# Supplementary material for: Identification of two molecular subtypes and a novel prognostic model of lung adenocarcinoma based on a cuproptosis-associated gene signature
Source: Front Genet. 2023 Jan 12;13:1039983. doi: 10.3389/fgene.2022.1039983 (PMC9877306; doi:10.3389/fgene.2022.1039983)
Supplement: Supplementary file 4 [file Table1.xlsx]

## Sheet: sup table1
supplementary table 1: Clinical characteristics of lung cancer patients
Characteristics	TCGA	GSE30219	GSE50081	GSE72094	GSE31210	GSE3141
	dataset	dataset	dataset	dataset	dataset	dataset
No. of patients	503	85	127	398	246	58
Age (years)
Range	33-88	44-84	40-86	38-89	30-76	Unknown
Median	66	60	70	70	61	Unknown
Gender
Female	268	19	62	222	130	Unknown
Male	235	66	65	176	116	Unknown
Stage
I	275	81	92	254	168
II	116	2	35	67	58
III	79	2	0	57	0
IV	25	0	0	15	0
Unknown	8	0	0	0	0	58
Overall survival outcome
live	322	40	76	285	206	26
death	181	45	51	113	40	32
Overall survival (months)
Range	1-238	0-221	1-131	0.1-68	7-127	1-73
Median	22	68	52	27	57	30

## Sheet: sup table2
supplementary table 2: the cluster results based on the mRNA expression of 10 cuproptosis-related genes in pooled dataset
id	futime	fustat	CDKN2A	DLAT	DLD	FDX1	GLS	LIAS	LIPT1	MTF1	PDHA1	PDHB	cluster
GSM748053	1452	0	3.77675	5.15152	6.22901	5.77883	6.97406	4.90895	3.83736	5.11944	6.71216	5.91428	1
GSM748054	252	1	7.99789	5.96659	5.38703	4.87926	5.00221	4.05853	4.01277	4.46329	6.28419	6.59947	2
GSM748055	1032	1	5.76112	6.10873	6.38114	5.26486	6.50941	5.01356	4.25168	5.10619	5.71493	6.11835	2
GSM748057	2340	1	3.3501	5.90776	6.90101	5.59461	8.30881	5.55189	3.40716	5.33339	6.23304	6.3285	1
GSM748058	816	0	3.09654	4.84883	6.11866	5.77272	6.09974	4.40045	4.24003	4.85378	6.46653	5.98684	1
GSM748064	1416	0	4.92687	5.98584	6.02827	5.88833	5.10339	5.3303	4.85525	4.05283	6.02066	6.90967	2
GSM748068	1044	0	2.96315	4.88267	6.66564	4.42182	5.62428	4.61199	4.15177	4.43127	5.81811	6.33448	1
GSM748071	612	0	3.08791	5.66871	5.57523	5.37826	5.98647	4.30268	4.30294	4.85456	5.69817	6.68985	1
GSM748075	408	1	3.29791	5.25633	5.79819	5.44258	6.1928	4.3357	3.91542	4.76668	5.73233	6.33017	1
GSM748077	240	1	4.09372	5.86664	6.10132	5.37412	4.69094	4.75781	3.7444	5.15145	6.2012	6.02318	2
GSM748078	696	0	2.96831	4.84796	6.31742	5.69364	5.53644	4.70115	4.46076	4.72738	5.86714	6.66796	1
GSM748079	348	1	3.44373	5.60188	6.09601	5.53056	5.25757	4.35461	4.39261	4.40672	5.80104	6.28637	1
GSM748080	768	0	2.13688	6.05837	6.09869	5.15496	4.90302	4.53678	3.99167	4.95033	5.72419	5.93207	1
GSM748081	1224	0	1.3295	6.29174	5.41655	5.51587	3.6401	2.92707	3.57863	3.90814	5.93582	5.96971	1
GSM748083	96	1	4.09159	6.57717	6.01304	6.0799	4.46695	4.2877	3.81231	5.11323	6.0182	6.2715	2
GSM748085	1068	1	4.66719	6.28012	6.63471	5.86458	5.26406	5.45466	3.73984	4.74515	6.30399	6.84204	2
GSM748086	1572	0	3.68115	5.60245	5.8488	6.7871	7.70867	4.67627	3.79437	4.19841	5.57353	5.89612	1
GSM748087	1212	0	3.62501	3.9697	6.48147	5.13353	7.56428	4.23122	3.74808	5.03168	5.84414	6.43551	1
GSM748089	300	1	2.28732	6.04737	5.87463	5.82574	6.38894	4.78194	4.01966	4.64877	5.91447	6.02438	1
GSM748090	1056	0	2.10843	6.16497	5.91579	5.96389	6.05719	4.49096	3.33424	3.70328	6.16691	6.07022	1
GSM748091	1008	0	7.61394	6.75603	7.09207	5.87804	4.40368	4.02882	4.73153	4.50367	6.39181	6.1237	2
GSM748092	1392	0	6.06139	6.10949	4.47729	5.52415	4.78328	4.3759	4.05	4.8827	7.33987	6.58183	2
GSM748094	1296	1	4.68558	5.2517	4.79918	6.42144	4.65999	4.3746	4.33559	4.24911	6.19601	6.34451	2
GSM748100	552	1	6.92712	6.09706	7.06465	6.69193	5.16906	3.23087	2.84555	4.01883	6.37779	5.37118	2
GSM748101	2100	1	1.95193	4.94365	6.04431	5.31431	6.0036	4.40103	4.66784	3.75079	5.93822	6.42143	1
GSM748102	2436	0	4.00335	5.15028	5.42804	5.34641	5.29213	4.14826	4.41435	5.28749	5.88921	6.56896	1
GSM748103	708	0	4.89813	5.05348	5.75863	5.70163	5.51717	4.249	3.96686	4.74765	5.94238	6.17052	2
GSM748104	888	1	1.89352	5.42542	6.14356	6.03662	4.91077	4.51169	4.54101	4.47782	6.81105	5.88451	1
GSM748108	744	0	5.22757	5.40032	5.28319	5.65113	6.35534	3.72587	3.76909	4.64125	5.66043	5.61586	2
GSM748111	300	1	4.58476	5.53996	5.90102	5.183	5.15242	4.33509	4.20223	4.55956	5.6491	5.72888	2
GSM748113	1080	1	7.3563	5.44917	5.97934	4.24185	3.37286	3.46964	4.31508	5.17649	6.33817	6.34593	2
GSM748116	480	1	5.41838	5.61876	5.44685	5.23634	5.79565	4.79224	3.54254	3.83848	6.69249	5.86645	2
GSM748121	1020	0	3.37517	6.06102	5.54119	6.05764	4.65195	4.30183	4.26326	4.08679	5.70171	6.74068	1
GSM748122	1356	0	2.75117	6.09238	6.75383	5.11607	5.18231	4.15829	3.29716	4.5613	5.77789	5.21209	1
GSM748123	144	1	6.16023	5.2286	5.71611	5.2749	5.74593	3.74766	3.63437	4.01959	5.98351	5.85955	2
GSM748124	972	0	3.26118	4.95331	5.11807	5.2071	4.27312	3.50803	3.48963	3.60493	5.8338	6.64156	1
GSM748125	672	0	2.44812	5.52419	5.96851	5.08889	4.83099	3.73661	3.70096	4.44095	5.68403	6.01371	1
GSM748126	828	0	3.92742	6.15498	5.31929	5.59663	4.62451	3.5649	3.51023	4.57772	6.29276	6.85261	1
GSM748127	624	1	1.78299	5.79895	5.60672	5.56602	5.49714	4.62611	4.14182	4.14785	5.72884	6.27432	1
GSM748128	864	0	2.11196	5.14052	5.32768	5.18183	4.86643	3.45611	3.70183	4.63802	6.09603	6.28177	1
GSM748130	168	1	1.85384	5.27469	6.24961	6.46039	5.96789	4.07001	3.97542	3.46558	6.36595	6.50249	1
GSM748131	156	1	4.25536	5.42221	5.43462	5.76134	6.2837	4.27407	4.33067	4.1396	5.80192	6.36207	2
GSM748134	0	1	1.59488	4.913	5.68575	5.85407	5.92075	4.73388	4.83718	3.7757	6.00147	6.03628	1
GSM748135	2100	0	3.19834	5.95843	6.97589	6.11311	4.94941	4.78799	3.9122	5.15145	6.24805	7.2603	1
GSM748137	588	0	2.47134	5.37397	5.2518	5.56356	4.9573	3.94968	4.06454	4.43867	5.79057	6.68028	1
GSM748138	456	1	1.56467	4.67785	5.70513	4.43208	5.33158	4.04192	3.40824	4.44637	5.74686	6.03628	1
GSM748139	1800	1	2.98202	6.96962	6.12596	6.57556	4.85335	4.10715	4.26483	3.88297	5.77653	6.45878	1
GSM748140	336	1	5.95187	6.2895	6.623	5.6714	3.64954	3.99328	4.48434	4.03473	5.40267	6.08584	2
GSM748142	1188	0	5.03972	5.91882	5.22874	6.48296	4.89837	4.33621	4.33316	4.3098	6.67474	6.18572	2
GSM748143	1524	1	2.68622	5.15696	7.11839	5.44636	7.20473	3.82736	3.46023	4.50287	6.51361	6.50249	1
GSM748146	216	1	4.01279	6.18721	5.76161	5.46478	6.5598	4.00942	3.29889	4.33775	5.46907	5.64548	1
GSM748147	1404	0	2.48262	5.73845	6.1826	5.50907	5.44376	5.40408	4.17085	3.84065	5.94238	6.29718	1
GSM748150	672	0	2.1906	5.31949	5.15537	5.54345	6.1129	3.84597	3.66069	3.75362	5.55753	6.54727	1
GSM748152	2124	0	3.66244	5.6449	5.25763	5.71429	5.36918	4.18041	4.06726	3.85298	6.49549	6.12521	1
GSM748157	1644	0	4.13805	5.6722	5.99377	5.39432	3.30526	4.95014	4.27606	3.97026	6.25068	6.81324	2
GSM748161	2100	1	2.19322	5.74025	5.53829	5.94263	4.59162	4.15101	3.60077	3.77437	6.67686	6.08912	1
GSM748162	1068	0	3.95435	5.07764	5.22551	4.78331	7.86542	5.28702	4.58715	5.47342	5.71568	5.64213	2
GSM748164	732	0	3.40235	4.9091	5.47279	6.33486	6.85229	4.83184	4.3895	3.48171	5.47958	6.31107	1
GSM748166	780	0	5.03244	5.45545	5.64533	5.71113	4.8522	3.87342	3.58623	5.07581	5.94757	5.64945	2
GSM748167	1476	0	2.56739	5.17323	5.78776	6.40041	6.61745	4.2983	4.37604	4.10801	5.80022	6.43416	1
GSM748169	1548	0	3.01764	4.88789	5.4275	5.23684	4.8479	3.82226	3.73451	5.38478	6.02465	6.19354	1
GSM748170	24	1	3.00694	5.78667	6.16783	5.90924	5.58249	3.94367	3.33136	3.49797	6.74121	6.61973	1
GSM748171	156	1	3.481	5.43958	5.27574	5.10687	7.03006	4.04498	3.79023	4.20774	5.76597	6.72363	1
GSM748173	168	1	4.90246	5.44917	5.35686	4.97669	5.82745	4.09024	3.47134	4.88174	5.78513	6.00001	2
GSM748175	1608	0	5.73821	5.24473	5.14651	5.27972	7.18011	3.37623	3.4232	4.53474	5.63151	5.962	2
GSM748178	0	1	3.9879	5.58377	6.09964	5.33356	6.5159	4.85766	4.28863	3.95894	5.64264	6.00789	1
GSM748179	132	1	8.18092	6.25054	6.30236	4.51611	9.30633	4.97892	2.46273	4.17543	6.07821	6.51238	2
GSM748180	1200	0	4.56059	5.56794	6.19797	5.98375	7.53462	5.30484	3.88826	3.97664	6.21554	6.77818	2
GSM748181	612	0	4.64672	5.03281	5.74149	5.62942	5.43325	4.40598	3.46795	4.34459	5.64395	6.00456	2
GSM748185	2100	0	2.87123	6.31731	6.33111	6.76781	4.32321	5.50447	3.95836	3.52022	7.15791	5.73398	1
GSM748186	264	1	5.68947	6.04312	5.27503	5.54675	4.9708	4.3365	2.52727	5.01503	5.38748	5.76685	2
GSM748187	1284	1	6.80809	4.85677	5.8558	5.66891	5.32778	3.31997	4.24778	4.96331	5.8338	6.82656	2
GSM748188	1188	1	2.8746	5.64035	5.84258	5.37014	5.85516	3.91778	3.35219	4.58499	5.86789	6.34451	1
GSM748189	252	1	2.09705	6.52489	5.69814	5.79741	4.96752	4.50601	4.01277	3.87398	5.60738	6.138	1
GSM748239	48	1	4.79192	6.14272	5.45122	5.51514	5.75283	5.07459	3.17372	3.52022	6.31301	6.69446	2
GSM748240	276	1	1.71023	6.29174	6.09198	4.99633	6.31975	3.45532	3.44751	4.55072	6.19601	6.46574	1
GSM748242	204	1	5.46376	5.5606	5.71756	5.601	5.33858	3.56052	4.42323	4.1624	7.71568	6.6276	2
GSM748243	1236	1	3.68407	6.57639	5.90437	5.77963	4.09007	3.40244	3.88826	3.70397	5.49763	5.85409	1
GSM748264	504	1	2.54075	5.96119	6.23256	5.41041	6.42561	4.33182	5.13388	4.30298	5.87341	6.15863	1
GSM748271	276	1	1.14196	5.4949	7.01378	5.53711	3.69833	5.47004	4.88157	3.8704	7.69332	7.14714	1
GSM748276	660	1	7.14057	6.20605	5.64392	5.22831	5.64152	3.85601	4.44064	4.72079	5.69452	6.43844	2
GSM748277	2316	1	2.5661	7.14086	6.71002	6.12587	4.93892	4.74152	4.3797	4.72648	6.02465	7.38483	1
GSM748278	276	1	2.38474	6.17026	5.49057	5.466	5.16362	3.63944	4.02226	4.16553	5.84025	6.78923	1
GSM748279	2460	0	1.96162	6.99016	5.50942	5.55687	5.6648	4.33242	3.84343	4.68208	6.19944	6.77572	1
GSM1465989	2652	0	2.05521	5.89058	5.14597	4.96324	4.08574	4.39553	4.2975	4.21149	5.8093	6.68028	1
GSM1213670	1082.88	0	2.99687	4.7711	6.15892	4.924	7.09258	4.08604	4.43736	4.16115	6.11965	6.15148	1
GSM1213671	1054.08	0	2.22196	5.49115	6.71791	5.32239	6.2247	5.16914	4.5683	4.40293	5.80478	5.8332	1
GSM1213672	984.96	0	2.59256	5.3347	5.75361	5.57208	6.77038	3.71176	4.43802	4.4834	5.91555	6.48109	1
GSM1213673	275.04	1	4.77954	5.63746	6.92514	4.89634	5.08435	3.63778	3.94222	4.45002	6.42306	6.05965	2
GSM1213676	623.52	1	6.94432	5.08977	5.77504	4.91864	4.1942	4.09077	4.32535	4.89947	5.21281	6.63189	2
GSM1213677	895.68	0	3.64051	6.40152	6.59779	6.09833	4.36085	3.84461	4.24579	3.55994	6.39862	6.23183	1
GSM1213678	587.52	1	2.82544	6.7225	6.01553	6.03288	6.26241	3.0653	4.08486	4.71349	5.45568	6.87939	1
GSM1213679	908.64	0	3.16155	5.02156	6.43355	5.89534	4.71731	4.5234	4.45222	3.64649	5.966	6.29667	1
GSM1213680	862.56	0	2.11254	6.36513	5.60471	5.91538	7.22483	4.76806	3.92086	4.9568	5.60849	7.15289	1
GSM1213681	766.08	0	5.10472	5.70976	4.80501	4.83829	4.15723	4.13584	3.74175	3.28069	5.78658	6.31862	2
GSM1213682	800.64	0	2.72089	5.26796	6.14459	4.84439	6.302	4.26101	3.91491	4.00661	5.88963	6.29791	1
GSM1213683	722.88	0	1.56172	5.35236	6.67219	5.7729	4.92298	4.81365	3.83965	3.7155	6.20804	5.7674	1
GSM1213685	973.44	0	3.63619	6.33155	6.68844	5.86939	6.19324	5.05985	4.36234	3.57031	6.37801	6.78922	1
GSM1213686	408.96	1	4.87968	5.67836	5.91014	4.86774	6.62662	3.77594	4.42613	3.87078	6.71412	7.04527	2
GSM1213687	930.24	0	3.75895	5.19844	6.13343	5.32729	5.35441	4.581	4.2486	4.83972	5.87913	6.96694	1
GSM1213688	829.44	0	2.81588	6.13126	5.96595	5.89598	4.64403	4.78904	4.1673	4.3154	5.91105	6.73326	1
GSM1213689	712.8	0	3.04755	5.34355	5.83	5.72699	6.29526	4.36997	3.89832	4.23698	6.35097	6.48988	1
GSM1213690	737.28	0	3.45234	5.69368	5.59127	5.81913	7.08599	3.86079	4.25179	4.91249	6.66207	6.27195	1
GSM1213691	920.16	0	6.89	6.70736	6.6044	5.55012	5.14349	4.93499	4.57015	4.39352	7.2693	6.94977	2
GSM1213692	826.56	1	2.9163	6.00658	6.59256	6.49361	4.32243	4.90812	4.29149	4.44578	6.33881	6.96694	1
GSM1213693	158.4	1	4.96806	5.35013	6.07841	4.18344	5.19996	3.91525	5.09241	4.84141	6.36909	6.23525	2
GSM1213694	963.36	0	4.17651	5.35951	6.02555	5.62369	7.0006	3.7802	4.67626	4.17562	6.08282	6.46842	1
GSM1213695	840.96	0	6.18325	6.84686	6.78666	5.99621	4.82522	4.49178	4.44641	4.65277	6.76592	5.99859	2
GSM1213696	745.92	0	5.03203	5.77291	5.86638	6.10495	5.85782	4.97871	4.21742	4.4834	6.67262	6.23525	2
GSM1213697	917.28	0	2.91794	6.1908	6.30759	6.18554	4.75335	3.3514	4.19523	3.53908	5.85012	6.36232	1
GSM1213698	810.72	1	4.70132	5.42682	5.73137	6.37651	5.04449	4.31584	3.98093	5.28542	6.28228	6.20713	2
GSM1213699	270.72	1	4.19093	6.03787	6.26911	7.17982	7.18271	4.5327	4.80959	4.03775	6.24008	6.48418	2
GSM1213700	580.32	1	6.25015	5.53762	6.29947	6.00938	5.91771	4.12355	4.35125	4.15865	5.96821	6.15837	2
GSM1213702	421.92	1	3.46785	7.03422	6.03068	6.10352	5.246	3.96748	3.91491	4.98541	6.47278	6.38741	1
GSM1213703	858.24	1	3.69957	4.90348	6.37207	5.76958	5.6627	4.26975	4.06213	4.68733	6.1218	6.08311	1
GSM1213704	797.76	0	5.1623	5.78239	6.04299	5.68654	6.48727	5.37551	4.30245	4.78514	7.00894	6.42272	2
GSM1213707	779.04	0	2.09615	5.627	5.53802	5.59832	6.32112	3.63508	3.99844	5.03084	5.39871	5.90781	1
GSM1213710	47.52	0	2.3311	5.72901	6.36254	6.44321	4.60543	5.12387	3.98378	4.89366	6.04695	6.52654	1
GSM1213715	1059.84	0	7.49274	6.03336	5.69444	5.74313	3.51227	4.30259	3.96824	4.53052	6.25107	6.30437	2
GSM1213716	629.28	1	1.95211	6.51311	6.00284	6.16103	3.78791	4.09886	3.14613	4.59138	6.20963	6.02444	1
GSM1213717	707.04	1	2.25673	5.85217	5.39289	5.66389	6.45396	4.3725	3.76882	4.30991	5.91171	6.33091	1
GSM1213720	917.28	0	4.28261	5.7722	5.54032	5.28143	6.44338	3.97952	3.94073	4.30343	5.81825	6.05193	2
GSM1213722	180	1	5.93486	5.80672	5.46511	4.96784	3.99902	4.02081	3.2436	4.50655	5.71281	6.26127	2
GSM1213723	375.84	1	6.98632	5.99361	4.67025	5.18425	5.77014	4.0699	3.24708	3.88513	5.54907	5.88578	2
GSM1213724	904.32	0	2.6851	5.55304	6.52439	6.04888	5.44687	4.91061	4.67523	5.26553	6.02445	5.629	1
GSM1213726	944.64	0	3.93471	5.93453	5.31574	6.30071	5.30241	4.7786	4.03953	5.22023	5.92922	6.08201	2
GSM1213727	833.76	1	2.24127	5.84654	5.51192	5.90761	6.0479	3.76498	3.84586	4.48019	5.51369	6.44236	1
GSM1213728	776.16	0	2.12701	5.4084	5.79006	5.65869	4.51909	4.60353	4.30245	4.112	6.14202	6.24914	1
GSM1213730	462.24	1	5.68829	5.25441	5.16159	4.98529	4.38579	4.0202	2.66534	4.23937	5.25878	5.88578	2
GSM1213733	501.12	1	5.50567	5.72803	6.03973	5.0798	4.83182	4.10753	3.76901	5.00529	5.62268	5.53247	2
GSM1213734	743.04	0	2.68626	5.91816	5.8275	5.90203	5.11228	3.81066	4.13804	3.86582	5.96904	6.83621	1
GSM1213735	872.64	0	6.02775	5.76758	6.29328	5.251	4.84012	4.67781	3.85858	4.85457	5.64612	7.17386	2
GSM1213736	131.04	1	2.05186	5.67018	6.45122	6.28727	4.60707	4.4055	3.78035	3.85767	5.92395	6.48692	1
GSM1213737	424.8	0	2.4015	4.11495	5.70753	4.98017	4.38475	4.08075	3.62732	4.91427	5.46856	5.94036	1
GSM1213738	554.4	1	5.0188	5.94849	5.72432	5.51374	4.50422	5.1284	3.72123	4.14609	6.3657	6.79285	2
GSM1213739	17.28	0	3.12051	4.34687	5.24858	4.90004	5.841	3.9678	4.30087	4.1628	4.90668	5.7982	1
GSM1213740	840.96	0	2.54014	5.28091	5.41731	5.42881	5.25887	3.81284	3.38684	4.05334	5.82487	6.43122	1
GSM1213741	914.4	1	1.09248	5.54497	6.21167	4.92542	4.33466	4.67352	3.74568	5.37615	6.16967	5.98635	1
GSM1213742	757.44	1	4.70132	5.48522	5.63911	4.79428	5.93397	4.83783	2.93885	4.75632	5.07166	6.51294	2
GSM1213743	724.32	0	4.2165	4.41854	4.58215	5.86872	5.01521	4.20117	3.49707	3.76507	5.82816	6.24242	2
GSM1213746	744.48	0	3.54713	4.63851	4.78199	5.2597	8.13079	3.7802	3.54809	3.78493	5.40648	5.70423	1
GSM1213747	594.72	0	4.50675	5.66488	5.72702	5.89729	9.04507	4.01965	4.10114	3.9229	6.04476	5.82685	2
GSM1213749	460.8	1	2.54312	5.25943	5.68725	5.15465	5.42492	4.43366	3.59182	4.14755	5.90136	6.32409	1
GSM1213750	148.32	1	4.33517	5.77076	5.22411	5.51321	6.12432	4.11897	3.21042	3.71159	5.73212	5.68852	2
GSM1213751	707.04	0	2.02904	4.843	5.43329	5.17431	5.1608	4.52462	3.9649	4.14304	5.85482	6.11675	1
GSM1213752	139.68	1	5.60636	6.05375	5.38432	5.45155	4.80539	4.79573	3.7692	4.90206	6.04253	6.63687	2
GSM1213753	444.96	1	4.12271	5.29823	5.25425	6.10352	6.68517	4.86183	3.79741	3.88663	5.99371	6.36507	2
GSM1213754	290.88	1	2.30443	5.67543	6.7185	4.91966	7.20208	3.69694	3.98695	4.04292	5.15331	5.66956	1
GSM1213756	758.88	0	2.50585	5.80748	5.93568	5.41237	4.75278	4.55421	3.70091	4.14685	6.06092	6.38479	1
GSM1213757	828	0	2.13435	5.87832	5.5206	5.28613	5.93091	3.89172	4.18032	4.36546	5.80937	6.67385	1
GSM1213758	793.44	0	2.69339	4.65383	6.25943	4.89814	5.29514	4.84879	4.0549	5.14912	5.86908	6.03343	1
GSM1213759	790.56	0	6.52579	6.23467	6.15892	5.16519	4.58764	4.81024	4.6149	4.3711	6.53981	6.81453	2
GSM1213760	658.08	0	2.21459	5.62925	5.49688	5.34059	3.96394	4.22401	3.65217	4.47058	5.5109	6.14419	1
GSM1213761	709.92	0	2.09728	5.17594	5.57151	5.37182	4.55943	4.84569	3.71404	4.90289	6.23547	6.19171	1
GSM1213762	123.84	1	2.47805	5.95644	5.05873	5.51548	4.19532	4.5914	2.8992	3.72216	5.8632	6.32409	1
GSM1213763	280.8	1	2.32803	5.71729	6.11898	6.05849	4.73684	4.12873	4.20747	4.78853	6.32896	6.51151	1
GSM1213764	1116	0	6.18961	4.03823	4.97722	5.13085	4.87848	3.9861	2.83324	4.38979	5.5467	5.88375	2
GSM1213768	624.96	0	2.67063	4.94836	5.29246	4.95235	4.14249	2.89206	2.48163	4.35668	6.06735	5.93419	1
GSM1213769	761.76	0	4.23017	5.6016	5.78836	5.33061	5.23651	4.3953	3.77037	4.91155	6.68845	6.12499	2
GSM1213770	303.84	1	2.37813	5.54671	6.79126	5.41887	5.12604	4.38686	3.9343	4.70015	5.48854	5.63263	1
GSM1213773	689.76	1	3.18292	5.99967	6.53879	6.08189	5.73587	4.16656	4.09261	4.17308	5.96821	6.40481	1
GSM1213774	433.44	1	1.90677	5.55547	6.44339	5.14765	5.52229	4.54805	3.94754	4.67634	5.42618	6.03009	1
GSM1213775	452.16	1	4.85449	6.01144	6.18439	6.01677	5.58792	4.69841	4.63598	5.07399	6.45172	6.19452	2
GSM1213777	784.8	0	4.46906	6.49525	5.15101	5.41062	3.57932	4.05505	3.7649	4.87841	6.25735	6.74543	2
GSM1213779	447.84	0	2.12449	5.53798	5.9817	6.0919	5.64119	4.4495	3.95473	4.44098	5.99228	6.21402	1
GSM1213780	93.6	1	2.41211	5.77537	5.72198	5.33655	5.87616	3.67515	3.6294	4.5799	6.17108	6.34034	1
GSM1213781	259.2	1	3.35251	5.13287	5.74471	4.9442	5.73018	4.34898	3.72104	4.50241	5.65551	6.28224	1
GSM1213782	462.24	0	1.49076	6.32667	5.72198	6.51879	5.82181	4.42592	4.40702	4.44912	6.08647	6.09288	1
GSM1213783	86.4	1	5.93734	5.69156	5.21144	5.34454	4.2103	3.99545	2.69821	4.54038	6.63492	6.20464	2
GSM1213784	748.8	0	4.18406	4.90286	5.24596	5.12972	4.93528	4.17788	3.34653	4.7522	5.47343	5.5462	2
GSM1213785	560.16	1	1.52792	4.46694	5.16903	4.71994	5.55631	2.40753	3.97967	4.28851	6.124	6.54314	1
GSM1213787	493.92	0	2.83848	5.48803	6.02484	5.82168	5.78507	4.74921	3.84338	4.23378	6.19998	6.42699	1
GSM1213788	214.56	1	4.33919	5.34044	5.82524	5.33819	5.23476	4.07811	3.25031	3.6236	6.02384	6.20869	2
GSM1213792	420.48	1	3.66486	6.28757	5.46123	5.6769	5.43575	4.59484	4.07345	3.95033	5.99788	6.3336	1
GSM1213793	387.36	0	2.27907	6.10101	6.53074	5.26352	7.16686	5.05106	4.31188	4.24339	7.32579	6.28224	1
GSM1213794	718.56	0	4.32355	5.46338	5.65782	6.22151	6.96136	5.15982	4.67496	4.84837	6.24381	6.59411	2
GSM1213795	960.48	0	2.40077	5.49439	6.04045	5.31141	4.81163	4.84314	4.09914	4.98259	6.63409	6.47271	1
GSM1213797	840.96	0	2.52991	5.55512	6.48899	6.00455	8.0878	5.11654	4.09306	4.72147	6.47865	5.9874	1
GSM1213798	1566.72	0	4.5004	5.79052	5.63365	5.09102	4.10806	5.2139	3.39215	5.25715	5.37435	6.3321	2
GSM1213800	73.44	0	4.3217	5.23233	5.86536	5.59946	5.5595	4.08152	4.05976	4.23308	6.124	5.73343	2
GSM1213801	581.76	1	2.95045	4.94197	5.77569	5.09866	6.31929	4.79069	3.99612	4.13929	5.25533	6.06746	1
GSM1213803	221.76	0	6.52915	5.46571	5.97026	5.43121	5.59013	4.85666	3.36075	4.45002	5.69743	6.30555	2
GSM1213804	1127.52	0	2.75348	6.0794	5.47824	5.55133	7.48553	3.60364	3.91959	3.83221	5.43479	6.54156	1
GSM1213805	866.88	0	7.0086	5.89942	5.92151	5.33764	5.34708	4.7438	4.15741	4.786	5.74662	6.57531	2
GSM1213806	246.24	0	2.25632	6.80914	6.08755	5.9666	6.50925	4.00329	3.70201	5.30956	5.69437	6.08424	1
GSM1213807	102.24	0	7.6256	5.68399	5.53338	5.37409	4.08009	3.47915	2.84952	3.60363	6.20144	6.13086	2
GSM1213808	720	0	2.51586	5.57456	6.623	6.29448	7.95959	5.02164	4.41158	4.58334	6.86811	6.03595	1
GSM1213809	182.88	0	2.41735	5.35647	5.80914	5.17645	6.22995	4.69011	3.464	3.82476	6.15434	6.34034	1
GSM1213810	21.6	0	6.58043	6.37101	7.03325	6.43433	5.85671	5.07895	4.57561	4.01448	6.69917	6.79285	2
GSM1213811	197.28	0	2.91544	5.85637	6	5.55394	7.43467	4.58962	3.85879	3.83705	6.01607	7.08582	1
GSM1213812	115.2	1	5.38886	6.12399	5.64555	5.59832	5.06877	4.44771	3.40876	4.53361	6.00701	6.32553	2
GSM1213814	734.4	0	3.20919	5.57134	6.07948	5.91779	6.31594	4.67676	3.86593	4.40458	5.753	6.82533	1
GSM1213816	12.96	0	8.06348	6.25411	5.63164	5.44427	5.8371	4.56066	3.18617	4.51821	5.60737	5.89342	2
GSM1213818	486.72	0	1.69023	5.78414	6.00426	5.4695	4.39936	4.43645	4.66892	4.49671	5.83582	6.62211	1
GSM1213819	218.88	1	6.50968	5.90153	5.72301	5.37687	4.33888	4.28677	3.84974	5.49833	5.78393	5.71163	2
GSM1213820	275.04	1	1.84538	4.94668	5.8249	5.06036	5.59726	4.39906	4.39092	4.25517	6.30112	5.96601	1
GSM1213824	228.96	1	5.62028	5.8963	6.37785	5.16297	4.86797	4.14623	4.43324	4.77166	6.89243	5.64456	2
GSM1213825	1062.72	0	2.58694	4.4341	5.83341	5.71192	7.83702	4.70191	3.6681	5.55384	6.02246	5.84842	1
GSM1213826	82.08	1	5.48819	6.28719	6.77221	6.2264	5.18258	4.86146	3.97602	4.01545	6.04984	6.08098	2
GSM1213827	600.48	0	7.44651	5.9989	6.12831	4.94937	4.64403	3.20864	4.19471	4.48887	6.11365	5.51266	2
GSM1213831	738.72	0	1.91836	6.52715	5.53839	6.15809	6.37455	4.75767	4.54255	3.7776	6.27765	7.32987	1
GSM1213833	80.64	1	2.62241	6.33383	6.04611	5.95769	6.2676	3.57458	3.75873	2.60937	6.77641	6.99905	1
GSM1213834	390.24	0	3.68836	5.8619	6.01093	5.62065	7.0715	3.55919	4.11707	5.04198	5.84331	6.06625	1
GSM1213836	181.44	0	3.42575	6.31215	4.87724	6.08263	3.48819	3.94904	3.49853	3.37399	6.39432	6.35125	1
GSM1213837	1095.84	1	3.01695	6.28643	6.92257	5.90478	5.29619	4.57359	4.7915	4.41572	7.1791	5.94456	1
GSM1213840	177.12	1	1.43103	6.68993	6.76962	6.25576	5.09516	4.01434	4.61853	4.17061	6.87234	6.02874	1
GSM1213844	653.76	0	4.33384	6.07234	5.3399	5.59544	5.65839	3.88891	3.66025	4.04292	5.82816	6.88102	2
GSM1213845	172.8	1	5.20821	4.28906	3.54382	4.30091	4.34962	1.54197	2.96637	4.04222	5.51037	5.04139	2
GSM1213846	44.64	1	2.63773	6.17861	5.69134	6.06126	8.22948	4.59049	4.06117	4.39138	6.44335	6.93021	1
GSM1213847	1189.44	0	5.74449	6.07189	6.11821	6.16975	5.91466	4.60232	5.05982	3.48237	6.37478	7.05278	2
GSM1213848	14.4	1	6.26065	6.26298	6.09062	6.04888	6.11772	4.67608	4.22527	4.72897	6.9685	6.51478	2
GSM1213849	599.04	0	2.68225	6.04372	5.20563	6.00101	5.39328	4.15889	4.49403	4.62399	6.27765	6.93181	1
TCGA-MP-A4T4-01A	1032.46	1	6.01632	5.49017	6.12616	4.87856	7.43007	4.23287	3.90467	4.79348	5.7345	6.0176	2
TCGA-05-4250-01A	47.737	1	5.29741	6.15717	6.03448	5.46494	5.78299	4.49206	4.0984	3.94033	6.55959	6.64945	2
TCGA-64-5774-01A	1055.74	0	2.68777	5.7358	6.20415	4.68769	5.38257	3.98808	4.02611	3.83677	6.51695	6.52767	1
TCGA-97-7937-01A	222.51	0	2.56249	6.0503	6.66716	6.08031	5.84907	4.24567	4.46815	4.71608	6.04084	5.90828	1
TCGA-97-A4M6-01A	224.088	0	1.98972	5.47235	5.22899	5.85952	5.50323	4.70122	4.70269	4.67787	6.44375	5.96534	1
TCGA-44-A4SU-01A	161.359	1	1.78548	5.2429	5.40122	4.91828	5.24895	4.76361	3.9324	4.38105	6.53375	5.91441	1
TCGA-78-7155-01A	461.984	1	4.63131	7.84964	7.50596	5.80584	5.33159	4.08332	5.31615	5.07273	6.58897	6.79826	2
TCGA-78-7163-01A	2859.48	0	4.45268	6.30674	6.26787	6.72103	5.15638	4.57622	4.7133	4.62282	6.69009	6.90961	2
TCGA-55-7574-01A	392.548	1	2.71081	5.53959	5.49552	5.58943	5.73531	3.87064	3.77581	4.56971	6.04815	6.54245	1
TCGA-78-7535-01A	374.4	1	6.28052	5.02985	4.12946	5.3917	3.86815	3.52436	3.4786	3.84039	5.77692	5.55795	2
TCGA-55-8619-01A	164.121	0	2.6937	5.1237	5.15152	5.42495	5.01665	3.56262	4.11003	4.28004	5.35036	5.72554	1
TCGA-95-7567-01A	224.088	0	3.26591	5.98767	5.35154	5.41232	5.79301	4.03111	3.84788	4.21321	5.77304	6.41252	1
TCGA-44-7670-01A	347.967	0	1.48504	5.66408	6.24231	5.28823	6.65629	5.20975	4.46703	4.62413	6.31771	6.00601	1
TCGA-NJ-A7XG-01A	243.419	0	1.64066	5.42872	5.37506	5.60749	6.79608	4.67764	3.35185	4.12251	5.17306	6.50324	1
TCGA-44-8117-01A	151.89	0	3.38361	6.426	6.10715	5.56598	5.39392	3.90715	3.76593	4.54218	5.69074	6.14851	1
TCGA-62-8402-01A	590.992	1	1.65159	5.83032	5.67801	5.61015	5.56639	4.04354	4.5051	4.34414	6.75608	6.72279	1
TCGA-49-4507-01A	105.732	1	2.05066	5.35382	5.30617	6.28335	3.85765	3.90447	3.72723	3.40759	5.44397	6.16425	1
TCGA-J2-A4AD-01A	216.986	1	5.94798	5.83676	5.32447	5.22935	6.62107	4.29572	4.31121	4.20889	5.78527	6.62769	2
TCGA-55-A490-01A	39.0575	1	2.65851	4.21405	4.64811	4.06113	3.27943	3.31583	2.25856	3.98389	6.36607	5.9076	1
TCGA-67-3770-01A	240.658	0	1.62664	5.40517	5.10163	6.04221	7.75362	4.6655	4.29511	3.50752	5.90338	6.15684	1
TCGA-55-A48Y-01A	248.548	0	3.16518	6.32654	6.42161	5.89775	4.35467	3.78053	3.29691	4.15573	5.63933	6.39839	1
TCGA-44-3918-01A	408.723	0	2.21684	5.59925	5.23373	5.12898	7.33205	3.90285	4.62174	3.80954	4.94587	6.23364	1
TCGA-05-4249-01A	600.855	0	4.42087	6.39508	5.78436	5.75065	7.61441	3.81407	4.27782	4.49483	6.32191	6.45933	2
TCGA-67-4679-01B	176.745	0	3.60052	5.25169	5.49603	5.81757	5.82011	4.42489	3.30955	3.87338	6.11896	6.1083	1
TCGA-55-A494-01A	189.764	0	2.6254	6.40815	6.32519	5.26801	8.38578	3.61881	3.35739	4.072	6.18227	6.83143	1
TCGA-64-5778-01A	514.849	0	7.75082	5.61661	5.17924	5.44567	4.98588	4.71795	4.57649	3.36521	6.37988	7.03922	2
TCGA-49-AARQ-01A	2655.91	0	7.76566	4.08231	4.30435	5.34142	3.66599	3.77832	3.92865	3.58325	6.70387	6.17104	2
TCGA-95-8494-01A	33.1397	0	5.2026	5.13316	6.30407	4.82073	8.11565	4.77102	3.61251	4.28426	6.2083	5.67624	2
TCGA-55-7726-01A	257.227	0	1.55548	5.58313	6.00746	4.93232	5.87792	4.37237	4.50455	4.87462	5.51841	6.00918	1
TCGA-78-8660-01A	126.641	1	5.30107	5.51359	4.96999	4.83902	6.73714	4.18088	3.73029	4.10746	5.55692	6.34502	2
TCGA-49-4490-01A	151.89	1	1.4236	5.21098	6.20237	5.63651	5.76068	4.46195	4.30162	3.98615	6.00337	6.29937	1
TCGA-J2-8194-01A	285.633	0	2.62511	6.5411	6.44329	5.98588	5.35113	5.69832	3.97281	5.04665	6.63889	7.36475	1
TCGA-44-2659-01A	539.31	0	3.33732	5.23876	4.96838	5.37873	6.08066	4.01149	4.08787	4.45803	5.15345	5.76891	1
TCGA-78-7633-01A	602.827	1	1.97052	5.73398	6.07239	5.07144	4.24884	4.70533	4.33412	4.16516	5.6748	6.80108	1
TCGA-55-8299-01A	185.03	1	2.2143	5.97659	6.26034	5.54206	5.46039	4.64335	4.3573	4.49712	6.00994	6.4971	1
TCGA-67-6217-01A	166.488	0	4.10703	5.71376	5.28332	5.43105	5.33423	4.19976	3.93523	4.7994	6.39375	5.89357	2
TCGA-67-3774-01A	151.89	0	1.88817	6.27151	5.29109	5.73639	4.75633	3.8325	4.0381	4.65523	6.14023	6.92859	1
TCGA-MP-A4T6-01A	706.192	1	1.7806	5.23374	5.25773	5.28365	6.55241	5.32344	4.48636	4.74554	6.16401	5.88578	1
TCGA-50-5942-01A	728.679	0	3.55818	5.49378	5.47941	5.62079	6.22628	4.86442	3.9172	4.51311	5.87794	6.37859	1
TCGA-55-A48Z-01A	256.833	0	6.78152	5.12919	5.15411	5.57847	5.08735	3.5009	4.26112	3.93418	6.26363	5.78803	2
TCGA-99-AA5R-01A	259.595	0	2.61962	4.65306	5.1473	5.47358	5.3156	4.22039	3.832	4.08329	5.76276	5.98775	1
TCGA-86-8280-01A	276.559	0	2.42366	5.66308	6.66627	6.0453	5.50676	4.54631	3.86802	4.78565	6.74947	6.21918	1
TCGA-83-5908-01A	325.085	0	5.58659	6.59084	6.5276	5.70346	6.08231	4.5023	3.85995	5.04228	6.73092	6.21363	2
TCGA-78-7146-01A	68.2521	1	6.11794	6.30472	5.52177	5.97271	6.90644	5.05753	4.20661	4.68999	7.25521	6.30523	2
TCGA-95-7948-01A	187.792	0	2.22376	5.72588	5.84425	5.61302	3.81848	5.25554	4.77204	4.32707	6.63302	6.54095	1
TCGA-55-7570-01A	325.085	0	5.41262	6.8737	6.72379	5.80496	4.99376	5.55202	4.41853	4.76276	6.60032	6.58192	2
TCGA-50-5072-01A	98.6301	1	1.66797	6.47194	6.41239	6.57091	4.44085	5.28906	4.02376	4.36303	5.92869	6.69777	1
TCGA-91-8499-01A	14.2027	0	6.65179	6.77135	6.14159	6.23957	5.18534	4.47	5.42055	3.79482	5.87351	6.4265	2
TCGA-49-AAQV-01A	267.09	1	4.59083	5.06064	6.08972	5.21343	5.46567	4.42624	3.77978	4.51672	6.4121	5.98743	2
TCGA-86-8671-01A	331.003	0	2.52372	4.87265	5.2845	5.53662	5.28058	4.19573	4.36479	4.4936	5.75759	6.09586	1
TCGA-91-6829-01A	496.307	1	6.38697	5.43246	6.33467	5.72354	7.23	4.1296	4.57295	4.95814	6.43203	6.54444	2
TCGA-05-5428-01A	264.329	0	2.68168	5.75931	5.9532	5.69328	7.34391	5.27897	5.19824	3.29051	4.89457	7.29571	1
TCGA-91-8497-01A	171.222	1	3.5637	5.43355	5.79341	5.46047	5.09333	4.23382	3.77527	4.21617	6.36905	6.43211	1
TCGA-78-7145-01A	325.874	1	1.67629	6.06526	6.54065	5.84527	6.67591	4.84081	3.73954	4.89798	6.58523	7.32411	1
TCGA-69-7973-01A	90.7397	0	1.81822	6.77826	6.33366	5.40552	6.15934	3.74361	3.86856	4.11787	6.50133	6.60907	1
TCGA-80-5611-01A	1023.78	0	6.98361	5.88389	5.95428	5.40302	4.21755	4.56135	4.27923	4.15506	6.81226	6.61248	2
TCGA-91-6849-01A	13.8082	0	3.75326	4.81619	5.84507	5.65594	5.02083	4.47052	3.81482	4.57693	5.87026	6.60948	1
TCGA-49-AAR9-01A	102.575	1	7.11711	5.76399	5.24645	5.50935	5.64041	3.95906	3.62968	4.20435	6.86637	5.79833	2
TCGA-86-8669-01A	370.06	0	4.40469	4.7649	5.56964	5.32739	5.29028	3.45926	3.86734	4.11168	6.69305	6.24971	2
TCGA-86-8279-01A	374.4	0	4.0453	6.22028	5.59585	5.89043	4.97813	4.83761	4.21513	4.77214	6.3454	6.7304	2
TCGA-75-6206-01A	1021.81	0	2.72611	5.93875	5.71685	5.77077	4.5722	4.30728	4.30073	5.17121	5.61656	6.71003	1
TCGA-75-6214-01A	439.89	1	1.25491	5.28551	6.12528	4.81053	5.41769	4.84503	3.79623	4.50191	5.92228	6.20792	1
TCGA-49-6744-01A	663.978	0	4.06294	5.22058	5.88827	5.35843	5.86977	3.74439	3.83896	4.22859	6.1534	6.57141	1
TCGA-64-1680-01A	444.23	0	3.30492	5.87262	5.69571	5.11363	5.03596	5.15309	4.37218	3.88196	5.5909	6.82174	1
TCGA-55-8091-01A	236.712	0	2.0209	4.99669	5.5647	5.76132	6.25843	4.48857	3.90035	4.51851	5.67051	6.2198	1
TCGA-44-A47B-01A	113.227	0	3.08043	5.7079	5.1621	5.74214	6.29458	3.38058	3.19036	4.61424	6.37643	6.62709	1
TCGA-73-4676-01A	110.86	1	5.52497	6.19929	7.12314	5.8759	7.17747	3.94496	3.22782	4.0963	6.66905	6.51955	2
TCGA-55-6982-01A	392.548	1	5.1059	5.63325	5.41689	5.8669	7.03233	4.21783	3.52224	4.40458	6.50958	5.93791	2
TCGA-4B-A93V-01A	118.356	1	7.53991	4.23998	5.41298	4.07489	4.35368	3.86249	2.91946	3.29386	6.74894	6.07778	2
TCGA-62-A46Y-01A	163.332	1	4.56015	5.93715	6.48881	5.81559	5.2066	4.44943	4.25075	4.53975	6.21802	6.60254	2
TCGA-78-7160-01A	274.981	1	2.82219	6.36642	7.31792	5.70856	5.29543	4.83845	4.44775	4.66121	6.0127	6.45348	1
TCGA-44-2656-01A	563.77	0	3.36381	6.7579	6.01161	6.02224	6.91452	4.56756	3.9554	4.49272	6.1747	6.11838	1
TCGA-75-7025-01A	1303.89	0	3.7425	4.84417	4.87921	5.75045	5.77945	4.42954	4.22979	4.61231	5.7879	6.25293	1
TCGA-L4-A4E5-01A	228.033	0	6.0186	4.70246	6.30872	4.55184	4.57054	4.14512	3.49958	4.36796	6.01589	5.67864	2
TCGA-50-5051-01A	188.581	1	3.02304	5.27772	5.23262	5.4482	4.34558	3.43817	3.63502	3.58725	6.41327	6.63551	1
TCGA-64-1681-01A	460.405	1	1.56083	4.91624	5.91167	5.41557	6.77761	4.00071	3.56031	4.68292	6.37174	6.4666	1
TCGA-78-7161-01A	114.805	1	1.73754	5.728	5.12478	5.54676	5.55902	3.68294	3.83329	4.61062	5.92025	6.60262	1
TCGA-05-4426-01A	312.066	0	5.39776	5.68209	5.37063	5.88502	5.64221	4.61	3.79932	4.74437	5.73256	6.31855	2
TCGA-50-5049-01A	1220.65	0	3.28926	5.39019	5.82361	5.47226	5.52512	3.65252	3.93163	4.12544	5.61226	6.1262	1
TCGA-44-8120-01A	102.575	0	5.84055	6.28214	6.16859	5.38862	6.71768	4.66245	3.85966	4.14168	6.58891	6.72507	2
TCGA-86-7713-01A	456.46	0	3.29159	6.40107	6.48882	5.3723	4.45335	4.21596	3.36053	5.63347	6.27546	7.60172	1
TCGA-67-3773-01A	168.46	0	5.34654	4.87416	5.21698	5.68918	4.81385	5.36295	4.84609	3.23027	5.09363	6.38478	2
TCGA-44-A479-01A	191.737	0	3.6175	5.69856	5.87001	5.64474	6.5818	3.59941	3.84042	4.11372	6.25689	5.88955	1
TCGA-50-8460-01A	327.058	0	3.27401	4.68881	5.50858	5.92509	5.19209	4.04508	3.85269	3.68358	5.82949	6.41678	1
TCGA-05-4422-01A	144	0	2.64019	5.03362	6.14739	5.12462	4.30716	4.67689	3.97231	3.50418	6.20888	6.5788	1
TCGA-05-4390-01A	444.23	0	2.57086	5.79635	5.60734	5.09314	5.35629	3.82651	3.41775	3.94519	6.07828	6.65032	1
TCGA-91-6830-01A	23.6712	0	2.28231	6.14905	6.50184	5.97468	5.80489	4.17675	4.44692	4.60998	6.02704	6.22927	1
TCGA-50-5068-01A	591.386	1	2.32863	5.54918	5.35646	6.21025	6.64795	4.94318	5.44162	3.11793	5.01874	6.47428	1
TCGA-44-7669-01A	226.455	1	5.28089	7.13493	6.26987	5.70663	5.32459	4.22595	4.19182	5.2329	6.91376	6.2517	2
TCGA-50-5066-01A	568.899	0	7.27889	4.93496	6.05542	5.60483	5.83937	4.7664	4.71976	2.92859	4.55958	6.54249	2
TCGA-64-5815-01A	341.655	0	2.59615	5.39196	5.35717	5.03439	6.51235	4.23374	3.44829	4.18275	5.54628	5.82659	1
TCGA-50-5939-01A	181.479	1	5.78701	6.19136	6.17721	6.03831	4.90256	4.38144	3.96227	4.99576	5.83434	6.04026	2
TCGA-MP-A4TA-01A	374.795	1	5.3621	6.19185	6.57553	6.18025	4.33506	4.38868	4.89922	4.16709	6.56357	6.22349	2
TCGA-97-A4M1-01A	237.107	0	3.30119	5.04787	4.86551	5.73538	6.58491	4.59201	4.62195	4.47841	6.4943	6.13998	1
TCGA-44-5645-01B	336.132	0	4.28802	5.99966	6.10425	6.12661	7.8395	5.14689	5.10357	5.70996	5.95565	5.40047	2
TCGA-64-1677-01A	247.759	1	6.43982	5.76215	5.9227	5.61652	5.34111	3.88993	3.82371	2.95174	5.64594	7.11835	2
TCGA-44-2662-01A	504.986	0	5.4961	6.19322	6.57079	5.87944	5.07415	4.21322	3.36137	4.56031	6.09758	5.96734	2
TCGA-44-6775-01A	278.137	0	6.11754	6.00076	5.74995	5.72938	5.76415	4.11017	3.85955	4.96485	6.27976	6.40302	2
TCGA-38-4632-01A	535.364	1	4.011	7.48104	5.73255	5.79139	6.41927	4.31093	4.0443	3.72198	5.94688	6.3358	1
TCGA-55-8092-01A	60.7562	1	4.6182	5.85997	6.42879	6.13791	4.58011	4.55334	3.56677	4.31621	6.73069	6.21232	2
TCGA-50-5946-02A	637.94	0	1.55685	5.29096	5.57287	5.06442	5.17139	4.08859	3.41319	4.60005	5.367	6.29005	1
TCGA-MP-A4TI-01A	169.249	1	5.47919	4.89944	5.75833	5.26334	5.72472	4.53913	3.89787	4.56714	5.8063	6.18463	2
TCGA-05-4418-01A	108.099	1	1.52009	6.34572	6.368	6.38712	3.79891	4.93555	4.08844	3.72011	6.28908	6.97358	1
TCGA-MN-A4N4-01A	463.562	0	5.16874	5.3799	5.44527	5.13227	5.25354	3.48539	3.19041	4.02664	5.64387	5.76547	2
TCGA-55-8507-01A	164.91	0	2.41112	5.88146	6.09173	5.47802	6.12853	3.66972	4.38301	4.73482	6.2483	6.58801	1
TCGA-86-8668-01A	166.882	0	1.70075	5.32051	4.84613	4.95808	6.22354	4.75087	3.90868	5.07495	5.64584	6.12607	1
TCGA-05-5425-01A	347.967	0	3.9658	5.74747	6.92055	5.96494	4.87328	4.3114	4.25496	3.77361	6.30912	6.49719	1
TCGA-49-4510-01A	353.49	1	2.63225	5.03356	5.05379	5.45911	3.90153	3.85305	3.63589	4.05385	6.20828	6.4615	1
TCGA-55-6979-01A	93.5014	1	6.49105	5.71819	5.72789	6.03213	5.23773	4.13757	4.10607	4.23579	5.63176	6.11188	2
TCGA-78-7158-01A	70.6192	1	4.02241	6.0972	6.07643	6.19736	4.92391	5.33106	4.32917	4.21932	6.61064	6.93659	2
TCGA-44-6775-01C	278.137	0	4.86217	6.14251	6.36295	6.13901	7.43134	4.52712	4.55389	5.50356	5.73168	5.51487	2
TCGA-97-8547-01A	259.2	0	2.62761	5.12929	5.27257	4.9052	5.70761	4.25951	3.86342	3.98012	5.7818	6.13209	1
TCGA-78-7153-01A	1434.08	0	2.53007	5.96661	5.87093	5.77233	3.81076	4.3471	3.08185	3.34463	6.2424	5.99838	1
TCGA-35-4122-01A	88.7671	0	1.81496	4.97427	5.9852	5.60958	5.78834	4.66075	4.30967	3.01497	4.70077	6.00753	1
TCGA-44-3918-01B	408.723	0	2.33748	5.68685	5.6176	5.33633	8.35735	3.8644	4.86504	5.30296	4.81391	5.2736	1
TCGA-49-AARE-01A	484.866	1	7.18196	4.88283	4.92493	3.93148	3.73969	3.50454	3.2696	3.41462	6.57713	5.77002	2
TCGA-49-6761-01A	139.66	0	3.15166	5.45825	5.61177	5.30789	7.0148	3.89838	3.18929	4.28499	5.38813	6.45822	1
TCGA-91-7771-01A	194.104	0	3.71394	5.97463	5.8266	6.03895	4.98823	4.07433	4.18666	4.70428	5.8656	6.62272	1
TCGA-69-7980-01A	162.148	0	1.99107	5.34559	5.36599	5.26561	6.04078	3.92532	4.24679	4.42695	6.36007	6.38372	1
TCGA-69-8253-01A	168.066	0	1.77448	5.66086	5.88221	5.72436	6.1941	4.11461	3.86284	4.28169	5.94629	6.63507	1
TCGA-95-7947-01A	188.186	0	6.89822	6.39242	6.63828	5.61039	4.3015	4.20756	4.27131	5.15953	6.24262	5.81479	2
TCGA-62-8394-01A	54.8384	1	6.95886	5.91707	5.75104	6.15065	4.6982	3.80773	4.03456	4.63014	7.00578	5.74762	2
TCGA-55-8616-01A	18.937	0	3.70612	5.79002	5.67324	5.53476	4.55363	3.99815	4.04927	4.19861	6.18039	5.74906	1
TCGA-49-6743-01A	639.518	0	6.32291	6.60004	6.10438	5.51046	4.27105	3.67686	3.8087	5.16977	6.25504	6.45825	2
TCGA-49-AAR4-01A	346.784	1	2.54703	5.13868	5.29586	5.45542	6.40351	3.94549	3.59053	4.10779	6.20408	5.65314	1
TCGA-38-4625-01A	1172.91	0	5.75688	5.83361	6.4226	5.26616	6.41536	4.90294	3.23669	4.22521	6.51029	6.77825	2
TCGA-05-4417-01A	179.507	0	2.66039	5.60798	5.53245	5.21348	6.38982	3.91909	3.45455	4.20614	5.97879	6.17457	1
TCGA-50-5045-01A	857.688	1	3.45036	5.16983	5.61314	5.8875	6.04247	4.39503	3.68151	3.52422	5.29799	6.5189	1
TCGA-97-A4M2-01A	246.181	0	3.00203	5.34278	5.50561	5.46163	5.52917	4.86796	3.64591	4.46406	5.76748	6.16697	1
TCGA-97-A4M3-01A	213.041	0	3.70074	5.51451	6.23445	5.29757	4.57606	4.19568	4.6802	4.3661	6.35464	7.01673	1
TCGA-44-2668-01A	300.23	1	3.31331	5.70112	5.75914	5.17249	5.6328	3.33071	3.3153	4.31809	5.69362	5.77759	1
TCGA-71-8520-01A	82.8493	1	1.45302	5.52883	6.18453	5.38824	7.13248	4.76794	4.80818	4.32567	5.96442	6.22077	1
TCGA-75-5125-01A	799.693	1	1.62576	6.61257	6.07635	6.1411	7.65864	4.66894	3.41045	4.84527	5.98638	6.17031	1
TCGA-49-4512-01A	357.041	1	3.42712	4.46523	4.93461	5.15148	5.21847	3.64177	3.21033	3.50753	6.45641	6.15832	1
TCGA-86-7711-01A	412.668	1	4.2782	5.93325	6.24257	5.01139	4.29219	3.76983	4.30867	5.48492	5.83729	5.96236	2
TCGA-44-2656-01B	563.77	0	3.68586	6.39492	5.8907	5.52876	8.75328	4.60733	4.2076	5.04647	5.44567	5.09013	1
TCGA-L4-A4E6-01A	171.616	0	2.05843	4.87625	5.54629	6.0495	5.85438	4.39122	3.60699	4.27833	5.79506	5.81747	1
TCGA-49-AAR0-01A	1879.89	0	5.87193	5.1432	5.25568	5.35736	4.93551	4.42699	3.90746	3.87809	6.47288	6.29535	2
TCGA-50-7109-01A	121.512	1	2.34091	5.99221	5.89701	5.47852	4.94659	4.01509	4.21699	4.59425	5.58832	6.47827	1
TCGA-L9-A50W-01A	174.378	1	1.52358	4.58598	5.4453	5.89008	4.90173	4.27054	3.54257	3.90302	5.97037	5.21346	1
TCGA-55-8094-01A	213.436	0	4.06268	5.39271	5.29052	5.01885	3.9235	5.34809	2.85307	4.04001	5.5909	6.19898	2
TCGA-05-4430-01A	300.23	0	4.61193	5.59012	5.69298	5.62045	5.74715	3.62789	4.15787	4.32632	5.75183	6.33723	2
TCGA-91-A4BD-01A	237.896	0	4.08778	4.75067	5.28106	5.33124	4.47856	4.55718	4.21079	3.4964	5.82184	6.41365	2
TCGA-78-7149-01A	1554.41	0	4.82676	5.07348	5.50558	5.4604	4.68188	4.98259	3.81368	3.38679	5.67648	6.49193	2
TCGA-55-7724-01A	278.137	0	3.65809	5.54458	6.3949	6.0293	5.07908	4.31885	3.91655	4.93491	6.0056	5.94983	1
TCGA-50-6593-01A	132.559	1	3.37549	5.93483	5.41728	5.65175	5.1752	4.35713	3.43779	4.39946	5.79178	6.26591	1
TCGA-86-8674-01A	317.984	0	4.0962	5.24879	6.07044	5.51994	3.21416	4.96965	4.3621	4.14149	6.38506	7.13079	2
TCGA-49-4505-01A	168.855	1	5.24049	5.24136	5.74646	5.75745	6.70979	3.71166	4.20003	4.4722	5.51114	6.00145	2
TCGA-05-5420-01A	180.296	0	3.02548	4.88843	5.34397	6.04385	4.59964	5.1166	4.44999	3.1765	5.10934	6.62894	1
TCGA-55-6983-01A	1113.73	0	2.59033	5.7833	5.81613	5.76021	5.38158	3.85012	4.05297	4.25015	6.11969	6.19104	1
TCGA-44-8119-01A	112.438	0	2.84131	6.25691	6.02785	4.83722	5.10139	3.61161	3.50563	4.81124	6.383	6.35933	1
TCGA-55-7994-01A	237.896	0	5.61642	6.43846	6.1704	5.26805	6.32994	4.73557	4.01175	5.11333	5.83355	6.26832	2
TCGA-55-8508-01A	243.419	0	2.6385	5.13207	5.18103	4.74915	4.23353	2.96258	3.18758	4.06108	6.16372	6.5705	1
TCGA-73-7499-01A	604.011	1	6.48959	5.16935	5.72095	5.76424	4.25272	4.54223	4.26176	3.65821	6.50549	6.62883	2
TCGA-50-5933-01A	944.088	1	3.13139	7.06577	6.42471	5.51019	7.88047	4.23556	3.61656	4.86081	5.99506	6.89594	1
TCGA-55-7573-01A	192.132	0	3.65053	5.54895	5.3982	5.71512	6.09017	5.05734	4.52309	5.29586	5.62092	5.87946	1
TCGA-91-A4BC-01A	17.3589	0	2.79604	5.20251	5.05686	5.41008	4.71894	3.69303	3.32016	3.76443	5.85093	5.94645	1
TCGA-78-7220-01A	318.378	1	1.39604	6.72909	7.26152	7.20057	4.54804	6.13504	4.65881	4.63355	6.69515	7.37404	1
TCGA-05-4382-01A	239.474	0	4.91969	5.6442	6.05584	5.91692	5.95751	3.70248	3.63621	4.49802	5.95577	6.20773	2
TCGA-86-8278-01A	372.427	0	2.68823	5.82392	4.80528	5.57774	5.26913	4.32763	3.70186	5.15535	5.79542	5.94529	1
TCGA-NJ-A55R-01A	237.896	0	3.65441	5.52767	5.70777	4.91598	4.13003	4.41027	3.98898	4.25699	6.23653	6.6363	1
TCGA-91-8496-01A	199.233	0	3.70673	5.14927	5.96741	6.05011	7.17872	4.72249	4.29258	3.90762	5.40976	6.42132	1
TCGA-MP-A4TJ-01A	133.742	1	2.44849	5.32562	5.98357	5.25666	5.30033	3.76575	3.84176	4.72669	5.8055	6.41311	1
TCGA-69-7765-01A	65.0959	0	2.78018	6.10638	6.05109	5.40257	7.25017	4.39246	4.20542	4.64118	5.77665	6.22583	1
TCGA-64-5775-01A	24.4603	1	7.79639	5.87128	5.89377	6.11213	6.08278	3.80202	3.12392	4.16673	6.55591	6.81838	2
TCGA-44-7661-01A	219.748	1	5.98771	5.99952	6.17934	5.36222	7.11459	4.50574	3.71046	4.54636	6.23898	6.43523	2
TCGA-49-4486-01A	914.499	1	2.64184	5.69248	5.71876	5.55592	3.90108	5.44832	3.91563	3.04319	6.06581	6.9144	1
TCGA-05-4427-01A	312.066	0	7.29331	6.15174	6.25737	5.10809	7.34776	4.05978	4.2203	5.42857	6.39097	6.55723	2
TCGA-MP-A4TE-01A	353.49	1	3.46479	5.43799	5.53025	4.93948	5.35468	3.45682	3.13245	3.40396	6.28912	6.3918	1
TCGA-38-7271-01A	315.616	1	2.52891	5.18546	5.40012	5.20052	5.46354	3.52702	3.64124	4.15415	5.43521	6.01164	1
TCGA-62-8399-01A	1063.63	0	2.71627	6.38332	6.36628	5.78595	5.80278	3.46359	4.08818	5.29051	6.19938	6.66557	1
TCGA-49-AAR2-01A	877.414	0	2.76641	3.37295	4.41547	4.24331	2.87713	4.00059	3.49656	3.15507	6.34694	5.44687	1
TCGA-86-7953-01A	393.337	0	7.50564	5.88485	6.46077	6.08352	4.93603	4.14171	3.24248	5.31435	6.90185	6.97993	2
TCGA-69-8254-01A	161.359	0	3.68514	5.72907	5.51752	5.57552	5.52181	4.12722	4.04902	4.41727	5.73188	5.74601	1
TCGA-86-8055-01A	48.9205	1	2.22757	5.94248	6.16067	5.48006	6.39765	4.10344	4.17651	4.86916	5.81697	5.56112	1
TCGA-55-5899-01A	366.904	0	2.06734	5.78081	6.88051	5.71633	5.0107	5.30722	3.83999	3.83946	6.0832	6.70076	1
TCGA-78-8655-01A	931.068	0	1.72946	5.31011	5.49325	5.50819	4.2982	4.355	4.58653	3.50932	5.98405	6.84247	1
TCGA-05-4420-01A	359.803	0	3.07892	6.45832	5.84513	5.56209	4.21356	2.90241	3.56773	4.51847	5.66813	6.32499	1
TCGA-49-AARN-01A	447.781	1	5.59808	5.45714	5.27965	5.35025	4.76299	4.57716	4.1386	4.34545	6.11024	6.134	2
TCGA-49-6745-01A	205.94	0	4.47878	6.84528	6.65876	5.77325	7.32127	4.68714	3.82296	4.62383	6.24925	6.43319	2
TCGA-55-8505-01A	173.589	0	1.8171	6.04554	6.95334	5.8585	4.27458	4.645	4.01365	5.04434	6.83429	6.56289	1
TCGA-99-8028-01A	441.074	0	3.32264	4.81036	5.19222	5.64739	6.2362	3.53353	3.35972	3.86491	5.67	6.09537	1
TCGA-38-6178-01A	176.745	0	1.47429	6.65046	6.45645	5.95611	5.46289	4.54689	4.39529	5.54751	6.17113	6.16	1
TCGA-55-6987-01A	843.09	0	1.97255	5.42419	6.29711	5.4301	4.71836	3.72982	3.40633	4.43992	5.58923	5.75952	1
TCGA-49-4494-01A	426.477	1	1.66038	5.07436	6.61085	5.31432	4.5286	3.91922	2.90771	3.45787	5.30273	6.73654	1
TCGA-55-6543-01A	171.616	0	3.21862	5.76061	5.85573	5.8418	4.90678	3.96687	3.53817	4.88892	5.66835	6.28967	1
TCGA-64-1678-01A	469.085	0	3.15088	5.15465	4.84123	5.50315	6.26635	4.96199	4.10777	2.7003	5.39154	6.44297	1
TCGA-91-6835-01A	31.1671	0	4.86414	5.09568	6.50506	5.44716	8.16798	4.29419	4.07726	4.91615	6.2379	6.09098	2
TCGA-S2-AA1A-01A	202.389	0	4.28707	4.46666	5.30334	5.38081	4.68301	4.07428	3.67022	3.90384	5.11656	5.43479	2
TCGA-69-7761-01A	73.3808	0	1.89816	5.62124	6.12961	5.7237	5.22207	4.43724	3.70648	4.39383	5.74362	5.87308	1
TCGA-44-5644-01A	340.471	0	3.12464	5.73167	5.82378	4.99679	6.24083	4.29598	3.67933	4.06608	5.76719	6.67617	1
TCGA-49-4506-01A	394.126	1	3.39959	5.52019	5.67487	6.3314	3.89862	5.50069	4.30659	3.26773	5.35652	6.16145	1
TCGA-MP-A4SV-01A	1033.64	1	3.2096	6.31562	6.25209	5.64483	6.12249	4.48536	4.27901	4.85609	6.36524	6.62097	1
TCGA-53-7626-01A	366.51	1	4.90547	5.43739	5.92227	5.39061	5.13474	3.31126	4.07945	4.82672	5.32525	6.05978	2
TCGA-MN-A4N1-01A	326.268	0	3.14496	5.18451	5.54173	4.76288	5.85467	4.44242	3.23956	3.98019	5.85275	5.73315	1
TCGA-35-4123-01A	71.8027	0	4.6929	5.86689	5.91696	5.25703	6.85497	4.15267	4.99869	3.53858	4.97535	6.73664	2
TCGA-55-8621-01A	203.178	0	2.24486	5.46035	5.73965	5.51881	6.05728	4.04195	3.87076	4.59012	5.88277	6.07348	1
TCGA-69-A59K-01A	233.162	0	4.9731	5.91944	6.36162	5.31176	8.69543	4.13629	4.03875	5.15717	5.57531	6.54416	2
TCGA-49-4501-01A	560.614	1	4.03162	5.71501	5.91956	6.16263	6.09052	4.11863	4.27474	4.75144	5.96716	6.4603	1
TCGA-44-2655-01A	522.345	0	3.64162	6.21072	6.23731	5.85824	5.05018	4.85656	4.12409	4.12973	5.95457	7.10084	1
TCGA-05-4434-01A	180.296	1	2.01402	5.85947	6.15493	5.66353	6.55688	4.75917	4.217	4.53027	6.40826	6.36819	1
TCGA-78-7148-01A	246.97	1	4.21476	5.97336	6.13501	5.67437	4.11955	4.4225	3.31969	3.94066	5.87721	6.26204	2
TCGA-44-6145-01A	234.74	0	5.85335	5.41489	6.64459	5.3053	4.77238	3.71035	3.44538	5.00417	6.01294	5.87766	2
TCGA-55-8615-01A	175.956	0	3.95372	5.52197	5.20875	4.6862	6.24314	3.34784	3.87761	3.85102	6.42714	5.99747	1
TCGA-38-4626-01A	1449.47	0	3.94943	5.58855	5.81923	5.8713	6.03556	3.96187	3.25133	4.41425	5.86007	6.30554	1
TCGA-50-5930-01A	111.255	1	1.71455	5.63737	6.40374	5.73251	3.6901	3.28089	3.10308	4.22103	5.77551	6.53072	1
TCGA-55-6981-01A	544.044	1	6.18734	5.58884	4.98929	5.87098	5.19453	3.6177	3.43258	4.71017	5.84001	6.08952	2
TCGA-62-A46R-01A	680.548	1	2.45484	5.42183	6.22712	5.4415	6.4689	5.23568	4.62665	4.32091	6.24488	6.06429	1
TCGA-95-8039-01A	327.452	0	1.62744	5.25886	5.03443	5.46032	5.76923	4.24289	3.65384	4.5026	5.81411	5.86999	1
TCGA-97-7554-01A	305.753	0	2.38948	5.98612	6.14164	5.26372	5.91643	3.53259	3.91214	4.3501	5.51238	6.05858	1
TCGA-67-6216-01A	55.6274	0	4.22187	5.52026	5.51053	6.11148	4.52442	4.46258	3.77979	4.30275	5.73932	6.46712	2
TCGA-MN-A4N5-01A	33.1397	0	5.68594	5.01147	5.30312	5.04491	7.95117	5.17353	4.64771	4.88339	5.85323	6.22815	2
TCGA-93-8067-01A	73.3808	0	5.53029	5.26777	5.55771	4.96383	4.62005	3.67003	4.28695	4.61996	5.74019	6.34237	2
TCGA-97-8176-01A	184.636	1	2.03111	6.09351	6.29687	6.00019	4.22591	4.39457	3.91687	4.41712	6.50914	6.68362	1
TCGA-62-A46S-01A	652.142	1	3.18163	4.95115	5.71082	5.29737	4.52278	4.32157	3.6284	4.1766	6.07929	6.21292	1
TCGA-55-6968-01A	510.115	1	6.74018	6.4835	6.17726	5.93487	5.46742	3.63287	3.78764	5.4587	6.03477	6.36749	2
TCGA-44-6147-01A	333.37	0	3.29161	5.69309	6.00259	5.41575	5.39387	3.89011	3.76547	4.69306	5.79449	5.96695	1
TCGA-55-8514-01A	205.151	0	4.23307	5.26624	5.01705	5.1556	5.41075	3.77723	3.87945	4.28548	5.87951	5.28728	1
TCGA-55-7911-01A	211.858	0	4.23605	5.88482	5.58426	5.4388	8.08656	4.55206	4.07819	4.34539	6.02223	6.73991	2
TCGA-73-4658-01A	631.233	1	3.96259	6.08083	5.89798	5.90323	6.66955	3.71415	2.97402	4.23939	5.78931	6.38074	1
TCGA-44-6778-01A	735.386	0	4.13402	6.25424	6.18168	5.91094	5.35331	4.00397	3.74953	5.14862	5.77966	6.2973	2
TCGA-62-8397-01A	508.537	0	3.15784	4.48693	5.18375	5.56359	4.54661	4.11632	3.45815	3.42262	6.21027	5.7164	1
TCGA-50-6595-01A	74.5644	1	5.7924	5.976	6.0104	5.3112	4.9914	4.39712	3.71265	4.63216	6.19014	6.20565	2
TCGA-L9-A444-01A	121.118	0	2.91916	4.62225	5.1128	4.80341	5.06494	3.67124	3.61694	3.60955	6.87043	6.11848	1
TCGA-64-5779-01A	340.866	0	1.78234	5.74341	4.90584	5.27738	5.93536	3.54171	4.55853	4.98852	6.2148	5.96981	1
TCGA-44-7660-01A	233.556	0	7.48383	5.74355	5.71441	5.3169	4.10896	3.9933	4.39426	5.93284	6.51159	5.68407	2
TCGA-44-2666-01A	38.2685	1	3.02308	5.89316	5.59367	5.37558	6.87313	4.73494	3.37258	4.26338	6.1037	6.4545	1
TCGA-44-6777-01A	389.392	1	2.60951	5.55075	5.6155	5.62211	6.48762	3.72611	3.44294	4.5842	5.43603	5.7614	1
TCGA-73-4675-01A	363.748	1	4.24636	5.32281	6.17677	5.36689	4.19036	4.31222	3.4127	3.93091	6.05104	6.21327	2
TCGA-55-7903-01A	223.693	0	3.74692	5.50419	5.89756	5.2171	6.33554	4.98016	4.53577	4.76453	7.03401	6.78959	1
TCGA-97-7553-01A	737.753	0	4.55671	6.03374	6.16025	6.26449	5.5664	4.09375	4.01916	5.03744	6.24242	6.22707	2
TCGA-78-7147-01A	231.189	1	6.49015	5.86989	5.78091	6.01548	4.04995	4.45102	4.27493	4.30339	6.76123	6.12117	2
TCGA-99-8033-01A	258.805	1	6.50962	5.51981	6.30845	5.37784	5.90044	4.43471	4.37821	4.80473	5.84655	5.97587	2
TCGA-55-1594-01A	464.745	0	4.39565	6.92968	5.43473	5.77103	6.94216	4.70163	3.42691	4.64855	6.23279	6.5924	2
TCGA-55-6980-01A	832.044	0	4.17606	5.44073	5.83892	6.15167	5.60261	4.40183	3.72946	4.85703	6.43811	6.05849	2
TCGA-95-A4VK-01A	256.833	0	1.8454	5.81135	5.88845	5.13524	3.90262	4.43608	3.81813	4.18913	6.3705	6.82324	1
TCGA-55-8207-01A	385.447	0	3.65721	5.66364	4.70222	5.08429	6.37034	4.46608	3.90492	4.05822	6.01484	6.55096	1
TCGA-95-7043-01A	198.444	1	5.19818	4.94343	6.61531	5.10576	5.49554	3.48687	3.92178	3.86159	5.91939	5.35652	2
TCGA-44-7672-01A	283.66	0	3.67088	5.1157	5.1355	4.99059	5.16432	3.5092	3.1718	4.15673	5.69056	5.76322	1
TCGA-44-6146-01B	287.211	0	2.8395	5.87709	6.18205	6.23936	6.7206	4.92272	4.96685	5.38914	5.45274	5.44936	1
TCGA-67-3771-01A	240.658	0	4.93919	5.8239	5.74339	5.24089	4.78388	3.30818	4.91921	4.70205	5.74987	6.25021	2
TCGA-67-3772-01A	226.06	0	1.6969	5.45448	5.69087	6.2393	6.08491	4.00035	4.13057	3.94353	5.12679	6.09903	1
TCGA-97-A4M5-01A	250.126	0	2.99847	5.4658	5.65978	5.51984	5.38431	4.80233	3.96099	4.60151	6.32568	6.57272	1
TCGA-53-A4EZ-01A	422.532	0	6.07504	5.05606	6.88471	5.33673	5.20656	3.65863	4.13595	3.82043	7.3674	6.00925	2
TCGA-99-8032-01A	17.3589	0	3.16793	5.5149	5.21304	5.20136	5.50597	3.44225	3.07101	3.90589	6.08743	6.48754	1
TCGA-73-4670-01A	51.6822	0	1.44647	6.87207	6.77439	6.18332	3.37249	4.12652	3.31961	4.07873	6.84814	6.33275	1
TCGA-55-7576-01A	264.329	0	3.35455	5.71369	5.43915	5.08212	6.17752	4.27642	4.10278	5.02452	5.90582	6.20216	1
TCGA-J2-A4AE-01A	425.688	0	5.46806	5.16922	5.29927	5.4044	5.36812	4.29426	3.69904	4.47211	6.08348	5.69882	2
TCGA-93-7347-01A	269.458	0	2.4405	5.51334	5.56935	6.00154	5.70572	3.98637	3.51661	4.26307	5.66159	6.27681	1
TCGA-75-7027-01A	1206.84	0	1.58826	6.53648	6.46601	6.44442	5.03886	5.28477	3.84486	3.83373	6.7306	6.75342	1
TCGA-62-A472-01A	359.014	0	2.63121	6.00555	5.99914	5.69711	7.90995	5.28746	4.40208	4.52294	6.24965	6.85517	1
TCGA-78-7154-01A	233.951	1	7.13674	6.63854	6.79754	6.44121	5.72457	4.91598	3.8319	4.22356	6.40669	6.65389	2
TCGA-50-5044-01A	246.181	1	5.72766	4.2741	4.93204	4.65902	5.30614	4.0486	2.07707	3.88699	6.12464	6.17211	2
TCGA-95-A4VP-01A	238.685	0	2.28239	4.49536	4.19949	5.24292	6.07129	3.86635	3.34186	3.30649	6.02635	5.80549	1
TCGA-44-2661-01A	457.249	0	2.06118	5.01319	4.8999	5.97983	5.31492	4.53646	4.62114	3.58812	5.25432	6.21639	1
TCGA-49-AARO-01A	1483	0	5.15485	5.32937	5.50457	5.54576	6.03376	4.03731	3.25609	4.05542	5.98585	5.71973	2
TCGA-91-6831-01A	122.301	0	1.98477	6.70956	5.96152	5.48542	5.06168	4.01579	4.17595	4.92538	6.64306	6.33677	1
TCGA-55-6642-01A	966.181	0	2.09365	5.9462	5.23997	4.50489	4.26769	3.35977	3.5521	4.70527	5.40924	6.25837	1
TCGA-86-8056-01A	54.8384	0	4.6653	6.58851	6.68767	5.85761	7.09178	3.89974	4.1851	5.17202	6.47439	6.54555	2
TCGA-L9-A5IP-01A	22.8822	1	6.64861	5.98061	6.6931	6.65478	4.10496	4.95886	4.05611	4.86583	6.37282	6.20053	2
TCGA-97-7546-01A	506.959	0	4.87245	5.81011	6.09237	5.84928	6.93234	4.09574	4.34825	5.20905	6.17286	6.25204	2
TCGA-97-7547-01A	775.233	0	1.33521	5.95624	5.69518	5.92205	4.54451	3.31557	4.31708	4.44054	6.10042	6.49095	1
TCGA-55-7914-01A	73.7753	1	3.06305	5.69004	6.00153	5.57957	3.7936	5.30008	4.52491	4.51964	6.27065	5.96542	1
TCGA-78-7143-01A	1957.22	1	6.53433	6.00003	5.86956	5.58979	4.88764	4.69218	4.55234	4.85028	6.49348	6.76825	2
TCGA-97-A4M0-01A	257.227	0	2.92441	5.60076	5.56661	5.75458	7.23432	4.37106	5.10723	4.52762	6.31415	5.97522	1
TCGA-55-8205-01A	236.318	0	7.10143	5.96846	6.90061	5.61649	5.9487	4.40131	4.30901	5.00351	6.55207	6.51664	2
TCGA-05-4415-01A	35.9014	1	5.65874	6.23754	6.16883	5.91108	5.1172	4.68978	3.85329	4.15783	6.85529	7.04956	2
TCGA-97-7941-01A	190.948	0	4.49286	5.49169	5.6335	4.97274	4.60669	4.68894	4.10701	4.57299	6.09964	6.27907	2
TCGA-86-8585-01A	139.266	0	6.31287	5.42604	5.69936	5.64098	4.27263	3.52793	3.8229	3.50186	6.68403	6.28581	2
TCGA-55-8203-01A	215.803	0	2.99255	5.63692	5.66032	5.14996	5.54274	4.03159	3.82721	4.25868	5.9949	6.8757	1
TCGA-71-6725-01A	100.997	0	4.25531	5.94814	6.13538	5.50367	3.78645	3.6117	3.13471	4.51144	5.58454	5.88404	2
TCGA-55-7816-01A	184.636	1	2.06536	5.45178	6.19784	5.11798	6.3901	4.54255	4.1571	4.97326	6.1269	6.69757	1
TCGA-55-6978-01A	69.4356	1	5.57789	6.20958	7.21833	5.35756	6.23833	4.37711	3.60057	4.56459	6.41165	6.55099	2
TCGA-55-1592-01A	276.559	1	1.37064	6.35836	6.0994	6.59192	5.98868	4.15462	4.39634	4.69509	5.55418	6.26284	1
TCGA-97-8175-01A	217.381	0	2.56857	5.93377	5.93086	5.26442	6.54382	4.0411	3.78389	4.24917	5.52667	6.27587	1
TCGA-86-7954-01A	238.685	0	5.45947	6.13889	6.65774	6.11742	6.8168	4.09638	4.50901	5.17085	6.41829	6.07701	2
TCGA-78-8662-01A	1325.98	1	2.18469	6.05623	5.59355	6.08465	3.74971	4.13836	4.70388	3.94459	6.17531	6.38337	1
TCGA-MP-A4TF-01A	132.559	1	1.74657	5.73747	6.54413	5.8999	4.91467	5.52812	4.48417	4.43495	6.13741	5.87727	1
TCGA-MP-A4T7-01A	65.8849	1	1.44372	5.96466	6.25893	5.77353	4.89351	4.70119	3.3463	3.98706	6.21851	6.52575	1
TCGA-44-5645-01A	336.132	0	4.60267	5.95877	6.10714	6.15582	6.57273	4.58903	4.13585	5.04296	6.39164	6.17592	2
TCGA-50-6591-01A	46.9479	1	6.74844	5.94139	6.0906	5.18801	4.36208	4.37744	3.44702	4.78833	6.64301	6.27177	2
TCGA-78-7159-01A	778.784	0	2.05855	5.56402	5.34205	5.05952	4.69444	3.48919	3.74116	4.34277	6.05806	6.29518	1
TCGA-69-7763-01A	272.219	0	3.37599	5.90981	5.02639	5.81233	4.06352	3.62555	3.35288	4.6839	5.80482	6.5554	1
TCGA-55-8085-01A	356.647	0	3.07431	4.86122	5.69469	4.5324	4.51802	4.6642	4.03838	4.12338	6.02585	6.68131	1
TCGA-62-A471-01A	491.573	0	1.38367	6.22848	6.48064	6.42921	3.74921	5.342	4.16129	4.36733	7.03638	6.28875	1
TCGA-91-6840-01A	146.762	0	5.21154	5.75375	5.58903	6.11161	5.75699	4.05394	4.2205	4.5246	6.69424	6.69039	2
TCGA-44-3917-01B	466.718	0	1.64481	6.41838	6.77537	5.5607	8.69479	5.1465	4.26946	5.96801	5.09387	5.5867	1
TCGA-73-7498-01A	469.085	0	3.88755	5.71213	5.68244	5.5435	4.38788	4.53224	3.61016	4.39252	6.36943	6.7098	1
TCGA-55-8206-01A	350.334	0	2.97941	5.37355	5.97921	5.77537	6.84316	4.42413	4.65984	5.10911	6.4753	6.28177	1
TCGA-97-8179-01A	171.616	0	3.20486	5.69378	6.52566	5.40956	5.0977	5.44157	3.6302	4.4015	5.81655	6.40267	1
TCGA-50-8459-01A	441.468	0	2.28903	4.86719	5.14733	5.26064	4.7648	3.63685	3.1899	4.10788	5.55189	6.29426	1
TCGA-50-6590-01A	508.142	1	6.56269	5.5384	6.59236	4.96128	5.67044	3.23591	3.79121	4.45584	6.3803	6.04865	2
TCGA-49-6742-01A	192.526	1	1.34805	5.44687	5.67257	6.09053	3.6445	4.54872	4.1931	4.05463	6.07562	6.83481	1
TCGA-64-1679-01A	981.567	0	1.76374	5.80032	5.97144	5.59469	5.97863	3.73026	3.71141	5.52365	5.6387	5.85097	1
TCGA-99-7458-01A	294.707	0	3.46896	6.2512	6.27033	5.74601	6.49425	4.77397	4.81369	5.10144	5.96688	6.78906	1
TCGA-97-A4M7-01A	248.153	0	1.82353	5.00461	4.78563	5.53773	6.13739	3.96102	3.63149	4.22782	5.70147	5.56773	1
TCGA-MP-A4TH-01A	292.34	0	3.55929	5.20444	5.23993	5.30797	4.68194	3.89158	3.99657	4.52814	5.91328	6.39257	1
TCGA-50-5066-02A	568.899	0	6.12394	6.39507	6.17709	7.40295	5.79638	4.47608	4.32975	5.08537	5.888	6.62113	2
TCGA-62-A46P-01A	234.345	1	2.77245	5.34258	4.53318	5.46256	3.80971	4.09126	3.86638	3.63575	6.09458	6.66316	1
TCGA-75-6212-01A	598.093	1	2.86562	5.49613	6.11104	6.39507	6.00861	4.65249	3.46212	4.10577	6.36343	6.52516	1
TCGA-44-6146-01A	287.211	0	1.61554	5.50997	6.03228	5.852	4.5595	4.31124	3.88408	4.69478	5.64436	6.01016	1
TCGA-55-7913-01B	221.326	1	4.68785	6.46791	6.49081	5.83093	4.29003	3.57013	3.72806	4.06845	6.97038	6.14499	2
TCGA-78-7166-01A	101.786	1	2.93304	4.9774	4.62042	5.88239	2.51314	3.66301	3.13219	3.10189	5.94369	6.49354	1
TCGA-93-A4JN-01A	283.266	0	5.57583	5.28754	5.39712	5.16331	6.135	3.77391	4.02249	4.77335	5.90524	5.90776	2
TCGA-55-6985-01A	486.444	0	2.03918	5.47397	5.72347	5.33668	5.40782	3.26797	4.05614	4.73228	5.35541	5.75601	1
TCGA-38-4627-01A	452.515	1	4.00626	5.485	5.71549	5.52891	5.883	3.80592	3.8201	4.11727	5.5704	6.53089	1
TCGA-55-6975-01A	46.5534	1	2.99865	5.93485	6.31551	5.72617	4.6589	4.78032	3.84839	4.23565	6.13502	6.42655	1
TCGA-62-A46V-01A	867.551	0	2.91254	5.57224	5.94825	5.64051	7.19455	5.61409	4.35241	4.46371	6.41554	7.06012	1
TCGA-55-6984-01A	299.836	1	5.19872	5.05587	5.39076	5.35948	3.88358	3.6186	3.10791	4.45817	5.39238	5.88829	2
TCGA-50-6594-01A	145.973	1	5.62745	6.87797	6.39443	6.16136	8.95957	4.95833	3.60883	4.17391	6.49336	5.80697	2
TCGA-49-AAR3-01A	746.827	0	2.35017	5.79102	6.74307	5.45243	6.57104	4.40509	3.809	3.93458	5.88954	5.66375	1
TCGA-86-7955-01A	422.926	0	5.26391	7.3365	6.34596	7.14177	3.70934	3.75357	3.96955	4.48929	6.52902	6.82556	2
TCGA-55-A4DG-01A	239.868	0	3.68599	6.06256	5.60078	5.60794	6.94579	4.45431	4.67675	4.56602	5.44189	6.19689	1
TCGA-44-6148-01A	277.742	0	2.95121	5.52511	5.70235	5.21984	4.6755	4.47475	4.06022	5.00451	5.80999	6.23395	1
TCGA-93-A4JP-01A	228.033	0	3.83971	5.58679	5.87241	5.46172	5.52867	4.45082	4.09671	4.71997	6.42027	6.06269	1
TCGA-78-7150-01A	262.751	1	1.24647	6.88292	6.60779	7.58056	4.28741	5.25777	4.81642	4.65544	6.62096	6.60489	1
TCGA-97-8177-01A	196.866	0	3.90241	5.43196	5.47524	6.56418	6.40081	4.3973	4.32777	3.96495	6.02653	6.18106	1
TCGA-50-5946-01A	637.94	0	1.3803	5.38233	5.68923	5.62762	6.04873	4.33796	3.67474	4.79529	5.71656	6.26673	1
TCGA-50-5055-01A	721.973	1	4.86653	5.3012	5.72728	6.16015	5.36801	4.30278	4.11121	3.86407	5.73196	6.43937	2
TCGA-78-8648-01A	476.975	1	5.38361	4.80166	5.23895	5.46098	5.05957	3.47307	3.11145	4.17995	5.62171	5.82587	2
TCGA-78-8640-01A	2786.1	0	6.6225	5.91084	6.51035	5.26049	4.22851	3.81821	4.05627	4.48388	5.77703	6.26161	2
TCGA-50-5935-01A	257.622	1	2.18849	5.7673	6.02857	5.84999	6.86529	3.97218	4.05697	3.84286	6.5548	6.08616	1
TCGA-78-7167-01A	1057.71	1	3.20825	6.13768	6.15607	5.41344	3.99879	5.0375	4.55654	4.32241	5.93405	7.06283	1
TCGA-69-7978-01A	52.8658	0	5.03924	5.81767	5.67842	5.27166	7.56379	4.19694	4.12887	4.8837	5.84175	5.77713	2
TCGA-86-8054-01A	452.91	0	2.65839	6.43133	6.97915	5.24028	5.5521	4.1067	4.02516	4.37645	6.72202	7.07207	1
TCGA-69-7974-01A	72.5918	0	5.16969	6.69223	5.88092	5.73499	6.6085	4.13829	3.79855	4.59662	6.0297	6.7087	2
TCGA-44-3398-01A	458.827	0	3.45853	5.75618	5.72061	5.8323	5.71896	4.80814	4.40277	3.25196	4.86517	6.80145	1
TCGA-NJ-A4YG-01A	892.011	0	3.41999	5.55983	5.36618	5.35793	5.68024	4.46267	3.46699	3.87939	5.95932	6.19899	1
TCGA-78-7537-01A	639.912	1	2.90483	5.24076	5.61119	5.79875	4.23992	4.13787	3.1374	3.77389	5.9915	6.59381	1
TCGA-38-4629-01A	340.866	1	2.10814	5.91367	6.70099	5.38497	6.02904	4.93414	3.49647	3.44626	6.72463	6.1599	1
TCGA-55-8510-01A	212.647	0	5.73132	5.57748	5.37632	5.54312	6.72473	4.19837	3.8673	4.13855	5.90944	5.71678	2
TCGA-69-7760-01A	79.6932	0	3.94004	5.50161	5.33676	5.48104	6.05785	3.79023	2.92203	3.40573	6.38692	6.91782	1
TCGA-55-7284-01B	95.8685	1	1.46501	5.27828	6.1017	5.89518	5.14031	4.33064	3.95353	4.53391	6.09147	6.19982	1
TCGA-55-A4DF-01A	173.589	1	7.18658	5.30634	6.23357	5.42773	5.41773	3.66489	4.25718	5.10442	6.65302	6.14245	2
TCGA-05-4402-01A	96.263	1	1.51966	5.97639	5.85078	6.00687	5.541	4.14345	4.48574	4.85339	5.65046	6.51633	1
TCGA-86-A456-01A	353.49	0	4.13657	5.57047	5.73135	5.96163	6.25587	4.94723	4.54048	4.3353	6.44174	6.41893	2
TCGA-49-AARR-01A	1969.45	0	2.63501	5.29397	5.44205	5.45232	4.74371	3.8725	3.66249	5.10784	5.64248	6.02849	1
TCGA-44-7667-01A	432.789	0	1.37181	6.07722	6.23594	4.54508	4.31425	3.69718	3.65159	4.34801	6.59895	7.51406	1
TCGA-86-A4P8-01A	317.589	0	1.95499	5.19997	5.69907	6.44576	6.14865	4.69189	4.20269	4.40024	6.16957	6.26953	1
TCGA-50-8457-01A	443.836	0	4.36769	5.30809	5.152	4.94491	4.55737	4.18544	3.75712	4.24272	5.83576	6.00936	2
TCGA-80-5608-01A	1117.28	0	2.85697	5.4933	5.63405	4.99379	4.06121	3.77976	2.8055	3.88714	6.2274	6.43616	1
TCGA-86-6851-01A	70.6192	0	2.07582	5.4502	5.46368	5.0734	4.99405	4.23214	4.2303	4.6416	6.0723	5.49294	1
TCGA-55-6970-01A	183.058	1	2.42159	6.62725	6.83651	5.73542	5.11662	4.77715	3.97748	4.79944	5.96109	6.91087	1
TCGA-05-4384-01A	168.066	0	3.21568	6.45548	6.18363	5.84724	4.97037	4.72732	3.72877	5.07959	6.13309	6.87144	1
TCGA-44-7671-01A	350.729	0	2.71968	6.28961	6.54248	5.67469	4.28884	4.98717	3.57204	4.8703	5.87967	6.7013	1
TCGA-55-8511-01A	217.775	0	5.36753	6.08164	5.68707	5.45077	5.15297	4.01891	3.75403	4.23213	6.28224	5.97439	2
TCGA-MP-A4TC-01A	29.1945	1	7.2777	6.14244	6.06348	5.53138	5.60056	3.99804	3.81025	4.47594	6.45981	6.22837	2
TCGA-91-6828-01A	127.43	0	2.55202	6.07689	5.75193	5.43737	5.74175	3.70313	3.69497	4.78743	6.06791	6.94666	1
TCGA-55-8302-01A	188.581	0	5.55189	5.96036	5.67166	4.63069	7.05152	5.6764	3.93758	4.52691	6.02783	6.2058	2
TCGA-55-8087-01A	182.268	0	4.95272	5.76755	6.05298	6.26541	6.73092	4.47454	4.57811	5.32743	6.52401	6.97609	2
TCGA-L9-A743-01A	261.962	0	2.32084	5.67292	5.58512	5.76799	6.08963	3.4981	3.29526	4.3694	5.8722	6.09715	1
TCGA-38-4631-01A	139.66	1	5.61265	5.00373	7.8571	5.604	3.93789	4.87801	3.93217	3.16084	5.96895	6.5395	2
TCGA-NJ-A4YF-01A	852.559	0	1.6445	5.3719	5.48701	5.7646	3.26479	4.18889	2.51659	4.35137	7.48975	5.93691	1
TCGA-55-7815-01A	304.964	0	1.46792	5.40786	6.04809	5.40737	7.73279	4.27028	4.15494	4.73128	6.17374	7.25218	1
TCGA-55-8620-01A	147.945	1	6.80994	5.52392	6.18694	4.75642	4.93387	3.88482	4.16882	4.28543	6.68033	6.71796	2
TCGA-50-5941-01A	581.523	0	3.83442	5.69356	5.84874	5.36921	4.74933	4.50216	4.11902	4.80121	5.74832	6.35644	1
TCGA-78-7539-01A	312.066	0	4.15399	5.76374	5.63332	6.51796	6.8886	4.15069	4.29526	4.09534	6.31842	6.46939	1
TCGA-55-8301-01A	210.674	0	6.2973	5.43606	5.77795	5.6117	7.07952	4.37559	3.99044	4.27521	6.44015	6.19238	2
TCGA-73-A9RS-01A	134.137	1	6.13593	5.95491	6.38566	5.02974	3.88085	4.31568	3.24122	4.81496	6.12757	6.54849	2
TCGA-44-2665-01A	513.271	0	1.97619	5.74561	5.40023	5.15071	6.49018	4.54744	4.32186	4.20863	5.48099	6.59622	1
TCGA-L9-A8F4-01A	187.792	0	4.70033	5.32532	5.34179	5.11783	5.145	3.40891	3.82175	4.58127	6.32939	5.90063	2
TCGA-55-7725-01A	174.378	0	2.37981	5.45008	5.88476	6.08071	4.98023	5.12615	4.56689	4.13314	6.12237	6.57564	1
TCGA-55-A57B-01A	215.408	0	4.49463	5.33878	5.20735	5.56048	6.03002	4.48231	4.02922	5.15674	5.49779	6.06591	2
TCGA-86-8673-01A	340.077	0	6.98269	4.13366	6.06318	4.15187	6.41624	4.35462	3.60714	3.9554	5.84591	6.071	2
TCGA-86-A4D0-01A	45.7644	1	3.27256	5.49072	5.67067	5.09688	6.47515	4.39443	3.81791	4.0037	6.51169	6.17166	1
TCGA-MP-A4T8-01A	63.5178	1	3.739	6.41282	6.15263	5.53571	4.9271	4.71664	3.1619	4.53325	6.55312	6.38329	1
TCGA-93-A4JQ-01A	207.518	0	2.11291	5.52852	5.77307	5.14502	7.49359	4.5135	4.28838	4.30316	5.77054	6.75667	1
TCGA-44-2666-01B	38.2685	1	2.94002	5.84173	5.63898	5.39193	7.72909	4.98378	4.35897	5.1323	5.60266	5.6511	1
TCGA-97-8552-01A	246.97	0	3.32088	5.03107	5.52225	5.3543	5.28414	4.55463	3.74148	4.55018	6.03051	5.93418	1
TCGA-69-7764-01A	163.332	0	2.7491	5.13647	5.31699	4.81531	5.10326	4.29837	2.96842	3.97329	5.82881	6.17425	1
TCGA-86-7701-01A	373.611	0	2.00977	5.2825	5.90046	5.1026	6.32095	4.01901	4.03452	4.25982	6.05569	6.10964	1
TCGA-62-A470-01A	471.058	1	2.9247	5.22861	5.95129	5.86174	4.52491	4.52962	3.52685	4.04484	6.67945	6.26314	1
TCGA-55-7727-01A	46.9479	0	6.13436	6.14205	5.9111	5.45826	7.1084	4.85883	3.75214	4.96249	6.42716	6.78558	2
TCGA-L9-A7SV-01A	222.904	0	2.3895	5.34203	6.12885	5.5558	8.621	4.41388	4.57416	4.38454	6.12569	5.63172	1
TCGA-67-6215-01A	68.6466	0	2.53363	6.27834	5.94848	5.74084	7.22609	3.91418	3.52837	4.38332	5.97587	6.68038	1
TCGA-55-7907-01A	135.321	1	4.52448	5.78953	5.80828	5.45359	6.11656	4.06556	3.63987	4.28244	6.04662	6.34144	2
TCGA-MP-A4T9-01A	499.068	1	1.93741	5.95473	6.4388	6.07078	6.28687	4.4266	4.16268	4.80661	6.34957	6.03771	1
TCGA-97-7552-01A	762.214	0	2.03921	5.57098	5.91015	5.6545	5.23197	4.16764	3.98985	4.78673	5.78357	6.15385	1
TCGA-05-5429-01A	108.493	1	1.79181	5.46451	5.95203	5.57626	4.41155	4.59103	4.59083	3.88298	5.57836	6.5895	1
TCGA-91-6847-01A	332.186	0	7.22894	6.0086	6.22872	5.00111	5.72071	4.77894	4.32611	4.80853	6.63646	6.45827	2
TCGA-44-A4SS-01A	163.726	0	5.43014	6.16131	7.04356	5.35576	6.00893	4.10562	3.86574	4.68988	6.05761	6.22024	2
TCGA-55-8097-01A	187.792	0	4.15639	5.32234	5.46877	5.40704	7.77706	4.44072	4.07331	4.60376	6.17224	6.35505	2
TCGA-97-8171-01A	224.088	0	1.8906	5.38108	7.0825	5.9571	4.43634	5.68415	3.67622	3.67279	7.30157	6.75391	1
TCGA-L9-A443-01A	76.1425	1	2.7896	4.44908	5.33959	5.06895	6.63817	3.78851	4.71828	3.77868	5.96869	6.72453	1
TCGA-55-8089-01A	276.953	1	5.53929	5.59153	5.86606	5.85381	5.24956	4.73188	3.81502	4.56028	6.09611	6.21066	2
TCGA-05-4424-01A	360.197	0	3.51222	6.28206	6.80101	5.90557	4.80033	4.01546	4.15531	4.76264	5.40653	7.07601	1
TCGA-62-8395-01A	479.737	0	2.42744	5.3209	6.12878	5.0944	4.91679	4.56726	4.02862	4.72168	6.23577	6.59289	1
TCGA-53-7624-01A	411.485	1	1.34287	6.79093	5.97758	9.2833	5.23773	5.14781	4.20094	5.23852	6.62602	6.12063	1
TCGA-64-1676-01A	681.732	0	3.21251	5.83496	5.59282	6.21475	7.37164	3.87339	4.19745	2.91552	4.69573	6.36216	1
TCGA-55-1596-01A	814.685	0	4.86849	6.7271	6.38616	6.70177	3.514	5.35569	4.3045	4.30379	6.24452	5.85189	2
TCGA-97-8174-01A	64.7014	1	3.30915	5.17852	5.59029	4.90651	4.38956	4.83869	3.70299	5.02187	6.21541	6.4711	1
TCGA-93-7348-01A	209.49	0	1.73385	5.30968	5.73164	5.7804	6.59947	4.04511	4.10553	4.3556	5.59182	5.59222	1
TCGA-38-4630-01A	423.321	1	7.2469	5.82835	5.25432	5.40946	4.72844	5.09171	4.89777	4.50748	7.23074	6.90394	2
TCGA-05-5423-01A	59.5726	0	4.98624	5.83592	6.01893	6.49523	8.16937	5.24914	4.96389	3.53559	6.05901	6.65099	2
TCGA-49-6767-01A	267.09	0	1.44094	6.10488	8.00989	5.72312	7.6135	4.91498	3.59084	4.16988	6.49397	6.36554	1
TCGA-05-4397-01A	288.395	1	7.65419	6.08063	6.32634	5.67142	4.03993	3.30456	3.99667	3.84784	7.59235	6.27037	2
TCGA-55-7910-01A	410.301	0	1.84821	6.56951	6.30207	5.82875	5.012	3.25611	3.59897	3.83195	6.07881	6.40022	1
TCGA-J2-A4AG-01A	389.786	0	3.41401	6.06459	5.95317	5.76093	5.85998	3.78419	3.89448	4.98331	6.09478	6.24114	1
TCGA-50-5936-01A	101.392	1	5.02573	6.18911	6.1359	5.75266	3.96913	4.82206	3.7398	4.2398	6.24377	6.6118	2
TCGA-86-8073-01A	291.945	0	5.23494	5.6839	7.0445	5.63041	5.86158	5.8783	4.05627	5.31839	6.27383	5.92122	2
TCGA-44-4112-01B	318.773	1	2.21664	5.40338	5.79105	4.906	9.37375	4.76185	4.31228	5.01445	5.10054	5.37762	1
TCGA-05-5715-01A	24.4603	0	1.78642	6.29949	6.2325	6.25435	6.09858	3.73989	3.842	4.03652	5.70186	6.10239	1
TCGA-44-5643-01A	399.649	0	6.0855	5.49196	7.42418	5.73256	4.81936	4.96144	4.30214	4.65845	6.95454	6.38886	2
TCGA-75-5146-01A	934.225	0	4.50692	6.12006	5.28608	6.25966	5.3482	5.03036	4.5458	3.9909	6.94116	6.46165	2
TCGA-NJ-A4YQ-01A	564.953	0	3.92207	5.10453	6.47274	4.74121	4.22534	4.19539	4.03251	4.09329	5.83946	5.81124	1
TCGA-44-2657-01A	532.997	0	4.54283	5.02801	5.1803	5.34978	6.16286	4.29882	4.56101	4.24197	5.55681	5.74822	2
TCGA-55-7995-01A	350.729	0	7.15247	4.67755	6.18392	5.07351	4.82498	3.32352	4.13885	5.05722	6.57958	5.43373	2
TCGA-44-2662-01B	504.986	0	4.73645	6.34379	6.63394	6.35645	7.01014	5.21221	4.47909	5.46978	5.80551	5.58815	2
TCGA-49-4514-01A	670.685	0	5.29861	4.43235	4.971	4.8345	3.51921	4.37921	3.09428	3.20943	6.18635	5.21681	2
TCGA-55-6712-01A	67.463	1	4.73254	6.29632	5.87831	5.74592	5.90991	4.28767	3.93377	4.80117	6.01572	5.34467	2
TCGA-44-4112-01A	318.773	1	3.12448	5.29262	5.72326	4.55752	7.95237	4.894	4.08818	3.87367	5.33995	6.74302	1
TCGA-55-6972-01A	643.858	1	1.82845	5.72595	5.90583	5.35521	3.54975	5.98085	5.05622	3.94202	5.84918	6.91992	1
TCGA-44-3919-01A	404.778	1	6.63361	5.5699	5.52484	5.48177	4.93497	4.1477	4.24124	4.71925	5.88163	6.08209	2
TCGA-J2-8192-01A	291.551	0	2.05602	5.72299	6.15072	5.84454	7.02838	4.555	4.35368	4.86054	6.19365	6.32518	1
TCGA-44-A47A-01A	183.847	0	3.04678	5.80835	5.86771	6.59431	4.89817	4.34232	4.30821	4.02622	6.44626	6.32988	1
TCGA-75-5147-01A	525.896	0	6.28022	5.89647	5.92889	5.75083	5.43971	4.761	4.54312	4.16315	6.44954	6.72785	2
TCGA-86-A4JF-01A	290.762	1	1.94334	5.47989	6.02737	4.99433	6.37024	3.33408	3.70917	4.25299	6.28303	6.10072	1
TCGA-69-8453-01A	320.745	0	2.32229	4.90375	5.46916	5.49516	4.79065	4.16408	3.78733	4.42999	5.76158	6.14942	1
TCGA-73-4662-01A	992.219	0	2.79957	5.68895	5.93694	5.1503	5.79858	5.04788	4.3426	4.56435	6.76253	6.55155	1
TCGA-95-7039-01A	501.83	0	3.62574	6.30527	6.7596	5.34836	5.82812	4.83392	3.65532	4.14403	5.93893	6.52228	1
TCGA-NJ-A4YP-01A	19.726	0	3.26999	6.16468	6.18223	5.46403	6.254	4.63417	4.03116	4.27059	6.25237	6.60757	1
TCGA-62-A46O-01A	573.633	1	1.30082	6.19331	6.8679	7.06892	4.36399	4.7511	4.39774	4.82595	6.65809	6.12405	1
TCGA-73-4668-01A	184.241	0	3.60719	6.17106	5.53045	5.65261	5.93764	2.89917	3.54214	4.66524	7.0095	6.06049	1
TCGA-05-4433-01A	288	0	5.93559	5.27943	5.80905	5.76394	4.55255	4.62186	4.03745	5.20075	5.81192	6.16386	2
TCGA-95-A4VN-01A	218.17	0	2.89851	5.36164	5.64647	4.76616	7.48058	4.21365	3.41887	5.15392	6.13875	6.40243	1
TCGA-78-7156-01A	385.052	1	1.32731	5.96859	6.32638	5.59558	4.27491	5.40538	4.18917	4.16915	6.11034	6.94542	1
TCGA-38-A44F-01A	52.4712	0	2.4417	4.80888	5.43791	6.01278	5.17925	4.32165	4.31729	3.97071	5.7113	6.08361	1
TCGA-05-4396-01A	119.54	1	4.3399	6.83795	6.35047	6.59421	4.28593	4.62203	3.68971	4.37004	6.28966	7.04642	2
TCGA-55-8204-01A	203.178	0	4.38375	5.27142	6.04804	4.96722	4.62584	3.95093	3.46181	5.00056	5.96574	5.94455	2
TCGA-55-7281-01A	344.022	0	2.65633	5.14903	5.2808	5.40859	5.97833	3.59015	3.65035	4.10053	5.48481	6.26193	1
TCGA-05-4405-01A	240.658	0	4.02645	5.85844	5.96564	5.61689	6.80281	3.32382	4.10817	4.7921	5.76844	6.50769	1
TCGA-55-8614-01A	211.463	0	6.52324	5.29082	5.56092	5.21161	5.10057	4.0968	3.67822	4.67303	6.13577	5.84434	2
TCGA-78-7152-01A	479.342	1	3.56671	6.23855	5.99966	5.84732	6.44012	4.46002	3.12232	4.3407	6.09666	6.4833	1
TCGA-64-5781-01A	615.058	0	6.31904	5.96052	6.53164	6.64694	4.48632	4.5182	4.12175	3.81321	5.8649	6.03593	2
TCGA-55-7227-01A	375.584	1	5.32098	5.27842	5.35404	5.50373	4.99637	4.39138	3.87711	4.35412	5.86515	6.50221	2
TCGA-MP-A4TD-01A	121.118	1	3.34279	4.64007	5.38471	4.99039	4.45998	3.83082	3.37875	3.67543	5.96832	5.77156	1
TCGA-55-8513-01A	312.066	0	1.75489	5.25981	5.58113	6.03968	5.15184	4.44592	4.05974	4.68248	5.77488	5.99496	1
TCGA-78-7542-01A	126.641	1	1.33547	5.61747	5.96401	5.09985	5.13731	4.78038	3.73671	4.88968	6.32256	5.91696	1
TCGA-O1-A52J-01A	709.348	1	5.61688	5.42486	5.73547	6.07748	6.07117	4.04966	4.02026	4.5122	7.48458	5.95728	2
TCGA-05-4425-01A	263.934	0	2.65763	6.14679	5.67191	6.28859	5.62751	4.5294	4.44621	4.25545	6.12954	6.65307	1
TCGA-73-4659-01A	280.504	1	1.84205	6.25019	6.04948	5.84054	4.95371	3.67017	3.74772	4.4435	6.12727	6.73961	1
TCGA-35-5375-01A	104.153	0	7.11225	4.30377	6.0656	5.47421	4.61733	4.41663	5.02417	3.19308	5.74	5.88839	2
TCGA-44-2668-01B	300.23	1	4.03793	5.6748	6.09382	5.1921	7.149	4.00897	3.87182	5.17371	5.2108	5.24275	1
TCGA-86-6562-01A	148.34	1	1.57038	6.5201	6.64203	5.29806	5.32053	3.97611	3.71738	4.52412	5.88937	6.07227	1
TCGA-86-8358-01A	257.622	0	6.04225	6.21819	6.75174	5.39351	5.78581	4.02298	3.55941	5.17647	5.92881	6.25255	2
TCGA-44-6776-01A	1032.07	0	3.30923	6.13171	6.23115	5.77685	4.44243	4.41613	3.54579	4.20452	6.05772	6.11999	1
TCGA-95-7944-01A	148.734	0	7.76755	4.88879	6.59166	5.87497	3.95623	3.8874	3.38137	4.73665	5.70045	5.81086	2
TCGA-MP-A4SW-01A	701.458	1	1.94204	5.48125	5.36845	6.55545	6.48434	4.49833	3.75454	4.25457	5.47388	5.4485	1
TCGA-49-4487-01A	337.315	1	5.11838	5.50253	5.78239	5.26815	4.86379	3.6037	3.73378	3.87394	5.81789	6.00656	2
TCGA-05-4403-01A	228.033	0	1.86174	5.17288	5.54797	5.61359	4.59389	4.18019	3.5575	3.98091	5.38993	6.30107	1
TCGA-55-8512-01A	239.474	1	3.04391	5.52323	5.8886	5.3397	5.06156	4.31583	3.37435	4.94676	6.00629	6.36976	1
TCGA-44-7659-01A	272.614	0	4.62061	5.89447	5.93411	5.67161	4.90222	4.67214	4.70384	4.58864	6.16904	6.72454	2
TCGA-91-6848-01A	88.3726	0	7.16977	6.3802	6.36159	5.53266	5.72675	4.34058	4.01172	4.92294	5.73198	6.02643	2
TCGA-55-6986-01A	1286.53	0	4.42192	6.13954	5.97087	5.74853	4.59654	4.91797	3.96925	4.54284	5.99079	6.82283	2
TCGA-50-5932-01A	487.233	1	1.82839	6.65844	6.43926	6.27314	4.6943	4.59193	3.97614	4.08664	6.39569	6.35229	1
TCGA-55-6971-01A	552.329	0	5.07811	5.15324	5.7908	5.12687	5.08519	3.56272	3.55844	4.44965	5.84173	6.30447	2
TCGA-55-7728-01A	277.742	0	2.52638	3.71045	4.46665	5.21815	4.26536	3.72355	3.30038	3.63479	5.62616	5.65574	1
TCGA-44-6779-01A	197.26	1	1.61038	5.90258	5.75085	5.71522	4.56553	3.96821	3.04766	5.2121	5.25302	5.5476	1
TCGA-MP-A4TK-01A	229.611	1	5.27309	5.28658	5.32829	5.2559	6.84513	4.54801	3.94515	4.06366	5.81375	6.09239	2
TCGA-86-A4P7-01A	163.726	0	2.78485	5.39811	5.80353	5.41137	6.82617	4.02406	4.02041	4.43151	5.94714	5.91431	1
TCGA-78-7162-01A	1250.24	1	2.10202	5.73209	5.94273	5.50294	4.97062	4.62963	3.61702	4.36447	5.93429	6.71182	1
TCGA-69-8255-01A	50.8932	0	4.9064	5.9926	5.63326	5.14707	4.76116	6.20848	4.94268	3.69583	6.4584	6.46676	2
TCGA-05-4432-01A	300.23	0	4.45975	6.85565	5.83288	6.21069	5.08543	3.42437	4.48603	4.84426	6.53043	6.26444	2
TCGA-55-A492-01A	235.134	0	5.31221	5.03952	5.90196	5.67253	3.64724	5.1984	4.06577	3.39681	5.86009	6.35262	2
TCGA-50-5931-01A	171.222	1	5.25841	6.08343	5.90059	5.32056	4.31148	4.85967	4.38241	4.79118	6.77007	6.03735	2
TCGA-97-A4LX-01A	242.236	0	3.43406	5.84312	5.92707	5.15157	5.53088	4.54768	4.32423	4.71534	6.419	5.93044	1
TCGA-50-6597-01A	500.252	1	5.12262	5.20542	4.95908	6.40859	5.71511	3.7829	3.90761	3.46038	6.78136	6.06303	2
TCGA-MP-A5C7-01A	886.882	0	2.33634	5.57709	6.21072	5.54266	5.26006	5.51121	4.50703	4.45444	6.18814	6.63564	1
TCGA-38-4628-01A	588.625	1	5.33651	5.16844	5.60169	5.69361	6.94024	3.80005	4.04928	3.67282	6.26081	6.38299	2
TCGA-55-8096-01A	283.66	1	4.96037	5.44104	4.76912	5.65141	6.87788	5.23875	4.31947	4.46287	6.22672	6.09418	2
TCGA-73-4666-01A	315.616	0	6.51245	6.39584	7.3618	5.1129	6.62684	4.83969	4.32075	4.54982	5.83947	6.26761	2
TCGA-53-7813-01A	167.277	0	2.03095	5.28373	4.75578	5.22311	4.38349	4.0361	4.26872	3.87915	6.37795	6.76692	1
TCGA-93-A4JO-01A	13.0192	1	5.98667	5.57162	5.44857	5.67715	5.49497	3.84411	4.15738	4.46003	5.57633	6.13699	2
TCGA-55-A48X-01A	271.825	0	5.69887	5.62657	5.67087	5.26918	5.72425	4.18837	4.2952	4.65798	5.87446	6.13069	2
TCGA-91-6836-01A	164.515	0	4.02929	5.8422	7.12927	4.81964	5.31417	4.27092	3.73307	4.92635	6.84607	6.9818	2
TCGA-78-7540-01A	472.241	1	1.18371	4.75795	5.73759	5.63201	4.45641	3.86093	3.31469	4.21413	5.4649	5.89976	1
TCGA-49-4488-01A	342.838	1	3.39817	5.92072	5.77661	5.496	6.60836	5.38071	5.38743	3.65864	5.75481	7.00688	1
TCGA-55-8090-01A	235.923	1	1.87143	5.74061	5.22048	5.34992	4.84407	3.99982	3.22161	4.04777	5.42311	6.1535	1
TCGA-44-7662-01A	86.0055	0	5.69299	6.60001	5.87974	5.59156	6.33248	4.3814	3.97814	4.41856	5.92085	6.05126	2
TCGA-55-7283-01A	240.263	0	2.96864	5.66092	6.33	4.84589	5.29573	4.75941	4.83528	4.36731	5.96888	7.01001	1
TCGA-44-3917-01A	466.718	0	1.15469	5.43824	5.67886	4.71137	7.34482	4.80512	3.83028	3.50356	4.54564	5.86086	1
TCGA-62-8398-01A	175.167	1	1.4479	6.19999	6.86479	6.15122	4.58001	4.29862	3.64417	4.34523	6.60916	6.76596	1
TCGA-55-8208-01A	265.907	0	6.07624	4.83209	5.38991	5.13816	6.31109	3.8497	3.78995	4.51031	5.7561	6.09571	2
TCGA-78-7536-01A	96.263	1	4.8914	6.66946	6.4714	5.5729	5.62388	3.79238	4.09794	4.59831	6.63314	6.63955	2
TCGA-69-7979-01A	160.964	0	4.00531	5.76419	5.79669	4.98868	4.43144	4.17306	4.11759	4.46214	5.57091	5.90024	1
TCGA-97-8172-01A	215.014	0	3.04012	5.72444	5.88625	5.6931	5.98939	4.31343	3.97449	4.52999	6.36619	6.75541	1
TCGA-50-6592-01A	306.542	1	5.64554	5.39143	5.9323	5.56692	5.11882	4.56599	3.81942	4.57799	5.97147	6.07954	2
TCGA-73-4677-01A	14.9918	1	3.82963	5.84664	5.90537	6.15353	4.15898	4.38139	3.75028	4.19012	5.61658	6.86549	1
TCGA-55-A491-01A	246.97	0	7.2512	4.67102	5.03194	5.70381	4.18392	2.9399	3.50993	3.79973	5.77384	5.86062	2
TCGA-MP-A4SY-01A	592.175	1	4.70493	6.04342	6.38295	4.82493	6.70695	5.19284	3.9678	4.67169	6.30412	6.64501	2
TCGA-44-6147-01B	333.37	0	2.58514	5.77062	5.98643	5.57872	6.99176	4.00745	4.15927	5.07665	5.03569	5.0817	1
TCGA-44-A47G-01A	138.477	0	4.96171	5.31533	5.55821	5.37901	6.52925	3.94675	4.03165	4.65986	5.70782	6.02776	2
TCGA-05-4389-01A	540.099	0	3.55362	5.27586	5.75258	5.33401	4.27412	4.34288	4.42013	4.48135	6.03093	6.23577	1
TCGA-44-6774-01A	259.595	0	3.56848	6.22306	5.90152	5.56205	5.84012	3.80221	3.65333	4.58586	6.02462	6.42948	1
TCGA-95-7562-01A	34.3233	1	5.84261	6.30983	6.75419	6.16114	4.22458	3.64965	3.00409	4.97875	6.29795	6.63703	2
TCGA-86-7714-01A	246.575	1	4.33231	5.77174	5.89875	5.69756	5.03192	5.2708	4.05727	4.68977	6.08225	6.69572	2
TCGA-99-8025-01A	418.192	0	3.11531	5.93092	5.47357	5.53982	5.96107	3.97418	3.80392	4.44353	6.39707	6.12174	1
TCGA-86-8076-01A	391.759	0	3.94447	5.95493	6.05708	5.50862	4.68289	4.50979	3.76928	4.44421	5.85916	6.45322	1
TCGA-86-8359-01A	175.167	1	4.80124	5.93201	5.85055	5.82925	4.59982	3.39654	4.24228	4.42006	5.42772	6.28291	2
TCGA-05-4398-01A	564.559	0	3.16624	4.5805	6.02103	4.32321	7.67212	4.37856	3.6259	4.79505	5.59636	6.30648	1
TCGA-86-8075-01A	273.797	1	5.83828	5.74958	6.32224	5.43263	6.03764	3.88313	4.13464	5.46053	6.18413	6.18399	2
TCGA-44-3396-01A	445.808	0	6.41107	5.48044	5.75026	4.89255	4.99961	3.75151	3.37163	4.20464	5.52336	6.10868	2
TCGA-50-5944-01A	690.411	0	1.40452	5.59965	5.95421	5.70585	6.03097	4.33459	4.41117	4.3351	6.34418	6.25654	1

## Sheet: sup table3
supplementary table 3: the differential expression genes (CPDGs) between the samples in type1 and type2 in pooled dataset
id	logFC	AveExpr	t	P.Value	adj.P.Val	B
CDKN2A	2.91367	3.77547	43.6845	2.50661e-204	3.98326e-200	444.863
CDKN2B	1.05483	4.22091	14.2985	5.44936e-41	4.32979e-37	81.8046
MTAP	0.601772	3.28427	11.6394	8.37017e-29	3.32526e-25	54.4051
CCNE1	0.853463	3.68504	11.5346	2.34614e-28	7.45649e-25	53.3994
MCM2	0.780062	5.7386	10.6962	7.07462e-25	1.87371e-21	45.5848
RFC4	0.685972	4.96463	10.6284	1.32742e-24	3.01344e-21	44.9712
FAM111B	0.693359	3.27063	10.5592	2.51658e-24	4.99887e-21	44.3476
CHAF1B	0.506829	3.78031	9.604	1.25501e-20	1.70807e-17	36.0522
TCF19	0.559005	4.82721	9.17393	4.76038e-19	5.40338e-16	32.514
CDC7	0.58617	3.78076	9.10718	8.27511e-19	8.76665e-16	31.9762
ASF1B	0.629078	5.09714	8.97345	2.48172e-18	2.19094e-15	30.9081
FEN1	0.545827	5.88659	8.88392	5.14046e-18	4.29932e-15	30.2001
RNASEH2A	0.523567	5.75752	8.8137	9.06469e-18	7.04414e-15	29.6487
CTSV	0.791013	3.36694	8.8104	9.30886e-18	7.04414e-15	29.6229
RAD54L	0.617104	3.44981	8.78925	1.10347e-17	7.9127e-15	29.4576
RMI2	0.543117	5.00819	8.74901	1.52379e-17	1.00894e-14	29.1439
E2F7	0.554732	2.30231	8.73022	1.77096e-17	1.0824e-14	28.9978
CDCA8	0.67826	5.00052	8.67588	2.73135e-17	1.55014e-14	28.5768
CENPW	0.672084	5.28138	8.53791	8.1278e-17	4.03622e-14	27.5174
BRCA1	0.516117	3.43155	8.51342	9.84909e-17	4.56712e-14	27.3308
STMN1	0.560441	5.78063	8.5072	1.03409e-16	4.56712e-14	27.2835
MIR31HG	0.603168	1.92428	8.50713	1.03465e-16	4.56712e-14	27.283
PSRC1	0.514271	3.9639	8.48113	1.26799e-16	5.44586e-14	27.0855
KIF4A	0.768627	4.20259	8.44668	1.65885e-16	6.93706e-14	26.8245
AUNIP	0.509288	2.79413	8.35579	3.3567e-16	1.27003e-13	26.1402
TTK	0.714405	3.3112	8.34228	3.72551e-16	1.3455e-13	26.039
CDCA5	0.702503	4.64227	8.2945	5.38034e-16	1.85867e-13	25.6822
KIF18B	0.732798	3.94064	8.29019	5.56132e-16	1.88032e-13	25.6501
CLSPN	0.510303	2.47324	8.25835	7.09726e-16	2.34964e-13	25.4134
TACC3	0.531204	5.15879	8.24892	7.62811e-16	2.47384e-13	25.3434
E2F1	0.573364	4.91585	8.22398	9.22765e-16	2.87523e-13	25.1586
MELK	0.767645	4.55425	8.21797	9.66034e-16	2.95216e-13	25.1142
KIF2C	0.720963	4.61796	8.20552	1.06202e-15	3.18426e-13	25.0222
STIL	0.517683	3.48442	8.17475	1.34184e-15	3.77543e-13	24.7953
ZNF367	0.509936	3.17807	8.13936	1.75429e-15	4.80646e-13	24.5352
GPRIN1	0.515948	3.32031	8.09492	2.45286e-15	6.18705e-13	24.2101
RIBC2	0.547143	3.02756	8.04913	3.45969e-15	8.32998e-13	23.8764
GTSE1	0.569933	3.72428	7.9944	5.2077e-15	1.1862e-12	23.4798
TPX2	0.819866	5.63913	7.99395	5.22523e-15	1.1862e-12	23.4766
MLF1	0.547454	4.81321	7.99003	5.37999e-15	1.20413e-12	23.4483
EPHB2	0.62254	3.94566	7.98515	5.57928e-15	1.23139e-12	23.413
TRIP13	0.743922	4.74732	7.95944	6.75417e-15	1.45041e-12	23.2277
MYBL2	0.843094	5.59934	7.83643	1.67418e-14	3.28449e-12	22.3477
SPC25	0.567687	3.21701	7.78006	2.5279e-14	4.72597e-12	21.9483
UHRF1	0.633121	4.41554	7.73486	3.51169e-14	6.27014e-12	21.6298
CDC6	0.659196	3.9401	7.69877	4.56067e-14	7.87756e-12	21.3766
BUB1B	0.639131	4.12525	7.69523	4.67867e-14	7.95995e-12	21.3518
NDC80	0.650575	3.64661	7.69435	4.70855e-14	7.95995e-12	21.3457
PRC1	0.608578	4.86026	7.6838	5.08127e-14	8.32438e-12	21.2719
KIFC1	0.622988	4.95812	7.66921	5.64501e-14	9.06109e-12	21.17
CDT1	0.605909	4.269	7.64663	6.64084e-14	1.0346e-11	21.0126
NCAPG2	0.505554	4.30876	7.62461	7.77794e-14	1.17714e-11	20.8595
SPAG5	0.601084	4.73689	7.60032	9.25596e-14	1.38761e-11	20.691
PKMYT1	0.505462	3.8135	7.57004	1.149e-13	1.64494e-11	20.4817
GINS2	0.512244	3.92241	7.5638	1.20124e-13	1.70437e-11	20.4386
MCM4	0.517534	5.31146	7.51307	1.72241e-13	2.31957e-11	20.0897
HJURP	0.662532	4.07029	7.48807	2.05554e-13	2.67742e-11	19.9185
TYMS	0.508813	5.24781	7.48276	2.13411e-13	2.75716e-11	19.8822
DTL	0.541235	4.07539	7.39004	4.09338e-13	5.0456e-11	19.2519
IQGAP3	0.529491	3.89132	7.31491	6.90527e-13	8.00961e-11	18.746
TOP2A	0.697202	5.45723	7.2996	7.67737e-13	8.71437e-11	18.6435
KIT	-0.861565	5.42554	-7.26767	9.57113e-13	1.04893e-10	18.4303
ZWINT	0.566012	5.94788	7.25919	1.01471e-12	1.10443e-10	18.3738
SKA1	0.531076	2.84435	7.22285	1.30252e-12	1.37076e-10	18.1323
CDC20	0.74225	5.83788	7.21881	1.33912e-12	1.4e-10	18.1055
KIF20A	0.587258	4.5084	7.1903	1.62754e-12	1.6579e-10	17.917
CDC45	0.579693	4.09064	7.18226	1.71941e-12	1.72091e-10	17.8639
B3GALNT1	0.507538	3.60312	7.1317	2.42554e-12	2.2943e-10	17.5313
UBE2S	0.55633	5.33744	7.10489	2.90876e-12	2.67186e-10	17.3557
NUSAP1	0.562867	5.31373	7.10175	2.97117e-12	2.7135e-10	17.3352
EZH2	0.505424	4.4093	7.07639	3.52609e-12	3.06192e-10	17.1698
TFCP2L1	-0.724657	4.75297	-7.04212	4.44057e-12	3.83506e-10	16.947
CKAP2L	0.510393	3.418	7.02169	5.09253e-12	4.30454e-10	16.8147
CENPA	0.574553	3.87001	7.02064	5.12862e-12	4.30541e-10	16.8078
UBE2C	0.818625	6.61617	6.99646	6.02879e-12	4.913e-10	16.6516
RRM2	0.669519	5.67984	6.97997	6.72957e-12	5.34698e-10	16.5454
CCNB2	0.510159	4.4279	6.96859	7.25956e-12	5.68284e-10	16.4722
PLK1	0.527256	4.17522	6.94993	8.21828e-12	6.24865e-10	16.3524
CD55	-0.608707	8.52036	-6.94174	8.67746e-12	6.56635e-10	16.3
PRR11	0.527333	5.00428	6.89747	1.16307e-11	8.46166e-10	16.0171
MCM10	0.53312	3.02267	6.89708	1.16613e-11	8.46166e-10	16.0146
NCAPG	0.584288	3.50701	6.86412	1.44881e-11	1.03243e-09	15.8051
SCNN1B	-0.813963	5.42321	-6.81609	1.98468e-11	1.38327e-09	15.5014
PARM1	-0.693293	6.95755	-6.81401	2.01186e-11	1.39385e-09	15.4883
GINS1	0.550904	4.44903	6.80651	2.11285e-11	1.44721e-09	15.441
SFTA2	-1.04131	8.98206	-6.77379	2.61464e-11	1.76805e-09	15.2354
TSPAN11	-0.737852	3.85479	-6.77281	2.63127e-11	1.77176e-09	15.2293
KIF11	0.534724	4.0594	6.74393	3.17357e-11	2.11009e-09	15.0485
TK1	0.587864	6.64835	6.73927	3.27064e-11	2.13997e-09	15.0195
PDE4D	-0.563474	3.63475	-6.73497	3.36297e-11	2.18126e-09	14.9926
CACNA2D2	-0.945936	4.83358	-6.73022	3.46779e-11	2.24011e-09	14.963
EXO1	0.521507	3.30167	6.7245	3.59853e-11	2.30582e-09	14.9273
ANLN	0.676	4.45444	6.71908	3.72666e-11	2.36403e-09	14.8936
APOBEC3B	0.708025	4.13179	6.7095	3.96424e-11	2.46077e-09	14.834
NCAPH	0.544246	4.10581	6.7048	4.08601e-11	2.50698e-09	14.8048
CLGN	0.687406	2.53903	6.63168	6.53133e-11	3.78793e-09	14.3526
PGC	-1.72273	6.43966	-6.62701	6.72917e-11	3.87439e-09	14.3239
FOXM1	0.637819	4.72044	6.61158	7.42439e-11	4.21361e-09	14.2291
CDK1	0.541353	4.7478	6.60748	7.62085e-11	4.30971e-09	14.2039
DEPDC1	0.527108	2.89331	6.51488	1.36919e-10	7.32588e-09	13.6394
SPINK1	-1.52675	6.47262	-6.48687	1.63245e-10	8.39521e-09	13.47
MKI67	0.560323	4.34237	6.48547	1.64676e-10	8.44149e-09	13.4616
GPRC5C	-0.556953	5.33601	-6.48102	1.69332e-10	8.62455e-09	13.4347
CCNB1	0.560939	5.73534	6.47204	1.79126e-10	9.0558e-09	13.3806
SFTPB	-1.24774	11.2816	-6.43137	2.30853e-10	1.13575e-08	13.1363
SHE	-0.619836	4.0236	-6.42857	2.34897e-10	1.15208e-08	13.1196
DEPDC1B	0.512967	2.9875	6.41971	2.48199e-10	1.20616e-08	13.0666
RPL39L	0.617252	5.27234	6.39228	2.94219e-10	1.39983e-08	12.9029
DLGAP5	0.603184	3.89813	6.39111	2.96351e-10	1.40577e-08	12.8959
ATP8A1	-0.508882	3.94487	-6.37506	3.27256e-10	1.52624e-08	12.8004
BIRC5	0.625047	5.03222	6.34111	4.03401e-10	1.81086e-08	12.5991
RAD51AP1	0.502012	4.12977	6.33218	4.26144e-10	1.90056e-08	12.5464
INMT	-0.700993	4.9766	-6.30419	5.05901e-10	2.22079e-08	12.3813
AURKA	0.500497	4.76552	6.28012	5.85978e-10	2.5167e-08	12.24
CENPF	0.517566	3.75433	6.25778	6.71346e-10	2.8298e-08	12.1092
CCNA2	0.538265	4.54506	6.24842	7.10609e-10	2.96385e-08	12.0546
UBE2T	0.504615	5.92511	6.2125	8.83286e-10	3.59905e-08	11.8454
TROAP	0.523886	4.00629	6.21183	8.86878e-10	3.60444e-08	11.8415
CEP55	0.569249	4.54183	6.19164	1.00174e-09	4.00974e-08	11.7244
AURKB	0.530661	4.1592	6.17479	1.10865e-09	4.39341e-08	11.627
NEIL3	0.520959	2.69536	6.14394	1.33392e-09	5.14497e-08	11.4492
TESC	-0.935969	5.57524	-6.14112	1.35658e-09	5.21972e-08	11.4331
GEM	-0.565398	6.42426	-6.13631	1.39618e-09	5.35833e-08	11.4054
AQP3	-0.768976	8.62412	-5.88465	6.1203e-09	1.98081e-07	9.9869
NEK2	0.522701	4.00011	5.87745	6.37977e-09	2.05224e-07	9.94709
SLC16A4	-0.666805	5.27185	-5.86225	6.96293e-09	2.19539e-07	9.86323
LPL	-0.71787	5.35332	-5.83532	8.12651e-09	2.52223e-07	9.7151
HOPX	-0.703593	6.39151	-5.79818	1.00463e-08	3.04088e-07	9.51186
CDKN3	0.524548	4.26018	5.79598	1.01725e-08	3.06739e-07	9.4999
ATOH8	-0.605997	3.74693	-5.76519	1.21164e-08	3.59219e-07	9.33238
PDK4	-0.540499	4.52521	-5.72948	1.48261e-08	4.30717e-07	9.13908
TBX15	-0.575662	3.22367	-5.72386	1.53035e-08	4.41356e-07	9.10874
CNGA3	-0.645138	1.95311	-5.7219	1.54728e-08	4.45431e-07	9.0982
SCGB3A2	-1.3341	7.94084	-5.69056	1.84508e-08	5.18396e-07	8.92968
SLC2A1	0.572002	6.0078	5.6559	2.23956e-08	6.14661e-07	8.74424
NAPSA	-1.01218	9.76541	-5.59671	3.11034e-08	8.11599e-07	8.43002
ANKRD29	-0.526643	3.24926	-5.59622	3.11876e-08	8.12462e-07	8.42744
GPR37	0.538873	2.52131	5.59492	3.14117e-08	8.16962e-07	8.42059
ALOX15B	-0.761972	5.32621	-5.59376	3.16129e-08	8.20278e-07	8.41448
MDK	0.536641	8.44758	5.55028	4.01585e-08	1.01456e-06	8.18571
FOSL1	0.616206	3.96534	5.52325	4.65611e-08	1.14637e-06	8.04431
SLC7A2	-0.722454	4.39145	-5.48705	5.671e-08	1.3675e-06	7.8559
AHCYL2	-0.54093	6.11356	-5.47871	5.93345e-08	1.42001e-06	7.81268
SFTA1P	-0.778263	5.33426	-5.45233	6.84422e-08	1.59474e-06	7.67629
VSIG2	-0.729767	5.09809	-5.44219	7.2291e-08	1.67705e-06	7.62404
C9orf152	-0.622673	4.71005	-5.38379	9.89045e-08	2.20743e-06	7.32482
IRX3	-0.557482	6.65388	-5.38064	1.00582e-07	2.23546e-06	7.30876
SLC22A3	-0.609864	4.85488	-5.3774	1.02335e-07	2.26808e-06	7.29227
TMED6	-0.560887	2.85714	-5.25739	1.9297e-07	3.97729e-06	6.68742
SCNN1G	-0.517887	3.58761	-5.18209	2.85495e-07	5.601e-06	6.31432
SLC46A2	-0.570804	3.01139	-5.17954	2.89284e-07	5.64507e-06	6.30177
GKN2	-0.824657	3.17494	-5.11891	3.95074e-07	7.39473e-06	6.00514
TFF1	-1.16077	3.80091	-5.083	4.74446e-07	8.63623e-06	5.83101
C16orf89	-0.933686	7.51106	-5.04745	5.68111e-07	1.00533e-05	5.65971
DSCAM-AS1	-0.903001	2.22646	-5.0016	7.15558e-07	1.22796e-05	5.44045
GJB1	-0.723845	4.28621	-4.97968	7.98502e-07	1.3468e-05	5.33628
SFTA3	-0.58265	5.42614	-4.9795	7.99214e-07	1.3468e-05	5.33543
TFF3	-0.982652	6.44809	-4.94582	9.45139e-07	1.55478e-05	5.1762
BMP2	-0.502329	4.86408	-4.92628	1.04124e-06	1.69012e-05	5.0843
SYBU	-0.518491	4.09491	-4.9196	1.0762e-06	1.73623e-05	5.05296
CAPN9	-0.551635	3.14995	-4.90497	1.1568e-06	1.85076e-05	4.98443
PFN2	0.500004	6.86078	4.90015	1.18463e-06	1.8825e-05	4.96188
CDH3	0.611422	6.13568	4.8738	1.34834e-06	2.09858e-05	4.83911
FLRT3	-0.528833	5.07838	-4.86534	1.40542e-06	2.17041e-05	4.79979
CPB2	-0.686341	2.6887	-4.82354	1.7231e-06	2.58318e-05	4.60662
ABCA3	-0.586747	6.41591	-4.82129	1.74209e-06	2.5994e-05	4.59623
PLA2G1B	-0.706726	3.51383	-4.79614	1.96784e-06	2.87681e-05	4.48079
TMEM163	-0.505265	4.71488	-4.77692	2.15901e-06	3.11615e-05	4.39299
STEAP1	0.522384	5.58701	4.75963	2.34629e-06	3.33496e-05	4.31423
IRX5	-0.518465	4.71741	-4.74101	2.56534e-06	3.60122e-05	4.22974
SELENBP1	-0.519683	7.50505	-4.73396	2.6533e-06	3.70506e-05	4.19783
WIF1	-0.83975	3.93128	-4.72999	2.70415e-06	3.75626e-05	4.17987
KLK11	-0.812448	4.24455	-4.71087	2.96227e-06	4.05456e-05	4.09361
CAPN8	-0.642689	5.62964	-4.69951	3.12666e-06	4.22498e-05	4.04252
SLC22A31	-0.657166	6.46114	-4.69731	3.15945e-06	4.26204e-05	4.03266
C4BPA	-0.81193	7.49428	-4.6163	4.6282e-06	5.84199e-05	3.67181
MAMDC2	-0.510227	3.58928	-4.59829	5.03424e-06	6.2843e-05	3.5924
KIF1A	0.583853	2.21309	4.58942	5.24651e-06	6.49317e-05	3.5534
TNNT1	0.729342	4.18789	4.56756	5.80709e-06	7.05508e-05	3.45757
SLC26A9	-0.675357	4.48179	-4.55446	6.1701e-06	7.44488e-05	3.40035
RASD1	-0.624136	7.01303	-4.54001	6.59556e-06	7.90423e-05	3.33744
HLF	-0.507024	3.47374	-4.47862	8.73852e-06	0.000100263	3.07218
HTR3A	0.531022	2.93673	4.43872	1.04731e-05	0.000117286	2.90161
PITX2	-0.514328	2.08856	-4.39268	1.28847e-05	0.000140048	2.70656
PLAU	0.513564	7.16561	4.38673	1.32325e-05	0.000143403	2.6815
FOLR1	-0.722033	7.76838	-4.38592	1.32806e-05	0.000143635	2.67809
LY6K	0.549063	2.7523	4.33992	1.63005e-05	0.000170865	2.48543
STEAP4	-0.502306	5.70908	-4.31849	1.79215e-05	0.000184212	2.39634
MET	0.523629	6.22705	4.31624	1.81003e-05	0.000185449	2.38701
CHIA	-0.551288	3.07042	-4.26751	2.24192e-05	0.000223503	2.18608
CALCA	-0.947944	2.66257	-4.26548	2.26186e-05	0.000225	2.17777
LRRK2	-0.558642	4.42715	-4.23826	2.5467e-05	0.000247218	2.06648
PAEP	-0.979081	4.21038	-4.17373	3.36438e-05	0.000310112	1.80549
GGTLC1	-0.639028	4.71453	-4.14924	3.73582e-05	0.000337306	1.70742
ADH1B	-0.569064	3.95735	-4.13726	3.93146e-05	0.000350982	1.65964
CDH17	-0.53962	2.3725	-4.1052	4.50403e-05	0.000391112	1.53244
AGR2	-0.534599	8.5503	-4.08618	4.88023e-05	0.000417843	1.45743
IRX2	-0.55535	4.47401	-4.00709	6.78911e-05	0.000550437	1.14908
PRAME	0.653345	3.12018	4.00107	6.96031e-05	0.000560315	1.12585
MSMB	-0.921392	4.47783	-3.98059	7.57397e-05	0.000601188	1.04703
GFRA3	-0.634294	4.04322	-3.93648	9.07363e-05	0.000701992	0.878658
SOX2	0.548072	3.99488	3.87185	0.000117868	0.000875662	0.635169
SUSD2	-0.582173	5.98156	-3.86295	0.00012216	0.000900395	0.601908
FGG	-0.957084	5.73327	-3.85049	0.00012841	0.000937325	0.555532
S100A2	0.547599	5.69385	3.84409	0.000131739	0.000957229	0.531744
CRLF1	-0.723612	5.35146	-3.7539	0.000188193	0.00127966	0.200729
HABP2	-0.541603	3.96062	-3.73424	0.000203211	0.00136082	0.12958
INHA	-0.511954	2.4555	-3.73116	0.000205661	0.0013726	0.118477
GPR87	0.586978	3.3517	3.72139	0.000213625	0.00141446	0.0832885
CYP2B7P	-0.611197	6.0182	-3.71967	0.000215057	0.00142217	0.0771008
PEBP4	-0.615347	4.71722	-3.7148	0.000219166	0.00144513	0.059574
HPGD	-0.556249	5.41053	-3.70785	0.000225149	0.00147723	0.0346385
PPP1R1B	-0.586932	4.87159	-3.68554	0.000245411	0.00158658	-0.0451039
FGA	-0.81591	4.02418	-3.67009	0.000260437	0.00166678	-0.100069
PIGR	-0.713107	7.75717	-3.63592	0.0002968	0.00186274	-0.220861
MSLN	-0.820271	6.94367	-3.5631	0.00039075	0.00233173	-0.474598
CLDN2	-0.624416	3.7331	-3.54075	0.000424754	0.00250362	-0.55147
CPS1	-0.734577	3.00357	-3.50682	0.000481725	0.00276757	-0.667313
SFTPD	-0.636405	7.92567	-3.48539	0.000521294	0.00293443	-0.7399
ASCL1	-0.648319	2.33714	-3.48512	0.000521825	0.00293637	-0.740835
GSTA1	-0.570378	4.60886	-3.48463	0.000522757	0.0029385	-0.742476
KLK12	-0.623134	3.00548	-3.47561	0.000540359	0.00302035	-0.772911
TSPAN8	-0.619992	5.8359	-3.45326	0.000586371	0.0032343	-0.84797
CLDN18	-0.607798	3.96612	-3.34163	0.000876038	0.0045093	-1.21583
MUC13	-0.60333	3.55376	-3.27078	0.00112379	0.0055004	-1.44324
DKK1	0.533078	3.29086	3.23359	0.00127842	0.00611543	-1.56071
CYP4B1	-0.566688	5.65434	-3.20887	0.00139184	0.00654952	-1.63806
TM4SF4	-0.56613	2.99302	-3.14261	0.00174341	0.00785722	-1.8426
AGR3	-0.530723	6.77647	-3.08364	0.00212326	0.00921532	-2.02112
BARX1	-0.519602	3.06997	-3.01626	0.00264952	0.0109931	-2.22106
CTSE	-0.567997	7.21485	-2.93068	0.00348971	0.013719	-2.46885
FGB	-0.697341	3.36275	-2.87552	0.00415315	0.0158116	-2.62484
FGL1	-0.526438	3.82826	-2.7689	0.00576971	0.0205391	-2.91815
SFTPC	-0.694631	7.16977	-2.5839	0.00996549	0.0318507	-3.40137
BPIFA1	-0.71501	5.96283	-2.56108	0.010638	0.0336214	-3.4587

## Sheet: sup table4
supplementary table 4: 169 CPDGs significantly correlated with the prognosis according to the univariate cox regression analysis result
id	HR	HR.95L	HR.95H	cox_pvalue
ABCA3	0.867685	0.806714	0.933265	0.000134602
ADH1B	0.872399	0.817917	0.93051	3.33951e-05
AHCYL2	0.877009	0.801992	0.959044	0.0040202
ALOX15B	0.881747	0.82481	0.942614	0.000219711
ANKRD29	0.823355	0.748105	0.906174	7.04576e-05
ANLN	1.33212	1.2248	1.44884	2.20593e-11
AQP3	0.880065	0.822965	0.941127	0.000189367
ASF1B	1.36655	1.20955	1.54394	5.29754e-07
ATOH8	0.876659	0.803149	0.956898	0.00321939
ATP8A1	0.768468	0.685855	0.861032	5.66721e-06
AURKA	1.37707	1.23291	1.53809	1.41973e-08
AURKB	1.31519	1.19205	1.45105	4.69776e-08
BIRC5	1.30743	1.19537	1.43	4.54009e-09
BRCA1	1.32918	1.16298	1.51913	2.97405e-05
BUB1B	1.32274	1.19839	1.46001	2.81544e-08
C16orf89	0.877222	0.838574	0.917651	1.21041e-08
C4BPA	0.881757	0.83885	0.926859	7.64533e-07
C9orf152	0.844017	0.781891	0.911079	1.37868e-05
CACNA2D2	0.844617	0.792722	0.899908	1.79164e-07
CCNA2	1.3475	1.22372	1.4838	1.30611e-09
CCNB1	1.38248	1.24769	1.53184	6.09488e-10
CCNB2	1.44738	1.2885	1.62585	4.58808e-10
CCNE1	1.24189	1.12962	1.36532	7.43061e-06
CDC20	1.27536	1.17152	1.38841	1.98592e-08
CDC45	1.30339	1.17948	1.4403	2.00349e-07
CDC6	1.27465	1.1583	1.40268	6.72738e-07
CDC7	1.17126	1.03891	1.32048	0.00977056
CDCA5	1.35764	1.22738	1.50172	2.83036e-09
CDCA8	1.30204	1.1724	1.446	8.11593e-07
CDH17	1.08679	1.02078	1.15707	0.00923071
CDH3	1.15083	1.06797	1.24011	0.000228746
CDK1	1.31357	1.18745	1.45308	1.1832e-07
CDKN3	1.34818	1.22501	1.48374	9.8564e-10
CDT1	1.36042	1.22239	1.51403	1.71187e-08
CENPA	1.27713	1.15774	1.40882	1.03445e-06
CENPF	1.29389	1.17135	1.42925	3.86524e-07
CENPW	1.28596	1.16048	1.42501	1.57801e-06
CEP55	1.32823	1.20916	1.45903	3.15539e-09
CHAF1B	1.4107	1.2148	1.63819	6.45843e-06
CHIA	0.849396	0.785021	0.919049	4.92398e-05
CKAP2L	1.3577	1.21702	1.51463	4.27212e-08
CLDN18	0.929409	0.881959	0.979411	0.00618039
CLDN2	0.886899	0.835622	0.941323	7.81457e-05
CLSPN	1.29463	1.14247	1.46706	5.16716e-05
CPB2	0.889704	0.829088	0.954752	0.00116999
CYP4B1	0.869414	0.826856	0.914163	4.63772e-08
DEPDC1	1.28579	1.16523	1.41883	5.61272e-07
DEPDC1B	1.31639	1.1925	1.45316	5.00789e-08
DKK1	1.17122	1.11371	1.23169	7.59688e-10
DLGAP5	1.30295	1.19239	1.42375	4.93126e-09
DTL	1.38014	1.23065	1.54778	3.62724e-08
E2F1	1.20211	1.0672	1.35406	0.00243795
E2F7	1.42168	1.25833	1.60624	1.60697e-08
EPHB2	1.20484	1.0772	1.34761	0.00110846
EXO1	1.31134	1.18478	1.45142	1.65624e-07
EZH2	1.21395	1.08213	1.36181	0.000946543
FAM111B	1.27743	1.13397	1.43903	5.61278e-05
FEN1	1.40419	1.23055	1.60233	4.64576e-07
FOLR1	0.892635	0.848768	0.938769	9.98209e-06
FOSL1	1.30905	1.21377	1.41182	2.86039e-12
FOXM1	1.34153	1.22692	1.46685	1.13219e-10
GFRA3	0.89772	0.844477	0.954319	0.000542418
GINS1	1.21897	1.10112	1.34942	0.000135176
GINS2	1.38379	1.22502	1.56313	1.74909e-07
GPR37	1.17115	1.07625	1.27441	0.00024797
GPR87	1.12961	1.06915	1.19348	1.40938e-05
GPRC5C	0.870796	0.789553	0.960399	0.00563032
GPRIN1	1.40913	1.23163	1.6122	5.94446e-07
GSTA1	0.873015	0.823623	0.925369	4.87204e-06
GTSE1	1.46553	1.30152	1.65021	2.75657e-10
HABP2	0.870748	0.814882	0.930444	4.29743e-05
HJURP	1.3598	1.23629	1.49565	2.51706e-10
HLF	0.80354	0.738157	0.874715	4.39005e-07
HOPX	0.886429	0.824523	0.952983	0.00109959
INMT	0.827348	0.763779	0.896208	3.37661e-06
IQGAP3	1.34247	1.1916	1.51245	1.28547e-06
IRX2	0.885021	0.830487	0.943135	0.000167087
IRX3	0.830606	0.765725	0.900984	7.7264e-06
IRX5	0.831074	0.769109	0.898033	2.86447e-06
KIF11	1.31779	1.1904	1.45881	1.03701e-07
KIF18B	1.28741	1.17295	1.41305	1.05118e-07
KIF20A	1.37641	1.23881	1.52929	2.7666e-09
KIF2C	1.28608	1.17054	1.41301	1.61627e-07
KIF4A	1.33211	1.2115	1.46474	3.18291e-09
KIFC1	1.29584	1.17206	1.43269	4.20964e-07
KIT	0.862517	0.799665	0.930309	0.000127482
KLK11	0.909288	0.860375	0.960982	0.000749661
LPL	0.901017	0.839459	0.96709	0.00389233
LRRK2	0.899492	0.840915	0.962149	0.00204891
LY6K	1.1284	1.05408	1.20797	0.000511108
MAMDC2	0.833962	0.76914	0.904247	1.0923e-05
MCM10	1.2865	1.16022	1.42652	1.75982e-06
MCM2	1.24445	1.1177	1.38557	6.60059e-05
MCM4	1.33924	1.18935	1.50804	1.4134e-06
MELK	1.29668	1.18292	1.4214	2.93396e-08
MIR31HG	1.20451	1.08503	1.33716	0.000481308
MKI67	1.33953	1.21392	1.47814	5.93522e-09
MYBL2	1.20827	1.1174	1.30654	2.11294e-06
NAPSA	0.908018	0.870068	0.947623	9.43135e-06
NCAPG	1.30449	1.1873	1.43325	3.12063e-08
NCAPG2	1.29327	1.14443	1.46146	3.74579e-05
NCAPH	1.32919	1.20068	1.47146	4.13044e-08
NDC80	1.24834	1.13819	1.36915	2.52055e-06
NEIL3	1.178	1.07502	1.29085	0.000448559
NEK2	1.30747	1.19009	1.43644	2.32609e-08
NUSAP1	1.33701	1.20447	1.48414	4.96252e-08
PARM1	0.805223	0.73937	0.876941	6.47356e-07
PEBP4	0.904165	0.855974	0.955069	0.000312146
PGC	0.934597	0.902317	0.968031	0.000162121
PIGR	0.898188	0.859305	0.93883	1.97968e-06
PKMYT1	1.36501	1.20032	1.5523	2.10336e-06
PLA2G1B	0.877709	0.822382	0.936758	8.61636e-05
PLAU	1.16719	1.08165	1.2595	6.86357e-05
PLK1	1.36488	1.22462	1.52121	1.88408e-08
PRC1	1.42411	1.28014	1.58426	7.92805e-11
PRR11	1.40719	1.25455	1.57841	5.50465e-09
PSRC1	1.27891	1.12596	1.45263	0.000153342
RAD51AP1	1.25157	1.12717	1.38969	2.65439e-05
RAD54L	1.28627	1.14863	1.44041	1.30244e-05
RFC4	1.25806	1.11498	1.41951	0.000194014
RMI2	1.21095	1.06126	1.38174	0.0044663
RNASEH2A	1.28884	1.1209	1.48194	0.000367759
RPL39L	1.16724	1.06636	1.27765	0.000798649
RRM2	1.35031	1.23021	1.48214	2.62568e-10
S100A2	1.10178	1.03763	1.1699	0.00154211
SCGB3A2	0.925725	0.893207	0.959428	2.33615e-05
SCNN1B	0.840976	0.782416	0.903918	2.562e-06
SCNN1G	0.884368	0.806719	0.969492	0.00877338
SELENBP1	0.78914	0.727344	0.856186	1.25615e-08
SFTA1P	0.88594	0.832426	0.942895	0.000139157
SFTA2	0.913231	0.868062	0.960751	0.000453161
SFTA3	0.839035	0.786712	0.894838	9.18756e-08
SFTPB	0.909837	0.875609	0.945402	1.36704e-06
SFTPD	0.918282	0.876475	0.962084	0.00033599
SHE	0.811287	0.737922	0.891945	1.5284e-05
SKA1	1.29388	1.16244	1.44017	2.42663e-06
SLC22A3	0.888689	0.825729	0.95645	0.00164589
SLC22A31	0.901753	0.845155	0.962141	0.0017665
SLC26A9	0.898858	0.845309	0.9558	0.000667778
SLC2A1	1.31032	1.20952	1.41952	3.65242e-11
SPAG5	1.30784	1.1808	1.44854	2.63645e-07
SPC25	1.35473	1.218	1.50681	2.2303e-08
STEAP1	1.18546	1.09226	1.2866	4.65326e-05
STIL	1.28201	1.13118	1.45295	0.000100191
STMN1	1.20334	1.06366	1.36138	0.00328011
SUSD2	0.871837	0.82043	0.926465	9.72621e-06
SYBU	0.879509	0.806319	0.959341	0.00377557
TACC3	1.38765	1.24515	1.54646	3.10625e-09
TCF19	1.2309	1.07893	1.40427	0.00200204
TFCP2L1	0.853533	0.784289	0.92889	0.000243719
TK1	1.40359	1.26432	1.5582	2.03273e-10
TMED6	0.882922	0.807827	0.964998	0.00604064
TMEM163	0.814928	0.750489	0.8849	1.11913e-06
TNNT1	1.16432	1.10222	1.22992	5.31796e-08
TOP2A	1.24019	1.13507	1.35505	1.90272e-06
TPX2	1.29382	1.19137	1.40509	9.34962e-10
TRIP13	1.22394	1.11748	1.34055	1.34794e-05
TROAP	1.29286	1.17232	1.42578	2.69188e-07
TSPAN11	0.876083	0.805109	0.953313	0.00214643
TTK	1.25672	1.14383	1.38074	1.95007e-06
TYMS	1.33496	1.19006	1.4975	8.29802e-07
UBE2C	1.2597	1.16591	1.36104	4.97236e-09
UBE2S	1.40644	1.2616	1.5679	7.70559e-10
UBE2T	1.29189	1.1607	1.43791	2.7638e-06
UHRF1	1.37541	1.23586	1.53073	5.23819e-09
VSIG2	0.851609	0.795628	0.911529	3.65628e-06
WIF1	0.902741	0.857958	0.949861	8.09689e-05
ZNF367	1.31042	1.15343	1.48877	3.28983e-05
ZWINT	1.32543	1.18964	1.47672	3.24322e-07

## Sheet: sup table5
supplementary table 5: 22 genes cuproptosis-related signature and its coefficients
Gene	Coef
ANKRD29	-0.0445904
C4BPA	-0.0139548
CDC7	-0.0330675
CDH17	0.0401335
CDKN3	0.0287461
CLDN2	-0.00731032
DKK1	0.0864275
FOSL1	0.0791581
GPR37	0.0473473
GPRIN1	0.0737513
GSTA1	-0.0385192
HJURP	0.00426955
HLF	-0.00461713
KIF20A	0.0399741
KLK11	-0.00503145
LPL	0.00239893
PRC1	0.122509
RFC4	-0.0424882
RNASEH2A	-0.0269849
TCF19	-0.059018
TNNT1	0.0473883
UBE2S	0.0595874

## Sheet: sup table6
supplementary table 6: the risk scores and risk grouping in pooled dataset
id	futime	fustat	ANKRD29	C4BPA	CDC7	CDH17	CDKN3	CLDN2	DKK1	FOSL1	GPR37	GPRIN1	GSTA1	HJURP	HLF	KIF20A	KLK11	LPL	PRC1	RFC4	RNASEH2A	TCF19	TNNT1	UBE2S	riskScore	risk
GSM748053	121	0	3.15522	9.03434	3.6256	1.50836	2.85161	10.1733	1.63938	2.79724	2.71777	3.06278	5.6691	2.58406	4.85417	3.04902	5.02456	5.76947	3.88873	3.93153	4.61024	4.76019	1.96584	3.69926	0.497454	low
GSM748057	195	1	4.42565	5.76073	1.52267	1.23535	1.83793	1.74601	0.899896	3.17636	1.30788	4.91164	4.21399	2.7629	2.701	2.48908	3.07193	7.90028	2.16796	3.75136	4.93156	3.13173	3.47835	3.26184	0.602438	low
GSM748058	68	0	3.53278	8.57064	3.65	1.50072	2.60797	5.00983	4.14687	2.67365	2.8865	2.48136	6.73245	2.49505	5.11282	3.83714	7.00615	6.50982	3.50685	4.00128	4.74543	3.97905	2.18881	3.74344	0.675441	low
GSM748064	118	0	4.26987	10.8138	2.90504	1.95729	3.12182	3.06201	6.37414	3.0304	1.55197	1.89106	4.87788	2.62148	5.65549	4.5527	3.81233	5.47032	3.56494	4.62862	5.50516	3.79166	2.69384	4.67655	0.95946	low
GSM748068	87	0	0.991184	8.79106	4.47214	1.79854	5.3642	2.16571	1.45467	2.50495	1.9232	3.50399	7.83468	5.85052	1.37324	5.80781	7.94461	1.65039	6.14031	6.6363	6.09014	6.35601	5.84505	6.95876	1.10474	low
GSM748071	51	0	4.50932	7.26123	3.23719	1.47151	2.87681	2.10307	2.82714	4.79039	1.8838	3.17698	4.14831	2.67283	3.9739	3.06472	2.43543	6.10273	3.66489	4.08464	4.4905	3.89408	2.54497	4.50143	0.935407	low
GSM748078	58	0	3.79495	11.3653	3.2262	1.96915	2.48185	6.8604	2.35017	1.75908	1.5674	2.36724	8.73674	2.6993	4.87489	3.02339	3.72016	3.96908	3.83883	4.54793	4.99798	3.92484	2.2078	4.07106	0.278786	low
GSM748079	29	1	3.16521	7.65348	3.94707	1.40075	4.73505	1.94012	2.19776	3.0296	3.28746	2.65416	3.5269	4.39109	3.86846	5.24751	1.86717	4.18061	5.34303	5.27362	6.51578	5.81321	4.32694	5.46757	1.09872	low
GSM748080	64	0	3.77777	6.64922	3.27868	4.61064	4.4093	7.42544	3.66769	4.03216	1.6958	2.91021	6.75365	4.41089	3.06981	4.5624	4.23	5.12378	5.42018	5.34231	5.405	5.09274	2.0131	4.7392	1.10525	low
GSM748085	89	1	3.2723	9.10113	2.91665	3.22888	2.89489	2.0784	1.38216	4.01326	2.41272	3.0763	7.99568	3.24413	2.92482	3.46877	8.79118	8.21765	4.1984	3.45347	5.23583	3.33839	2.84531	4.81302	0.863928	low
GSM748086	131	0	4.89336	11.1037	2.26913	1.65682	2.9155	7.34458	3.46501	2.85033	1.15909	4.10149	5.99107	2.36684	7.78714	3.00802	2.47902	4.58833	3.63264	4.36406	5.38635	4.69924	2.38503	4.51351	0.611947	low
GSM748087	101	0	4.01248	12.1737	3.11499	1.29174	2.30017	2.44816	1.94996	2.91601	4.02818	3.60328	6.54751	2.43285	5.249	2.79776	3.44114	6.79299	3.6736	3.73596	4.63945	4.22725	6.57808	4.11831	0.822612	low
GSM748090	88	0	5.29981	8.6561	2.55746	5.63996	3.59196	7.05865	1.51556	4.40469	1.64564	2.27046	8.09564	3.33079	4.71811	3.15997	2.38372	6.35342	3.74803	3.78244	4.48202	3.74222	2.34562	4.14399	0.686242	low
GSM748092	116	0	3.70281	7.89033	7.3058	1.4286	5.71132	3.45076	1.68664	3.12086	2.20457	4.09723	8.97393	5.91441	2.01343	6.26625	5.53429	5.63602	6.14301	6.22376	7.80018	6.06141	2.72373	6.23973	0.806101	low
GSM748101	175	1	3.3736	5.9519	4.02179	1.61289	3.75456	3.89511	1.73947	2.95284	2.67585	2.33153	5.85832	3.36863	4.55135	3.73123	5.48379	4.44525	4.30165	4.77947	5.56181	4.73783	5.6554	4.85337	0.811785	low
GSM748103	59	0	3.84853	9.10991	3.1613	1.74244	2.94307	5.8844	1.289	2.68429	2.59309	1.55551	6.55464	2.34064	5.44633	3.28915	3.91384	5.94123	3.76157	4.07904	5.08219	3.54526	3.71168	4.47048	0.511448	low
GSM748104	74	1	4.99822	8.3169	2.51217	1.51472	3.2954	4.8253	3.26027	3.50887	3.79769	2.89256	4.7765	2.78014	6.26265	3.40706	5.79185	6.20763	3.57509	4.08496	5.12991	4.40822	7.01549	4.57722	1.04285	low
GSM748121	85	0	2.92946	6.83111	3.31801	1.91984	3.98481	4.03145	1.65002	3.16049	1.25635	3.39635	6.87583	3.30348	4.16828	3.731	9.36722	7.29839	3.91413	4.53422	5.21759	4.51473	3.40834	5.13039	0.725578	low
GSM748124	81	0	2.5158	8.79977	3.97133	1.39784	4.93562	5.17855	1.64854	3.59466	1.77876	3.12201	3.13967	4.83278	1.54752	4.66197	8.53411	6.36436	4.63921	4.53022	6.30484	4.62217	2.90644	4.99906	0.955106	low
GSM748126	69	0	3.47702	11.9948	3.26024	4.31454	3.71755	9.26922	1.61103	3.1667	1.65194	2.24585	4.20569	3.552	3.02776	3.83784	9.75321	8.43182	4.81404	4.19844	5.17393	4.80382	2.5911	4.77002	0.774808	low
GSM748128	72	0	3.11699	8.43064	3.69776	3.55549	6.01133	3.99639	2.11473	3.10506	1.1391	2.56245	6.32033	4.30542	2.632	5.38069	7.19439	8.11587	5.46371	5.50457	5.73455	4.72647	3.03034	5.34202	1.00368	low
GSM748135	175	0	5.83447	6.99518	2.91546	1.44808	2.74083	2.25049	1.7755	4.16359	1.40905	3.58501	7.13718	2.83697	3.44051	3.13323	1.63293	5.2519	3.96054	3.50083	4.03587	3.92723	2.37361	4.69736	0.719512	low
GSM748137	49	0	3.24476	9.70684	3.35763	1.73788	3.28424	7.05951	2.11594	3.02926	1.77049	3.48329	3.79238	3.59941	3.56825	4.06389	8.31141	7.43875	4.77002	3.86553	4.82399	4.32403	3.91591	5.36432	1.01603	low
GSM748139	150	1	3.43481	4.35827	3.96786	1.32016	6.10541	3.01858	1.76062	4.04241	1.35642	3.42673	2.24895	4.62492	3.09804	4.89219	6.82184	5.20022	5.25492	5.57255	6.26637	5.05702	1.63174	6.126	1.12468	low
GSM748142	99	0	2.54883	11.3653	2.6252	1.55551	3.11823	9.40431	2.7455	2.96547	2.92955	2.10639	3.095	2.40143	6.09794	2.59658	1.69431	4.12987	3.52486	4.41774	5.71284	4.28113	2.28674	3.99205	0.641937	low
GSM748147	117	0	6.55932	6.01556	3.62996	2.87505	3.18976	2.51592	2.0107	2.64114	2.13007	2.09397	6.95118	3.35429	3.87461	3.98079	2.25367	7.10176	3.76258	3.49515	5.44539	4.53996	2.45721	4.11295	0.482949	low
GSM748150	56	0	5.39874	10.1015	3.62287	1.5025	2.62227	3.60607	1.59961	2.84894	1.68737	2.5394	5.53377	2.22673	5.30047	2.69308	2.75447	6.13291	2.41479	3.78274	5.0912	3.49849	2.63751	4.35987	0.295182	low
GSM748152	177	0	4.37596	6.64471	3.82219	4.29912	4.54248	6.26023	1.91789	3.41902	1.87244	3.46821	7.289	4.31014	2.99162	4.86737	4.72007	7.51744	5.52323	4.72958	5.36689	5.43917	2.79219	5.73284	1.02041	low
GSM748161	175	1	3.69514	9.42882	4.42526	3.0421	5.58594	5.03097	2.33406	2.99346	1.77957	3.0521	7.00192	5.13275	3.26781	5.51398	7.04181	7.48113	5.8474	6.08099	6.5993	5.70269	3.11202	6.04379	0.942249	low
GSM748164	61	0	4.52608	12.0522	2.72681	1.61491	2.42042	8.86996	7.82335	2.7332	1.34529	2.42173	7.36047	2.27821	6.65963	4.09131	2.94228	5.7216	3.26689	4.24356	4.86451	3.72993	2.19065	4.04025	0.815188	low
GSM748167	123	0	5.87866	12.2351	3.20124	1.74807	2.17437	9.43773	4.12595	3.08571	1.93187	1.9286	6.24247	2.62969	5.85494	2.92921	2.1873	7.15548	3.91437	3.99682	5.37402	4.12885	2.39543	4.38986	0.522622	low
GSM748169	129	0	3.45399	9.19435	3.06749	1.94732	2.34748	2.20047	1.73459	2.96877	1.66671	2.89748	4.3907	2.13198	4.40054	2.94968	2.98107	5.45989	3.30997	3.66242	4.3987	3.94	3.17293	4.51694	0.677159	low
GSM748180	100	0	6.54563	8.81534	2.95688	1.29094	3.36502	2.13531	1.8297	2.57911	1.4293	2.57523	4.16922	2.62576	4.95157	4.12853	3.51208	6.47878	3.40909	4.19716	4.97525	3.88463	2.69448	3.63802	0.45108	low
GSM748181	51	0	3.46299	11.9948	2.32193	1.52618	1.94676	6.0426	1.78164	2.96333	1.62852	2.04809	5.57335	2.65794	6.06652	2.48401	3.62293	5.76476	2.76924	4.01836	4.07563	3.44682	2.30613	3.60154	0.333729	low
GSM748187	107	1	2.78569	6.81505	4.70586	1.31761	5.07872	2.20047	1.7579	3.0296	2.82204	2.61725	2.21102	4.08673	2.78567	4.52804	3.01408	7.09346	5.14853	5.25674	6.04415	5.40976	2.41768	3.99429	0.90612	low
GSM748240	23	1	5.26462	8.05064	4.89722	1.16571	4.63314	2.15457	1.57337	4.5454	1.72505	3.43357	7.43545	5.64203	2.13807	5.81464	7.7469	7.53622	6.1512	4.7606	5.76445	4.83594	2.09077	5.86336	0.984027	low
GSM748243	103	1	3.096	9.81156	3.5217	2.13538	3.74573	2.11239	1.44116	2.80039	1.51971	3.01259	2.37534	2.96972	2.26299	4.49121	8.95821	6.93134	4.08202	3.9647	5.61404	3.61024	2.67319	4.49497	0.850285	low
GSM748264	42	1	3.47702	9.37122	3.05315	2.78853	4.21801	9.57256	1.84302	3.88135	1.44546	3.06774	5.3683	3.95481	4.97505	4.90889	3.59942	6.73295	4.49673	4.31962	5.2528	3.98783	2.0556	4.53017	0.876638	low
GSM748279	205	0	3.39286	6.31844	5.04703	1.62692	5.97832	2.65934	1.38924	2.6693	5.49727	3.19252	8.43802	6.23407	3.42163	6.77781	6.5379	7.33621	6.07508	5.35495	6.99504	5.7436	2.47124	7.30842	1.12147	low
GSM1465989	221	0	3.16461	9.72309	2.92004	1.34295	3.84251	2.16633	2.22498	3.51288	5.14843	3.21608	4.61555	3.17932	5.62732	4.37441	7.68334	4.39439	3.64985	4.66692	5.58586	4.93026	9.74042	3.57127	1.16457	low
GSM1213671	87.84	0	5.66864	6.93828	3.57888	1.77723	3.67211	3.34459	4.12158	2.43119	2.24676	1.69899	7.05628	3.44592	5.46784	3.61174	2.70821	6.4612	5.04177	4.23945	4.27401	4.34144	5.90398	4.40626	0.937076	low
GSM1213672	82.08	0	2.13898	6.96621	3.21502	1.89296	4.44322	1.88736	1.29441	3.0813	1.99069	3.4991	2.99783	3.56083	3.23048	3.88305	2.10085	6.00764	3.51596	5.39652	5.80629	4.36569	6.48722	4.88215	1.02842	low
GSM1213678	48.96	1	3.9929	5.18262	4.41719	2.08049	6.54325	2.14623	1.48203	3.56878	1.80129	3.47916	4.88905	3.3544	4.33314	4.76183	3.71598	7.01851	4.86631	5.20552	4.95925	4.97112	4.57124	4.93388	1.06482	low
GSM1213679	75.72	0	3.87469	7.72506	3.12932	6.6096	3.34239	5.50407	4.90617	3.24277	1.87159	2.56543	8.34399	2.52264	3.62702	2.73617	7.06453	5.49971	3.77296	4.63405	4.99422	4.39409	2.62421	4.26329	0.904864	low
GSM1213683	60.24	0	2.0211	10.0287	3.52061	1.89703	3.30422	12.1913	5.58846	2.68011	2.10215	2.99263	5.46086	2.99992	4.98031	3.62743	2.96786	4.2557	4.51937	3.9984	5.11274	5.06725	1.32078	3.87627	0.91096	low
GSM1213685	81.12	0	5.62621	11.5281	3.63977	1.95493	3.32634	2.0906	5.89563	2.72816	1.71232	1.81808	6.00375	2.24438	6.40667	3.8979	3.44758	7.47235	3.69502	5.09568	4.25744	3.26566	1.92386	4.03702	0.732756	low
GSM1213687	77.52	0	5.59364	10.195	3.51502	2.67015	2.59348	2.19938	1.93674	2.72857	2.04361	2.74699	9.61406	2.61681	3.72224	3.46704	9.59774	8.74126	4.46901	4.71913	4.72648	4.21761	1.5101	4.66653	0.395527	low
GSM1213689	59.4	0	3.54773	10.5647	3.33973	1.89648	4.31853	2.87924	2.07174	2.6407	1.47697	2.65217	5.23361	3.90184	4.89238	5.88546	3.17593	7.33704	4.84205	4.69466	5.8659	5.37842	2.52985	4.8857	0.775151	low
GSM1213690	61.44	0	3.02701	4.41875	2.81188	1.47236	2.66055	3.85616	1.99164	3.07372	2.82374	2.86653	5.05109	2.8044	3.33559	2.83738	9.0775	6.28488	3.79648	4.73575	4.93752	3.57415	1.48922	3.83557	0.681978	low
GSM1213692	68.88	1	5.27777	9.78919	3.98763	2.05182	4.00082	2.27323	1.18057	2.643	1.90572	2.3047	3.32425	2.98219	5.30392	4.52818	6.55777	6.8526	4.43144	4.64265	4.9129	3.75517	1.77319	4.56223	0.620351	low
GSM1213694	80.28	0	2.81609	7.03089	3.99987	2.29058	4.42683	8.08081	2.95231	3.36404	2.26084	2.32099	3.02139	3.56401	6.87971	4.2959	5.88634	5.56214	4.56074	4.30454	5.53934	4.37508	5.0693	4.55062	1.10589	low
GSM1213696	62.16	0	3.30395	8.86915	3.62955	1.68908	3.91546	4.45774	1.39308	2.86526	3.79932	1.90855	7.54669	2.74168	5.29076	3.24072	3.5043	6.48204	3.54884	4.41754	5.46938	4.98597	2.43116	4.32522	0.426701	low
GSM1213697	76.44	0	4.88998	9.36541	3.3009	3.70144	4.39752	3.9587	1.47044	3.72933	1.72132	3.21793	9.45956	3.36591	2.9362	2.9993	5.59032	7.13101	4.77962	4.82446	5.06925	4.39072	2.0855	3.99204	0.595905	low
GSM1213698	67.56	1	2.00931	3.04095	5.2782	1.89082	4.61528	1.80576	2.34679	3.79325	1.62247	3.94292	2.29361	4.51913	1.95956	4.51698	2.75554	2.6769	5.0214	5.36278	5.69691	5.16745	2.05655	5.15454	1.18772	low
GSM1213699	22.56	1	4.8671	11.3723	3.7095	1.71574	4.00114	3.45407	5.62793	2.01935	2.60901	2.04423	5.32392	3.25785	5.63402	3.14954	2.46842	7.68882	3.55161	4.72273	4.97563	3.61334	2.69597	4.51419	0.779207	low
GSM1213703	71.52	1	4.65346	9.93202	3.38738	2.35218	2.83894	6.8336	3.62434	3.97427	1.93091	2.61165	5.39359	2.02005	6.79792	3.24558	3.23048	6.39943	3.30879	4.2357	4.08165	3.47825	5.56827	3.98487	0.88942	low
GSM1213707	64.92	0	2.53287	8.80205	3.89998	1.77033	4.43038	4.87614	3.44309	4.03902	5.28476	3.13487	5.2882	3.67552	3.32035	4.16038	4.42472	5.79559	4.51701	4.45954	5.58942	4.60369	2.16533	4.85728	1.18476	low
GSM1213720	76.44	0	3.17656	8.16297	3.22582	1.18566	3.15997	2.46836	1.39117	3.89543	2.64938	3.99493	2.27674	3.14827	4.80266	3.70287	2.32752	4.51489	4.18781	4.16065	6.38992	5.05019	3.08657	4.60893	0.944202	low
GSM1213724	75.36	0	4.06204	11.249	3.07899	1.13995	2.42428	2.196	7.24695	2.9696	2.10473	1.90855	4.99828	2.43051	6.05462	1.67186	3.00026	6.23948	3.28047	4.51796	4.4077	4.0266	0.980056	3.21093	0.708992	low
GSM1213726	78.72	0	2.6361	6.63392	3.13975	1.43029	2.9238	3.4226	2.3094	3.21706	2.37852	2.52282	5.38143	3.3544	3.53763	4.80142	3.74545	4.39277	4.3429	4.42667	6.28718	5.36319	3.31413	4.47953	0.811494	low
GSM1213728	64.68	0	2.10767	7.95723	2.6871	1.43124	2.86682	1.45938	0.970795	1.98014	3.02367	2.74333	4.39927	3.28954	4.53319	2.77011	3.51593	5.89516	3.12687	4.13396	5.88943	4.03274	5.78948	3.71551	0.658525	low
GSM1213737	35.4	0	2.63934	8.17574	3.834	1.66782	2.97633	4.05401	2.44969	4.94071	1.46553	3.41364	6.24907	3.70807	2.05609	4.10749	7.98865	4.6924	4.47388	4.52404	5.56067	3.13775	1.79742	4.95291	0.990087	low
GSM1213738	46.2	1	5.23496	8.22605	3.60406	1.63011	2.90355	2.20247	1.67116	3.30995	1.86152	3.04897	6.0192	3.56851	2.73099	3.44414	7.50361	7.97455	3.98396	4.56859	5.06865	4.24958	1.80385	4.12249	0.512168	low
GSM1213739	1.44	0	2.01174	7.47182	3.17119	1.86631	2.67031	1.76866	1.07245	4.09528	1.31761	3.54778	3.83576	3.23861	2.28504	3.02859	3.91155	3.98618	3.41846	2.89835	5.99013	3.77292	5.50324	4.31623	0.976588	low
GSM1213741	76.2	1	2.48686	8.19197	2.69147	1.94054	2.88461	2.4633	1.45322	3.12725	2.9033	2.79926	8.02064	1.88006	5.11244	2.29985	4.88394	5.89516	2.91692	3.87278	4.63901	3.75545	1.67747	3.60203	0.442727	low
GSM1213743	60.36	0	3.82457	9.90336	2.78762	2.25682	3.44634	4.58144	1.80837	4.07218	1.99692	5.29428	7.54911	2.91531	4.53838	3.21961	3.36309	4.54673	2.30115	3.26617	4.98313	4.05125	3.19712	4.75066	0.74643	low
GSM1213746	62.04	0	3.32332	9.23896	2.7889	2.2946	2.78986	2.19433	2.27482	3.51357	2.59156	4.26732	4.2731	4.03453	3.47357	3.70839	3.45063	4.20399	3.26156	3.56	6.25877	4.21476	6.1801	5.11038	1.10467	low
GSM1213747	49.56	0	3.3367	9.75272	3.43334	3.46154	4.19352	11.1092	5.02277	2.15787	1.96981	1.98663	4.74406	3.74311	4.4279	4.98566	8.31584	5.34604	4.64623	4.80849	6.01548	4.93605	3.09916	3.69877	0.886147	low
GSM1213749	38.4	1	2.26979	6.87235	2.77397	1.8288	2.86191	7.1644	5.57971	3.76801	2.40907	2.84688	3.44804	2.63056	2.77359	3.39679	7.24015	4.92264	3.56977	4.37413	5.31853	4.19952	2.78802	4.65324	1.16526	low
GSM1213751	58.92	0	2.72407	8.83546	2.74979	1.92759	3.21589	2.21163	1.89076	3.3933	4.25044	2.56456	3.98939	2.80781	5.21905	3.15589	3.66515	4.94306	3.44739	4.59055	5.54314	4.53066	4.99725	4.1768	0.89016	low
GSM1213752	11.64	1	3.39196	10.5647	3.002	1.9853	3.55826	2.84639	1.26344	3.68478	3.8178	3.76743	7.67125	3.97682	4.06692	4.79398	7.38768	5.90994	4.11658	4.64882	5.95857	4.46337	5.58632	5.55379	0.972302	low
GSM1213753	37.08	1	4.73908	12.0765	3.51188	1.34841	2.99899	3.84421	5.82456	2.74425	1.70418	3.22535	6.40212	2.86306	4.94068	3.91042	2.08274	5.34311	4.44114	5.08212	5.43822	4.91599	4.52345	4.1411	0.90929	low
GSM1213756	63.24	0	3.49152	6.11442	3.14102	1.93066	3.06702	1.21544	1.49168	2.4413	2.02114	3.24297	2.94664	2.86275	3.77818	4.30348	2.00528	6.03989	4.06221	4.34847	4.93559	4.48362	4.19824	4.66653	0.918737	low
GSM1213758	66.12	0	2.92618	3.48613	2.75867	2.01715	2.60388	1.6672	1.22631	2.77745	1.65217	3.32669	7.40837	2.83586	4.06458	2.07648	5.54889	6.123	2.4815	3.42192	4.68981	3.4864	1.06349	3.28408	0.372825	low
GSM1213761	59.16	0	3.85516	8.41674	2.67766	5.5436	3.16047	7.47344	1.23152	3.31039	2.29764	2.25647	9.64126	3.04908	4.78562	3.78427	6.40572	9.80518	4.67017	3.32927	4.75201	5.3937	7.60456	5.2584	0.944427	low
GSM1213763	23.4	1	3.06713	8.47829	3.65666	6.44746	4.89164	2.19125	1.8843	2.59306	1.61153	3.41702	3.04301	4.91525	2.39952	4.42631	2.38629	4.36492	4.73478	5.17098	6.12302	5.33664	1.25512	5.17167	1.01969	low
GSM1213768	52.08	0	1.72849	7.41347	2.63703	2.11685	4.7047	2.89711	1.19423	2.36212	1.66435	4.81628	6.32054	5.11935	1.37954	5.21617	7.50221	6.32564	5.14198	5.16456	6.69068	5.55189	3.18882	6.91052	1.07865	low
GSM1213769	63.48	0	3.15432	7.15339	3.48592	1.50588	3.41477	7.06531	1.74038	3.18264	3.34074	3.09283	5.83321	2.86244	4.55057	4.68293	6.4148	5.0953	4.53139	4.48895	5.36597	5.16039	3.87781	5.32607	0.889667	low
GSM1213770	25.32	1	2.86418	4.46631	4.15416	1.77536	5.21874	3.80584	2.17026	3.69561	1.55984	3.53541	4.53967	4.25829	2.213	3.91857	3.87435	5.50159	5.217	5.63374	5.78929	4.99961	4.82076	4.88038	1.13191	low
GSM1213773	57.48	1	6.15211	9.16093	2.9144	3.3138	3.30173	5.72472	1.51689	3.3439	1.71992	3.37429	8.21436	3.22922	2.52578	2.86531	7.30726	7.26288	3.3166	3.83771	3.96314	4.19341	1.99732	4.17309	0.426656	low
GSM1213779	37.32	0	4.17338	11.2292	3.28527	1.86282	2.8278	4.75681	2.63498	1.96463	1.9704	2.56692	5.88525	3.31022	5.705	3.60895	5.25201	4.8285	4.05736	4.24812	4.74183	4.68974	2.34323	4.31818	0.506404	low
GSM1213781	21.6	1	2.72102	5.6999	2.59856	1.90338	3.85847	2.17835	0.967664	3.7108	1.99617	3.19922	3.24069	3.86242	2.69411	3.91828	3.32073	5.51937	4.60841	4.57331	5.05208	4.78725	5.67299	5.17593	1.15345	low
GSM1213782	38.52	0	2.29364	10.0108	3.9066	3.42891	3.17689	2.62269	3.8954	3.15034	3.41362	2.93873	7.05234	2.13035	4.82459	2.9034	4.80752	5.66895	3.59126	4.80093	4.29781	4.42557	1.37021	3.52382	0.757375	low
GSM1213784	62.4	0	2.94078	9.03486	3.81517	1.94645	2.52361	12.5793	6.8055	3.76717	1.89985	3.21242	8.95775	3.25188	4.38948	3.75524	5.69214	5.20343	5.19436	3.31532	6.33946	5.03939	2.13039	5.54427	1.12945	low
GSM1213794	59.88	0	4.78173	10.9775	3.04934	1.68091	2.52309	2.22527	1.51404	2.37898	1.66727	3.66543	3.39935	2.11311	6.37141	2.51828	3.75237	5.34015	3.55081	4.7183	5.11076	3.94765	1.78877	4.21293	0.467623	low
GSM1213795	80.04	0	3.84105	8.58231	2.78787	2.30887	3.15436	9.30883	1.74824	4.48233	2.05621	2.87965	6.89027	1.63339	4.48553	3.21546	5.03954	5.6199	3.42141	4.54579	5.07742	4.38316	2.11545	4.40949	0.578529	low
GSM1213797	70.08	0	8.21198	11.6806	3.45471	1.63279	2.9136	5.5344	2.54482	4.62429	2.24842	2.88194	3.03722	2.11536	6.18186	4.78581	1.65047	6.74862	3.21629	4.57331	4.66529	3.49269	3.99637	4.25289	0.743586	low
GSM1213800	6.12	0	2.12931	5.16903	4.10252	1.92997	2.99273	6.09477	2.5164	3.77495	2.10215	2.76885	3.98127	3.11942	3.09752	3.95155	5.0836	8.13223	4.1776	4.29251	4.82723	4.3322	2.00207	4.3746	0.932801	low
GSM1213804	93.96	0	3.28605	6.67165	3.9734	1.0226	3.77131	2.44129	1.66726	2.9238	3.74497	3.75999	2.68496	4.16733	1.97283	4.42737	9.40545	5.80398	4.63774	4.46855	6.58003	4.57679	3.39243	6.3461	1.10912	low
GSM1213808	60	0	6.36929	10.7474	3.52458	1.47383	2.99874	2.44328	1.57924	2.17076	2.48094	2.49937	6.94016	2.65971	5.98464	2.54128	7.70554	7.84211	3.48837	4.64265	5.28062	3.77114	1.16791	3.3251	0.103612	low
GSM1213809	15.24	0	4.78814	11.0487	3.31314	1.35151	2.93568	2.84009	1.45225	2.36174	1.76471	2.79357	3.74246	2.69769	6.22289	3.57063	2.35937	6.20527	3.54123	4.42877	5.63416	3.87175	2.62864	3.83318	0.445146	low
GSM1213810	1.8	0	3.90777	11.2685	4.05145	1.65661	3.63845	6.93777	1.12267	2.77901	2.574	3.4839	2.3514	2.94095	7.31618	4.72547	1.33977	5.18529	5.15943	5.41313	5.55869	4.92548	3.81947	4.48688	0.843259	low
GSM1213818	40.56	0	2.97206	9.19771	3.42436	1.59282	3.24864	4.22942	1.83486	1.93841	2.06394	3.01427	9.58987	3.33021	5.70721	3.19455	7.26357	5.98381	3.78744	4.74732	5.81498	4.48803	4.75355	4.69408	0.45378	low
GSM1213824	19.08	1	4.38391	8.72416	7.6033	1.91638	6.08654	1.26644	1.24742	2.85201	2.75818	2.96521	3.02417	5.90608	2.41484	4.97939	2.45808	4.78987	7.0738	7.87461	5.75302	6.03942	6.82434	5.03194	1.09615	low
GSM1213825	88.56	0	6.25669	10.7315	3.30572	1.44317	2.38912	4.13766	1.47044	3.40856	1.40425	3.51751	6.34568	1.73776	5.4066	2.16868	5.3983	7.61175	2.81704	3.41203	4.96224	3.71293	3.58035	3.88679	0.345295	low
GSM1213831	61.56	0	1.98145	7.26092	3.24969	2.45716	2.93804	2.18802	3.34089	3.22034	1.7597	3.58735	2.61176	2.07859	3.04766	3.23014	1.66889	6.43812	4.24144	4.18859	6.21578	4.63098	1.88167	4.96356	1.0774	low
GSM1213833	6.72	1	2.46561	9.66606	3.61984	6.20054	5.19426	5.22785	1.20122	2.1382	2.6797	2.85929	4.22241	4.40301	2.64539	4.813	9.72637	9.17737	5.22422	5.05531	5.79891	4.2996	1.3104	6.05768	1.0537	low
GSM1213834	32.52	0	3.10278	5.98773	4.27569	1.42681	4.0354	4.42304	1.4588	4.44462	2.77165	3.05442	4.72683	3.11877	2.32423	3.12899	1.60435	7.44324	4.02637	4.73859	4.75255	3.82019	5.02296	4.52947	1.01356	low
GSM1213836	15.12	0	1.92477	5.07309	4.38866	1.2982	4.22867	3.39521	1.50434	3.99608	2.11544	4.23513	2.23642	4.12267	3.13115	4.26215	2.52476	3.66197	4.56988	5.11915	7.09888	5.65876	1.28122	6.019	1.02559	low
GSM1213844	54.48	0	2.08425	6.88997	3.15552	1.53242	3.56034	2.94291	1.8112	3.85485	1.38569	3.63708	4.62411	4.16868	2.92518	4.47642	3.92088	7.21678	4.67509	5.18839	6.06682	5.06225	4.56806	5.1796	1.06206	low
GSM1213846	3.72	1	5.3217	9.13312	4.31592	1.55719	4.89383	3.69743	1.63401	3.43487	2.78532	2.36532	4.28345	4.90432	4.246	5.06713	3.35525	7.63353	5.02993	5.14336	5.29313	4.3543	4.58668	5.58722	0.976593	low
GSM1213847	99.12	0	2.20464	10.5059	3.30339	1.57016	3.37486	9.98078	2.03542	1.68083	2.75115	3.00197	3.16598	2.50417	6.19933	2.87572	1.374	7.37262	3.31195	4.79947	5.19438	3.55092	2.06869	4.41042	0.592311	low
TCGA-97-7937-01A	18.5425	0	2.34782	7.54207	4.0715	1.15774	5.14295	1.74359	0.958277	4.0108	3.77591	2.51812	2.47356	4.11337	3.6659	4.32142	5.29163	3.00033	5.07823	4.64273	6.2949	4.97398	2.76909	4.73068	1.03502	low
TCGA-97-A4M6-01A	18.674	0	3.13061	8.01171	3.59543	1.36046	3.29289	2.44939	2.21764	3.75402	3.61156	2.04049	3.31663	3.26898	6.20137	3.98337	4.13214	5.56379	4.27483	4.04512	5.17548	4.59723	2.11874	4.33468	0.880285	low
TCGA-44-A4SU-01A	13.4466	1	1.28028	8.6667	3.24027	1.13218	3.71586	3.96217	4.32105	3.4077	3.46374	2.37104	5.87845	3.70267	4.21959	3.57618	4.00092	3.64185	3.97887	4.61138	5.55656	4.8887	2.88453	4.44303	0.97613	low
TCGA-78-7163-01A	238.29	0	0.937516	8.89012	1.69611	1.08954	2.11866	2.38408	3.91063	4.12343	4.17424	2.74416	7.27716	1.95511	3.45278	2.61648	5.13824	1.72089	3.33159	4.49908	6.19205	4.25217	1.10855	4.67069	0.854417	low
TCGA-55-7574-01A	32.7123	1	4.39028	8.6328	3.75663	1.65004	4.27482	3.6704	1.6371	3.46509	0.910524	3.69627	3.27864	3.88731	4.13237	4.71678	2.62234	5.9749	4.51146	4.77394	5.48475	4.76855	4.98838	5.27138	0.98515	low
TCGA-55-8619-01A	13.6767	0	4.08321	9.16744	2.70751	2.45557	3.14827	7.21502	2.56227	4.03074	1.11412	2.34661	3.95017	2.87425	3.98888	3.37744	7.06598	6.3797	3.83867	3.58814	4.94338	4.05908	3.11446	4.54084	0.822593	low
TCGA-NJ-A7XG-01A	20.2849	0	4.17417	11.5361	2.81549	1.41056	1.8888	1.16688	5.97559	3.53531	3.2674	3.65386	6.45444	2.3952	6.1157	3.24059	6.11901	5.91933	3.2589	3.80541	5.24216	3.99555	4.2377	4.42865	1.05397	low
TCGA-67-3770-01A	20.0548	0	4.55647	11.6055	2.78697	1.0496	3.86361	5.24716	1.62045	2.29148	3.18953	2.98409	6.27728	2.3738	4.17849	2.76006	6.74483	5.3796	3.06683	3.93413	5.4085	4.0794	7.13348	4.47659	0.615072	low
TCGA-55-A48Y-01A	20.7123	0	1.16916	6.23979	3.20881	4.57614	3.22461	2.97559	1.5812	3.32518	0.987106	2.53959	5.69916	3.6387	1.31206	4.50233	1.62284	4.19914	4.90142	4.45679	5.69371	4.31799	0.996429	4.44828	0.929929	low
TCGA-44-3918-01A	34.0603	0	3.27034	6.17433	3.62866	1.29081	5.18296	2.09041	1.25913	2.86395	2.43588	2.44647	3.04272	5.6707	4.07861	4.57887	2.74133	3.60112	3.95972	5.06	5.4859	4.17237	7.11692	4.73702	1.02624	low
TCGA-05-4249-01A	50.0712	0	1.93664	9.06812	3.07775	2.07816	2.81754	8.21332	3.50019	2.48587	1.00116	4.32006	4.83528	3.0972	5.73038	3.43017	7.17154	5.3006	4.13347	4.27309	5.20687	4.33649	3.31729	4.56866	0.927075	low
TCGA-67-4679-01B	14.7288	0	5.32958	12.2093	2.43245	1.5301	2.64601	2.95481	4.35885	1.98666	0.822889	2.18512	7.14522	2.74626	6.06253	4.88972	3.22746	8.01717	3.75895	3.95875	4.93339	4.54571	1.09001	3.89755	0.443267	low
TCGA-64-5778-01A	42.9041	0	3.47899	6.63345	3.50209	1.07488	4.31531	2.37982	1.56218	3.00369	1.55864	3.32384	4.22758	4.61907	5.05563	5.02662	2.46405	4.32746	4.81172	5.6517	6.31079	4.53726	6.3151	5.99691	1.07833	low
TCGA-49-AARQ-01A	221.326	0	1.0274	6.11326	5.50907	1.23324	5.38132	4.78794	1.8699	3.67392	2.10252	3.01923	2.45479	5.51547	3.22815	5.1857	5.36534	4.42584	4.53067	6.01529	6.80575	6.26728	1.96574	5.62097	0.909573	low
TCGA-J2-8194-01A	23.8027	0	4.08153	7.28498	3.53023	2.03976	2.69691	5.95113	1.54739	4.67232	1.31739	3.53233	8.20346	2.25839	3.68334	3.00165	4.24479	5.76466	3.65157	3.85042	4.37202	3.72707	1.18275	4.36694	0.593145	low
TCGA-44-2659-01A	44.9425	0	4.42005	11.0857	2.40153	1.6253	2.79743	1.30905	2.63561	2.87453	1.07492	3.35877	1.95927	2.52754	5.88137	2.83509	2.14729	4.83862	2.93221	4.02424	5.01018	4.10885	1.55657	4.04263	0.606308	low
TCGA-78-7633-01A	50.2356	1	5.39804	7.63787	3.69336	2.04701	2.78193	1.05516	1.14123	2.70392	2.72011	3.2694	5.32452	3.22298	4.29675	3.95092	2.15935	10.0687	3.92465	4.38549	4.75743	4.61026	1.45107	4.67126	0.568743	low
TCGA-67-6217-01A	13.874	0	4.08919	5.77437	4.07719	1.51953	2.15357	3.01129	1.94736	3.07285	1.13414	3.24783	4.67218	1.87908	4.96951	2.93442	3.46304	4.76735	3.40066	4.05004	4.96624	4.13002	3.72544	4.43922	0.632171	low
TCGA-67-3774-01A	12.6575	0	2.38567	8.89222	3.26565	1.48331	2.78824	4.31506	3.12511	4.87431	1.34001	3.21543	4.68971	2.48404	4.20188	3.32294	4.76216	6.80497	4.28797	4.53908	4.74268	4.98942	4.45857	4.94219	1.07775	low
TCGA-MP-A4T6-01A	58.8493	1	2.37579	7.69454	2.97674	1.49003	2.62163	5.20404	1.05692	3.49187	3.85869	2.73204	6.09438	2.79743	3.66082	2.81407	7.60577	4.25108	3.47024	4.35454	6.16412	4.91229	3.49111	4.68323	0.610393	low
TCGA-50-5942-01A	60.7233	0	3.18084	12.885	2.37415	1.85545	1.7237	8.95305	8.36009	1.63416	1.53196	1.42512	6.12617	1.84771	6.79561	2.61246	5.60663	6.00609	3.04059	3.82654	5.01593	4.03266	1.06043	3.51747	0.615531	low
TCGA-99-AA5R-01A	21.6329	0	5.07447	9.47578	3.27036	1.76126	2.93782	1.80847	2.01534	2.71756	0.91609	2.31845	2.08633	2.72106	4.60818	2.90365	4.49414	7.60317	3.22799	3.96577	5.00182	4.14091	1.58297	4.36348	0.483223	low
TCGA-86-8280-01A	23.0466	0	2.69881	8.73643	4.2539	1.21712	3.71995	9.25428	2.40944	3.37514	3.03209	2.80301	6.86588	3.34833	4.27913	4.01263	3.96882	5.36474	4.43081	4.63063	5.38912	5.88644	1.44859	4.93232	0.630064	low
TCGA-95-7948-01A	15.6493	0	1.24766	3.88748	2.66731	1.39926	3.24907	1.61344	2.45504	2.36853	2.41361	2.61432	2.4798	2.3815	1.39571	4.01197	4.11719	2.69544	3.98521	4.52027	4.78856	4.71762	3.7952	5.42646	1.09248	low
TCGA-86-8671-01A	27.5836	0	3.59624	9.10079	3.43739	1.43467	3.85011	9.52661	2.182	2.94765	2.94312	2.61554	3.24003	3.27526	4.77157	4.47092	2.84398	5.46946	4.15815	4.23499	5.65659	4.92211	2.23433	5.15311	0.795712	low
TCGA-05-5428-01A	22.0274	0	1.74075	4.05788	4.68411	1.21414	6.82188	1.3184	1.25326	4.48619	1.24122	1.98896	3.36021	5.34361	2.68454	4.14031	1.80895	3.11827	4.16855	5.55933	6.34288	3.93376	5.03984	5.64927	1.10642	low
TCGA-91-8497-01A	14.2685	1	4.05749	8.80587	2.49359	3.14831	2.52569	7.09279	1.78201	2.19207	2.41518	2.65625	7.42755	2.20134	5.82631	2.78964	8.37007	7.65429	3.3368	3.70154	5.09394	4.01788	3.39542	4.38151	0.4817	low
TCGA-69-7973-01A	7.56164	0	2.45305	8.03403	4.59378	3.65646	6.17479	7.22639	1.1812	2.25342	3.35314	4.47338	6.95178	5.5542	3.57195	6.1896	9.60953	9.75912	5.79965	5.68285	6.3483	4.96945	2.72979	7.11174	1.18668	low
TCGA-91-6849-01A	1.15068	0	2.74254	8.59633	2.04856	1.25529	1.84599	5.4166	3.21153	5.128	1.19233	3.19255	3.80248	1.76206	3.46346	2.10757	3.09966	8.63447	2.84078	3.94709	4.65749	3.48306	4.15855	3.93368	0.944214	low
TCGA-86-8669-01A	30.8384	0	5.68485	10.6611	2.84063	1.29698	3.12631	8.94314	1.60008	3.15011	2.42552	2.93281	9.23484	2.98841	4.46511	3.44955	7.7741	5.40866	4.9473	5.00194	5.30975	4.29278	1.17252	5.40152	0.421669	low
TCGA-75-6206-01A	85.1507	0	3.10964	9.01678	2.32847	1.34948	1.76063	2.35444	1.13236	3.83655	2.50566	2.48683	6.37172	2.31105	3.28829	2.31053	1.95741	9.99438	3.14827	3.9983	4.44666	3.82002	3.30129	4.30227	0.588589	low
TCGA-49-6744-01A	55.3315	0	2.86111	9.55484	3.3866	1.76551	3.26951	2.39098	1.48999	3.43434	1.76123	2.94975	4.1132	2.92024	4.82992	3.91445	6.74761	6.6097	4.75326	4.52106	5.33286	4.41117	5.12066	4.74231	0.957365	low
TCGA-64-1680-01A	37.0192	0	1.95974	11.4132	2.93452	1.03171	3.10083	1.79749	2.00013	3.36545	3.14291	3.03914	6.10177	2.90831	4.10274	3.23122	7.13626	4.16446	3.75339	4.20603	5.46212	3.95346	2.70338	4.23658	0.728568	low
TCGA-4B-A93V-01A	9.86301	1	1.23835	8.5074	2.86453	1.46305	3.48007	2.2675	0.9877	5.12675	3.27206	2.48771	7.46855	4.64038	1.14326	4.66685	1.30389	8.0934	5.2688	4.64815	5.56693	3.23575	1.89277	6.04014	1.18577	low
TCGA-62-A46Y-01A	13.611	1	2.85008	5.81816	3.65704	2.19956	3.74889	3.43429	2.21226	4.21259	3.29896	3.21083	6.7136	3.82655	4.06219	4.52813	3.70675	5.41736	4.2665	4.90498	5.91204	4.67478	2.72423	4.98729	0.978847	low
TCGA-44-2656-01A	46.9808	0	4.397	7.24762	3.57153	1.78163	3.96527	1.97924	1.2454	3.91914	1.40146	2.60314	4.29024	3.30717	3.48635	4.23859	2.67573	5.73963	4.55165	4.58282	5.14093	4.13854	5.30017	4.09276	0.909398	low
TCGA-75-7025-01A	108.658	0	3.36941	11.7358	2.96486	1.69674	1.99933	7.37264	3.78248	3.36866	2.05989	2.30697	6.53406	2.18814	5.06973	2.6798	5.00143	4.9656	2.95895	4.08056	4.62699	4.4706	1.61305	3.89567	0.457964	low
TCGA-50-5051-01A	15.7151	1	5.78843	8.05182	3.13658	2.71966	5.26085	5.38477	1.37594	3.22919	1.12728	1.71668	6.50311	4.67849	2.40189	5.42342	8.94814	5.67091	5.13058	4.94119	5.2983	3.83342	1.51383	6.03343	0.725748	low
TCGA-64-1681-01A	38.3671	1	4.20475	9.75042	3.31786	1.71968	3.75531	7.28919	3.51214	4.06239	3.41142	2.64	6.35315	2.9088	4.43572	3.91784	4.27238	6.12354	3.9789	4.27098	5.4827	4.61457	4.7373	5.09701	0.982679	low
TCGA-78-7161-01A	9.56712	1	2.15521	8.8893	3.62977	2.45641	3.15569	5.57467	0.881633	2.85215	2.47574	2.39331	6.91145	2.61762	2.43759	3.65328	4.23895	7.76384	3.97037	3.97632	4.29499	3.11694	1.0148	4.18697	0.596279	low
TCGA-50-5049-01A	101.721	0	2.17728	4.88978	3.70212	1.04282	4.68869	2.771	1.42	2.42143	1.30856	2.8907	4.20247	4.26016	2.66347	4.19647	2.08468	4.73001	4.60406	4.84143	5.97988	4.85894	3.51921	6.0066	0.905701	low
TCGA-44-8120-01A	8.54795	0	3.66313	8.10115	2.8202	1.61729	2.79023	4.59094	3.37209	3.89902	0.696861	4.06059	2.36599	3.49636	2.46277	3.80491	3.36445	6.81531	4.80245	4.67954	5.42087	4.42965	1.07799	4.60952	1.04596	low
TCGA-67-3773-01A	14.0384	0	4.04566	12.3268	2.97856	2.3219	3.33655	3.29455	5.0537	1.81034	0.750037	2.17217	2.53148	2.33061	6.56378	3.91534	2.40499	4.75259	3.30701	4.55917	5.321	3.89959	1.02023	4.05258	0.65537	low
TCGA-44-A479-01A	15.9781	0	2.70624	9.75616	4.20444	3.48486	4.58647	3.33592	1.74502	1.99474	2.4361	2.30667	8.02066	4.38761	3.74041	4.42833	8.22657	6.11739	4.87088	4.76337	4.87098	4.52924	4.01725	5.37882	0.794932	low
TCGA-50-8460-01A	27.2548	0	3.67084	10.7764	3.45154	2.01423	3.19591	7.25433	7.44239	2.62909	0.901643	2.9274	6.13292	2.71442	4.97716	4.58388	2.31716	4.73428	3.31694	3.97682	5.48439	4.20842	2.08601	4.57971	0.949479	low
TCGA-05-4422-01A	12	0	5.01622	7.16613	2.81214	7.08497	3.75197	10.3086	2.79815	1.86376	2.86125	2.61164	7.69359	3.71995	3.8527	4.23701	1.98968	8.27497	5.17314	3.76463	4.92485	5.23728	5.13159	5.34593	1.09212	low
TCGA-50-5068-01A	49.2822	1	4.11109	9.16461	3.28254	2.38574	4.99988	3.5313	4.87327	2.95852	2.2019	2.6899	5.78261	3.94054	2.60225	3.39428	3.10332	3.13497	3.58888	5.25417	6.4708	3.94833	4.3859	5.27463	0.992515	low
TCGA-97-A4M1-01A	19.7589	0	5.20722	9.10791	3.62916	1.12798	2.62084	4.34617	2.82171	2.03616	1.46328	2.06984	7.24034	1.99237	5.15432	2.78195	4.62037	6.85371	2.92551	4.0799	5.52459	4.05849	3.42638	4.15365	0.253068	low
TCGA-44-5645-01B	28.011	0	4.51518	9.0059	4.12497	2.75836	2.77322	4.76559	1.55872	1.26576	1.30209	1.5906	5.22105	2.12722	5.831	2.62326	1.97698	6.38239	3.94268	4.17474	3.04358	3.82609	1.12021	3.26547	0.24268	low
TCGA-55-8092-01A	5.06301	1	2.9645	6.03744	3.31058	1.13445	3.05993	3.14008	4.33644	3.47192	2.20864	2.50915	1.84541	3.74887	1.41178	4.11938	2.20286	2.29594	4.72862	5.21649	5.34143	5.71127	3.55863	4.74603	1.14926	low
TCGA-55-8507-01A	13.7425	0	3.77038	9.5646	3.79468	1.51693	4.93465	3.97187	1.04564	3.85449	3.00078	2.70421	6.2081	5.06325	3.73203	5.22318	7.9831	7.76104	5.26201	4.57619	6.42985	5.28156	2.42735	6.2599	0.889154	low
TCGA-86-8668-01A	13.9068	0	3.03423	12.0262	3.05045	1.25625	2.91475	2.73404	1.40816	2.06765	1.34542	3.08657	2.98562	2.91949	5.44504	3.81469	1.84338	5.63503	4.16711	4.45544	5.95363	4.92655	3.69245	4.54884	0.631819	low
TCGA-49-4510-01A	29.4575	1	2.52196	8.90697	1.97252	1.40376	2.16757	3.49699	1.68153	2.83685	1.59824	1.68136	4.45615	1.87875	4.76749	1.98807	9.5919	7.48714	2.9931	3.99489	4.18838	2.75587	7.71034	5.37261	0.831	low
TCGA-78-7158-01A	5.88493	1	4.85329	11.717	3.81389	1.03257	3.45915	9.14252	4.31256	1.84596	0.643669	3.21892	3.86413	3.49531	5.28171	4.89579	4.8893	4.97583	4.95893	4.94939	5.84992	4.8906	1.44337	4.75522	0.681944	low
TCGA-44-6775-01C	23.1781	0	3.70979	7.86722	5.65461	2.07218	3.80313	3.35487	3.08945	2.51453	3.85107	2.56507	4.7685	3.68186	5.38902	3.46944	3.67412	6.97443	4.48586	5.04588	3.51786	5.33426	2.7882	2.59748	0.699764	low
TCGA-78-7153-01A	119.507	0	5.05483	7.77197	2.51452	4.85821	3.73758	8.66398	1.28965	1.97535	1.49665	2.08895	6.82343	2.90427	3.52304	3.93552	6.03655	6.09323	4.02016	4.26137	5.58623	3.53625	3.67817	5.0944	0.619559	low
TCGA-44-3918-01B	34.0603	0	4.39243	6.1074	4.19708	2.07289	4.93172	2.28889	1.27408	2.469	1.29164	2.43507	2.09499	5.57221	5.16449	3.75427	2.13382	4.79074	3.8402	4.49982	3.5133	3.95645	4.49466	3.46514	0.775168	low
TCGA-91-7771-01A	16.1753	0	4.54342	7.23112	3.22555	6.03743	3.72224	9.0248	2.09052	3.94947	1.62178	3.69319	6.82084	2.97407	3.72203	3.81361	4.01562	5.9168	4.24195	3.83954	4.70903	4.63271	4.72004	3.93072	1.00881	low
TCGA-69-8253-01A	14.0055	0	3.21175	8.0492	2.77585	1.20673	2.95167	4.66152	3.04559	4.69726	0.878812	2.69922	2.69529	2.44403	3.37174	3.62404	3.00059	5.26082	3.65737	3.61293	4.4807	2.33002	1.20233	4.68145	1.0331	low
TCGA-55-8616-01A	1.57808	0	1.6308	8.6988	3.22819	1.55445	3.54322	1.31732	3.54933	5.15989	1.17534	3.29578	6.33195	3.13406	5.11206	3.64269	4.36029	4.90539	3.09265	3.88194	5.87908	4.75156	3.02221	5.19928	0.97689	low
TCGA-05-4417-01A	14.9589	0	2.83907	7.08457	3.61855	2.24672	4.03568	5.94851	0.923898	3.23145	1.39217	2.53803	6.3754	3.67216	4.33767	4.34141	8.0784	7.52219	4.59186	4.0265	5.15966	4.12504	4.6253	5.31192	0.851828	low
TCGA-50-5045-01A	71.474	1	2.71283	8.64828	3.33841	2.56035	4.85607	3.87047	2.49783	4.66111	1.37173	3.19782	4.85597	3.30239	2.80677	3.84336	3.03375	6.76036	4.03124	4.94426	6.24227	4.24236	5.50024	5.54588	1.17241	low
TCGA-97-A4M2-01A	20.5151	0	5.50939	8.20167	2.54138	1.3977	2.19093	3.07738	1.33247	2.62523	1.80087	1.82984	4.83492	2.21292	4.78456	3.02998	5.22684	7.11358	3.10269	3.93736	4.51429	3.69449	1.32797	4.00047	0.282883	low
TCGA-97-A4M3-01A	17.7534	0	5.42919	5.31532	2.87486	1.53058	2.7656	4.16011	1.25962	6.80167	1.15001	3.20012	2.88673	3.44405	3.27018	3.07875	6.01323	5.92408	3.10235	3.62189	4.43413	3.29511	3.15545	4.7358	0.976138	low
TCGA-44-2656-01B	46.9808	0	5.28823	6.2601	4.06052	1.98415	3.75154	2.0117	1.34689	2.81206	0.746395	1.93994	1.60086	3.36428	3.90324	3.32912	1.98887	5.90984	3.96621	4.13675	3.40945	3.42072	3.07102	3.0382	0.647492	low
TCGA-L4-A4E6-01A	14.3014	0	5.54898	9.48313	3.09764	1.66183	2.64962	3.1233	3.00496	3.56302	1.74091	2.05288	1.19987	2.4025	4.68929	2.80428	4.22924	6.97785	3.12591	3.50763	4.46182	3.50879	3.16349	4.33215	0.777851	low
TCGA-49-AAR0-01A	156.658	0	4.60194	8.90111	3.90589	1.43418	5.21879	3.53492	1.34273	3.04792	1.91468	4.5699	8.34254	4.96709	3.37736	4.90754	6.61772	6.44444	5.2038	5.57951	6.36414	4.57153	4.73907	6.40562	0.935954	low
TCGA-50-7109-01A	10.126	1	3.75156	8.40158	3.71887	1.04134	4.68889	6.837	1.11123	2.39656	1.71516	2.21568	4.92103	4.3596	2.20991	4.71049	6.82967	8.80575	5.10467	4.56825	6.04012	4.84117	2.13342	5.85186	0.675736	low
TCGA-L9-A50W-01A	14.5315	1	2.21403	11.1913	2.91754	1.97135	2.95309	10.6327	3.95597	2.10516	0.99893	2.1485	5.74879	2.83626	5.49002	2.8279	7.34856	4.60009	4.03512	4.26886	5.63296	4.66444	2.54854	4.94764	0.602886	low
TCGA-91-A4BD-01A	19.8247	0	2.78217	8.50854	2.3946	2.28032	2.85333	2.34935	8.93405	2.06285	1.08318	2.56543	7.9751	2.28993	6.4995	2.52763	4.33109	5.16572	2.74877	4.53485	5.18972	3.63802	1.38882	4.27901	0.884636	low
TCGA-78-7149-01A	129.534	0	4.7941	6.49918	2.21892	1.38569	2.36964	2.86165	2.14786	3.32268	0.941196	2.26393	5.68022	2.69448	2.15463	3.34174	1.61738	9.09877	3.5221	3.43782	4.73608	2.88536	1.92781	3.85573	0.623624	low
TCGA-55-7724-01A	23.1781	0	4.08538	8.31688	3.36873	1.25806	5.1408	3.40029	3.90942	4.38549	4.1259	2.06807	5.59014	3.72451	4.43931	4.88106	6.32656	7.43668	5.49242	5.45347	4.88336	4.36515	3.79725	3.34903	1.18916	low
TCGA-86-8674-01A	26.4986	0	4.64972	9.06377	3.06459	1.38422	3.64621	6.31282	1.3069	4.06799	1.96952	3.36528	9.4573	3.49047	2.10411	4.83105	8.30038	7.80409	4.54913	4.6547	4.95082	4.01176	2.22285	5.76134	0.704267	low
TCGA-55-6983-01A	92.811	0	3.72164	10.4495	3.13187	2.97971	3.45935	6.16742	2.31477	2.0308	1.95243	3.68025	6.31808	3.09407	3.03186	3.75365	9.41661	6.46106	4.65337	4.25719	5.97576	4.11371	5.02393	5.19272	0.889958	low
TCGA-44-8119-01A	9.36986	0	2.27855	3.10828	3.64858	1.14907	4.83157	1.32538	1.48255	3.27	1.75539	2.19699	6.88612	4.26012	3.31165	5.63692	6.80526	4.9551	5.64992	4.71984	5.99408	4.99345	4.0311	6.253	1.08124	low
TCGA-55-8508-01A	20.2849	0	3.82254	9.42365	2.97267	1.23445	3.38975	4.55466	0.918181	2.43792	2.64116	3.05685	4.33174	3.85383	1.31704	4.65502	8.75059	3.90623	3.80985	4.50439	5.44317	3.7838	3.93194	5.76294	0.7661	low
TCGA-73-7499-01A	50.3342	1	1.71639	8.1899	4.95295	1.35464	6.31474	5.62376	2.50137	2.8488	2.87424	4.29163	5.17099	4.5616	2.92413	5.74976	6.68504	4.07356	4.95094	6.99242	7.27965	6.44862	5.09664	6.09597	1.08442	low
TCGA-55-7573-01A	16.011	0	4.15602	10.1418	4.34117	2.19464	3.04772	6.94242	3.11134	2.28017	1.75064	3.34328	6.54208	2.76153	5.88419	3.44188	3.12963	4.91273	3.57414	4.16518	5.39752	5.02781	2.30009	4.30633	0.483759	low
TCGA-91-A4BC-01A	1.44658	0	3.36834	7.28089	4.12073	4.12338	5.21116	7.13396	1.08943	2.74624	1.81788	2.35571	3.82908	4.67283	2.48455	4.1036	6.22401	3.27048	4.93379	5.22371	5.81837	4.56922	1.46929	5.41787	0.796255	low
TCGA-86-8278-01A	31.0356	0	1.57326	6.1481	3.40432	1.24676	3.32678	1.50975	1.4592	4.17816	3.39657	3.10038	7.67127	3.59915	3.52738	4.79806	5.36919	4.17366	4.76004	5.06316	6.21089	5.12398	1.1216	4.07645	0.784892	low
TCGA-NJ-A55R-01A	19.8247	0	5.14743	6.92079	3.39847	7.5348	3.96084	3.25294	1.29435	2.40839	2.88279	4.9663	7.73709	3.5383	2.41429	4.02308	6.44132	5.64471	4.27287	4.81974	4.65755	4.21302	1.39874	5.56288	0.949269	low
TCGA-91-8496-01A	16.6027	0	4.58682	10.9736	3.15724	1.44376	2.7389	4.9461	1.43285	2.09725	1.54385	1.95726	4.0279	2.03733	4.44927	2.3422	4.73551	7.26797	2.44515	4.08557	5.27099	3.80736	4.45762	4.16938	0.284698	low
TCGA-MP-A4TJ-01A	11.1452	1	4.28733	8.0475	3.85784	2.66905	3.91429	8.00335	1.80614	3.63588	1.80622	2.76379	6.5	3.82614	3.69276	4.35986	7.4153	5.56497	4.43637	4.38876	5.49993	4.5769	2.56356	5.35333	0.741544	low
TCGA-69-7765-01A	5.42466	0	2.21387	8.17715	3.8536	1.40945	3.59413	2.64373	1.27854	4.25936	2.99589	2.68596	3.14282	3.96614	3.01795	3.97308	2.95005	5.56879	4.50904	3.81037	5.29342	4.09454	5.13831	4.51231	1.14556	low
TCGA-49-4486-01A	76.2082	1	4.96475	7.08645	1.76369	1.03401	2.90144	1.0004	1.14105	3.38065	1.62679	1.85288	8.52391	1.94409	2.18384	2.70159	3.7541	8.00075	2.83005	3.49714	5.31303	2.9559	2.65202	3.30853	0.300198	low
TCGA-MP-A4TE-01A	29.4575	1	6.20501	9.53486	2.5853	7.03654	4.45857	3.20423	0.80041	1.96864	2.192	2.35206	7.79883	4.03092	3.22665	3.98633	9.80814	8.4668	4.9507	4.5099	5.75929	3.41258	1.07887	6.27541	0.709526	low
TCGA-38-7271-01A	26.3014	1	3.25157	8.71308	2.95784	2.19895	3.36116	2.79774	4.41883	3.74266	2.49222	3.50975	3.02911	3.28865	4.25981	3.2087	2.72296	6.1253	3.46531	3.93245	5.31459	4.29879	4.10427	4.30617	1.17342	low
TCGA-62-8399-01A	88.6356	0	5.48241	6.61556	4.5586	1.07109	3.86521	6.0517	1.5007	6.81109	0.620488	3.16802	2.97702	4.43932	3.59081	4.83621	2.71602	5.3377	4.87184	5.1945	5.57761	5.55224	1.2694	5.77835	0.936791	low
TCGA-49-AAR2-01A	73.1178	0	3.82004	7.86505	3.19713	1.60577	3.95193	8.93714	1.02641	3.01931	1.33391	1.61985	6.55753	4.63492	2.94714	3.68559	2.56261	2.82181	4.8584	4.32049	5.55659	4.33299	4.08642	5.28747	0.646704	low
TCGA-05-4420-01A	29.9836	0	1.32481	12.2568	4.89404	1.18789	5.50458	3.6992	1.16093	2.44331	1.22972	1.7356	4.08681	4.81976	2.75688	5.5198	9.74252	4.84236	6.46411	5.53714	6.20592	5.22194	5.19657	6.44112	1.01162	low
TCGA-99-8028-01A	36.7562	0	3.18389	7.4157	3.14144	1.22281	3.35156	3.75698	1.47255	4.05208	0.762699	3.1749	4.98638	3.34553	4.21232	3.29406	3.18917	5.74839	3.38763	4.44015	5.29549	4.00538	5.59697	4.98496	0.828438	low
TCGA-55-6987-01A	70.2575	0	2.5398	8.52617	3.7935	1.16225	4.35012	2.64009	3.43901	3.13608	3.28127	3.35113	3.2077	4.02361	2.51632	4.41317	2.37632	5.39399	4.01508	5.09284	5.43721	4.35654	2.15539	5.42838	1.09936	low
TCGA-S2-AA1A-01A	16.8658	0	2.83258	9.02297	2.92623	1.18848	2.20342	9.02545	2.88233	3.09611	0.687219	1.73415	3.8242	1.92711	3.19936	1.76764	2.76428	3.86093	2.91778	4.39346	5.00548	3.7476	1.59743	4.19476	0.403058	low
TCGA-53-7626-01A	30.5425	1	3.91717	8.96884	3.39083	1.67576	3.65871	3.1646	1.9061	4.2182	2.9937	3.23837	2.08871	3.65756	4.45267	4.31323	4.54571	6.12424	4.16193	4.37682	5.6703	5.12253	2.33778	4.61891	0.949989	low
TCGA-55-8621-01A	16.9315	0	4.64131	7.81828	2.96391	1.23816	3.26509	4.50524	3.18471	3.81265	1.79955	3.02574	6.38146	3.01032	4.80502	3.80604	5.64202	7.74812	4.12244	4.11898	5.27646	4.61913	6.60526	4.4964	0.965122	low
TCGA-49-4501-01A	46.7178	1	3.45026	4.30912	2.62823	1.86778	3.424	8.70948	3.3449	3.34342	2.88514	3.42716	5.67128	2.58467	4.68172	3.3881	5.43141	4.51852	3.40922	4.05068	5.8766	4.65443	1.28561	4.81752	0.802117	low
TCGA-44-2655-01A	43.5288	0	5.13568	8.82933	3.28487	2.1555	3.04127	4.62921	1.89799	4.29742	2.52366	2.60533	8.00593	2.36589	3.96602	3.10321	3.58354	5.45748	3.70333	4.31737	4.82317	3.66266	1.42731	3.62923	0.505453	low
TCGA-44-6145-01A	19.5616	0	2.18204	7.3635	5.02316	1.26305	3.94586	7.60634	4.25945	3.82361	1.37615	3.54296	6.4113	4.3549	2.31404	3.95982	2.06598	4.17154	5.64573	5.69787	5.43608	5.53286	4.04051	5.53965	1.15636	low
TCGA-55-8615-01A	14.663	0	5.65515	8.51096	3.04747	5.70817	3.97157	1.93419	0.931377	2.66819	1.73674	2.33872	4.53426	3.81364	2.12179	4.32448	7.64528	7.89412	4.52326	4.25069	5.47464	3.86355	4.95656	5.99957	0.979162	low
TCGA-38-4626-01A	120.789	0	4.03177	10.4841	3.40728	1.05543	3.35857	3.1458	3.36262	5.05893	1.84206	2.54983	4.01631	2.86609	4.89003	4.1123	3.30467	7.78888	4.05387	3.69766	4.90274	3.78286	2.96298	4.67728	1.04799	low
TCGA-62-A46R-01A	56.7123	1	4.57707	6.53097	3.90586	5.42329	4.29537	2.9504	0.886125	4.43467	1.92196	2.69052	3.2352	4.07827	6.11346	3.80404	2.22902	6.56699	4.36246	4.57771	5.26161	4.71991	3.2542	4.3927	0.968757	low
TCGA-95-8039-01A	27.2877	0	3.62843	8.28716	3.83268	1.45753	3.6437	5.17323	3.03658	2.2503	2.59013	4.39349	3.37584	3.57737	5.47897	4.46873	3.81006	5.18372	4.63795	4.6443	5.89792	4.63928	4.61811	4.48122	1.06409	low
TCGA-67-6216-01A	4.63562	0	1.61592	9.99682	3.57293	2.2336	2.79081	1.8214	4.91087	3.59752	3.54881	3.19903	5.21879	3.08919	5.60844	4.69276	1.51671	4.14826	4.37258	4.57488	5.84205	5.28484	3.0721	4.33489	1.19183	low
TCGA-62-A46S-01A	54.3452	1	3.15465	10.9297	2.58472	3.47834	2.1664	7.33877	3.10297	3.39152	1.80313	1.98447	7.34012	2.42199	5.60484	2.76874	3.53954	9.4503	3.44152	4.27093	4.22818	3.84072	5.96222	5.02321	0.836453	low
TCGA-44-6147-01A	27.7808	0	3.35098	8.78388	3.20604	2.77429	3.65885	4.23278	2.27659	2.93436	3.02195	2.84812	7.22594	2.49154	4.47556	3.3503	6.2339	6.29252	3.68701	4.48599	5.46576	4.8111	1.77729	4.36677	0.593106	low
TCGA-55-8514-01A	17.0959	0	2.15056	9.50237	2.96345	0.983142	2.10237	4.41287	1.43462	4.66106	0.868249	2.94871	2.00432	1.99809	5.15201	2.33048	2.05385	4.84991	3.21649	3.75834	5.77003	3.22624	1.28347	4.91895	0.736851	low
TCGA-55-7911-01A	17.6548	0	4.88892	7.05056	4.40321	1.23057	5.03175	2.20134	1.03169	2.62612	1.27784	4.8321	4.05829	5.14512	4.42239	5.74379	1.97396	4.31437	5.6602	5.54881	6.58653	5.33102	7.5602	5.12979	1.13435	low
TCGA-44-6778-01A	61.2822	0	4.15817	9.7747	5.73084	1.4645	4.62429	2.71448	1.64547	2.53813	0.912273	5.05615	5.78644	4.75159	4.40982	4.43319	4.94794	8.09793	5.52922	5.12066	5.97993	5.11266	3.86168	6.20339	0.917883	low
TCGA-62-8397-01A	42.3781	0	1.71841	3.93553	2.50971	0.9489	2.40139	10.8713	0.979148	2.60809	0.497303	2.05858	7.40021	2.05981	5.67764	2.83188	1.2565	5.12493	3.73754	2.81614	3.58744	3.64848	4.17677	3.92586	0.554214	low
TCGA-L9-A444-01A	10.0932	0	3.77801	7.43466	3.10168	1.18441	3.95189	3.7705	1.06611	3.19041	0.59523	2.35488	1.23174	3.19712	3.94242	3.8073	1.2999	3.15288	3.94055	4.44962	5.39015	5.17141	5.57767	5.1274	0.819441	low
TCGA-64-5779-01A	28.4055	0	2.71126	7.38864	4.50252	3.7126	4.63978	3.00635	1.30081	2.33618	3.05442	1.83941	2.95928	4.85158	2.11943	5.25247	7.15057	5.95214	5.24577	4.86346	5.1924	4.60286	2.92651	5.69793	1.05279	low
TCGA-44-7660-01A	19.463	0	1.62963	6.89696	4.57681	1.11205	6.03691	1.32859	2.00119	3.6602	2.37108	3.26248	9.20625	5.16271	2.00948	4.99926	4.60118	6.03224	5.79457	6.84486	5.97307	5.25931	2.41776	5.98623	0.971837	low
TCGA-97-7553-01A	61.4795	0	4.02634	10.0247	4.36648	1.85764	3.20861	4.57463	3.42719	4.02432	2.67322	3.76266	6.13225	3.87677	4.6916	5.0501	3.74601	8.09716	5.56506	5.35433	5.78366	5.55263	2.17142	4.55977	0.994591	low
TCGA-78-7147-01A	19.2658	1	1.69988	7.17399	5.5938	1.43389	4.88531	4.89424	0.768382	3.20207	3.03619	4.80928	5.62406	4.47805	4.46644	5.67867	4.23807	4.08474	5.76413	6.76182	6.65059	6.56984	5.13925	5.59252	1.04542	low
TCGA-55-1594-01A	38.7288	0	1.82192	8.71771	4.56069	4.05866	4.28262	1.60502	2.1077	4.3156	4.15333	1.65285	7.06148	5.70247	3.01749	5.26878	9.39763	7.06184	6.29051	6.0877	6.25623	6.07962	1.87327	5.66875	1.09248	low
TCGA-55-6980-01A	69.337	0	2.18321	5.47742	3.37984	2.43249	2.90017	6.6486	3.35945	4.22339	3.03499	3.25711	4.65956	2.48362	3.93422	3.15238	5.08164	5.41254	3.01736	4.21901	4.96326	3.88648	2.37634	4.92695	1.01509	low
TCGA-55-8207-01A	32.1205	0	3.93752	10.9832	2.62381	1.36304	2.30781	1.83789	2.98192	4.13436	1.07075	4.02013	4.06547	2.14465	6.40846	2.39959	6.37493	7.20004	3.50995	4.24157	5.6034	4.19858	5.89473	4.13696	0.9049	low
TCGA-44-6146-01B	23.9342	0	6.00042	7.28366	4.36059	2.91382	2.95653	6.64083	2.20421	3.01591	0.854948	2.79746	5.69624	2.42575	5.49283	2.45131	6.15227	5.97286	3.77721	3.6989	2.38983	3.71301	0.958826	3.10349	0.415287	low
TCGA-67-3772-01A	18.8384	0	2.81801	11.2224	2.51085	1.39297	3.81798	6.16529	3.13088	3.24031	3.49159	2.66244	7.86206	2.53802	4.62392	3.26691	4.76599	5.57444	3.23807	3.63032	5.72965	4.57726	2.68105	4.10591	0.640095	low
TCGA-97-A4M5-01A	20.8438	0	3.71026	6.91916	3.37343	7.02039	3.24098	2.87817	2.98543	2.73824	2.44833	3.00798	6.03344	3.3741	4.00965	4.16038	5.52647	7.08416	4.32898	4.11371	5.60679	4.18901	4.16433	4.85674	1.15563	low
TCGA-53-A4EZ-01A	35.211	0	4.12209	7.05772	4.68538	1.59055	6.37694	7.54046	1.08409	1.94262	0.541839	2.60301	10.1785	6.11933	1.28383	5.44186	7.12888	6.39866	5.59414	6.21319	5.8627	5.24967	3.35461	6.549	0.547558	low
TCGA-99-8032-01A	1.44658	0	6.26766	7.62317	3.49216	3.56435	4.01943	3.47235	2.91273	3.81814	2.76016	2.74859	6.35891	4.01412	3.07398	4.5194	7.1574	5.51882	5.23455	4.20794	5.76749	3.945	2.84077	5.77734	1.08805	low
TCGA-J2-A4AE-01A	35.474	0	4.24083	7.97536	5.06127	1.04206	3.01186	4.93478	1.99145	4.56419	2.20549	2.97991	5.23658	3.01639	5.06166	3.03536	3.49744	6.18995	4.74875	5.25977	5.64749	5.88601	3.08329	4.61748	0.668322	low
TCGA-95-A4VP-01A	19.8904	0	5.95552	8.91858	3.25234	5.8471	4.40507	3.27761	2.18345	3.97106	1.67274	2.76808	7.26493	4.75926	2.51341	4.71699	6.37798	7.64929	4.39857	4.44643	5.43188	3.89619	2.90178	6.63955	1.03643	low
TCGA-44-2661-01A	38.1041	0	3.57279	10.6938	2.59124	1.28147	3.84871	5.09833	2.96786	2.30747	0.901772	1.98689	7.17273	2.37261	4.51119	3.21114	4.61085	5.52402	3.49554	4.47766	5.63042	4.13766	2.0836	4.13446	0.377341	low
TCGA-91-6831-01A	10.1918	0	1.77279	4.12503	5.61505	1.15668	5.65801	2.13978	1.20039	2.49771	3.05161	3.04702	5.45376	5.6005	1.93169	6.38012	7.8745	5.11029	6.845	5.67189	6.78585	6.29311	2.55161	7.12891	1.16317	low
TCGA-55-6642-01A	80.5151	0	2.52362	7.77096	3.2126	1.40915	4.01435	3.71353	1.20826	2.08303	1.81564	2.63489	3.28115	2.90232	2.86682	4.65868	6.42749	7.40285	4.45525	3.42499	5.19151	4.39814	1.65323	4.15615	0.738242	low
TCGA-86-8056-01A	4.56986	0	4.56624	10.7345	3.53539	2.00625	2.23027	7.35181	5.72906	2.85429	2.72056	4.59181	4.58379	2.50868	6.20121	2.80089	2.78227	6.27159	4.31401	4.68947	5.43122	4.75083	2.97249	4.5734	1.04334	low
TCGA-97-7546-01A	42.2466	0	5.15953	10.0897	4.52569	1.25526	3.9852	3.29923	2.1957	5.11098	3.31654	3.1773	2.75184	2.91372	5.36882	4.41963	6.24316	6.41241	4.1154	4.38462	5.52492	4.9986	2.76507	4.0395	0.893815	low
TCGA-55-7914-01A	6.14795	1	2.02184	12.0675	3.72158	1.17083	4.02884	7.93454	0.937083	1.78845	0.613785	3.33522	1.59375	4.11959	6.22226	4.24674	2.6051	5.71911	4.41915	4.88694	5.65188	4.74025	1.12218	4.82412	0.560726	low
TCGA-97-A4M0-01A	21.4356	0	3.56468	9.07608	3.13787	2.17551	2.43058	1.63166	1.2217	2.39718	2.57231	4.03468	4.73497	3.30573	6.9913	4.29702	7.64394	5.24699	4.24697	4.9025	5.89622	4.41324	2.93749	4.69622	0.727388	low
TCGA-55-8203-01A	17.9836	0	2.74574	8.71981	3.5247	2.77355	4.63192	6.41216	1.26209	1.86598	1.35567	3.00559	6.23827	3.71838	2.02202	4.81862	8.64824	7.70392	4.53625	4.59708	6.04167	4.5959	1.48537	5.29752	0.625579	low
TCGA-71-6725-01A	8.41644	0	1.35879	8.2032	3.25231	1.05674	3.61524	1.19902	1.17795	4.5778	4.34801	3.46356	1.92139	2.82671	2.51018	4.25188	4.52268	3.97074	4.66605	4.60433	5.82495	5.23691	1.33575	4.86023	1.1263	low
TCGA-55-7816-01A	15.3863	1	4.77405	6.65599	3.26221	0.96673	3.2652	1.49181	2.96584	2.60903	2.67289	2.22486	1.79828	2.6277	4.59893	3.48042	8.04261	5.18624	3.6115	4.23325	5.16571	4.42045	2.09001	3.80385	0.681435	low
TCGA-55-1592-01A	23.0466	1	2.97524	9.21552	4.16229	1.45269	4.15718	3.72849	1.3583	2.66524	3.31073	2.75726	8.18896	4.2477	3.31686	4.64364	6.8045	5.90227	4.7362	5.17553	5.7384	5.74709	2.75573	4.44234	0.554647	low
TCGA-86-7954-01A	19.8904	0	1.89634	10.0142	4.88439	5.9167	3.90468	4.94318	1.47495	4.05158	5.21688	3.75941	8.57578	4.0741	3.41681	5.62357	6.25688	4.10509	5.24277	5.46425	6.07375	6.11054	1.12604	5.48241	1.04029	low
TCGA-78-8662-01A	110.499	1	5.28161	5.65116	3.99787	0.94136	4.54299	1.18449	0.886148	2.39116	2.71873	2.28369	4.22403	4.86708	1.3146	6.05589	1.50799	3.46089	6.11753	5.85047	6.56209	5.32413	2.32601	6.68771	0.889266	low
TCGA-44-5645-01A	28.011	0	3.19011	10.8231	3.20426	3.44062	2.60593	5.77941	1.33282	1.69798	1.59636	2.04948	6.91742	2.52457	4.94696	3.23667	2.61247	5.70108	3.704	4.31925	5.1581	4.47884	1.96342	4.12629	0.304891	low
TCGA-78-7159-01A	64.8986	0	2.95539	6.99044	4.21333	1.17382	5.03285	5.69537	1.03465	2.3118	1.25425	2.58798	6.75367	4.09547	4.25248	5.1546	7.99245	7.7864	5.36377	5.06292	6.02205	4.84356	3.08755	5.06616	0.668212	low
TCGA-69-7763-01A	22.6849	0	2.86671	7.94805	2.59104	1.41525	2.68076	2.49356	2.7552	3.81654	0.801228	3.19971	5.1874	2.66796	4.11974	3.41213	3.20321	6.51521	3.71856	3.64896	4.67811	3.4621	3.14837	4.83337	0.940987	low
TCGA-55-8085-01A	29.7205	0	5.29271	7.98494	4.10705	1.96841	6.20845	7.79709	1.26054	2.43483	1.73958	3.59497	6.99539	4.72393	2.13388	5.82446	1.54624	2.91192	6.03499	5.45396	5.28704	5.30573	5.46899	5.02314	0.949587	low
TCGA-91-6840-01A	12.2301	0	4.21329	7.71392	4.88561	4.60898	5.85122	2.12362	1.37708	2.75523	5.08377	2.80226	5.94841	4.86572	2.03932	5.41388	6.72707	7.79075	5.16572	6.20093	6.34971	5.78693	4.59067	5.90721	1.07459	low
TCGA-44-3917-01B	38.8932	0	3.94416	7.55764	6.1911	2.18905	5.30231	4.20061	1.00709	1.25885	4.74509	2.59081	4.15376	4.82856	1.40321	4.11367	6.03002	6.76877	5.82815	4.88812	4.14721	3.82335	1.32434	3.71638	0.783373	low
TCGA-73-7498-01A	39.0904	0	4.63764	7.51716	2.91158	1.1608	2.27037	2.5379	1.12551	2.53898	1.45105	2.72573	7.96991	2.1646	4.02518	2.78045	4.0774	6.74928	3.34783	3.93438	4.47927	3.76765	1.86059	4.10525	0.276327	low
TCGA-55-8206-01A	29.1945	0	4.37505	9.79025	2.33037	1.86639	2.40789	7.1464	1.60234	2.99224	2.58484	2.15881	8.84171	2.46276	5.48459	3.19144	3.93779	7.00234	3.84172	4.14074	5.00311	4.50485	1.30608	4.18483	0.314329	low
TCGA-97-8179-01A	14.3014	0	5.93016	7.56048	3.58595	2.72051	4.17991	4.46537	1.22469	3.32926	2.35577	2.68147	8.40962	4.31592	3.81123	4.22822	2.63618	6.37598	4.80191	4.77427	5.76621	5.52582	1.89644	4.43875	0.492884	low
TCGA-99-7458-01A	24.5589	0	4.43522	7.64881	3.84632	2.10199	4.06597	6.05612	1.20455	2.68275	2.09214	3.54323	4.47168	3.17199	6.00103	3.89143	4.46577	6.26977	4.0767	4.02415	5.81081	4.30462	3.76203	3.96274	0.695839	low
TCGA-97-A4M7-01A	20.6795	0	4.07877	11.6075	4.41059	3.00106	3.22173	8.32637	4.03726	2.56545	1.06157	2.59516	5.81032	3.27261	5.59084	3.57028	7.93956	4.9553	4.22793	4.81998	5.88704	4.81825	1.30832	4.5207	0.536476	low
TCGA-MP-A4TH-01A	24.3616	0	5.11778	7.74805	2.95737	2.22288	2.24093	6.75726	1.5791	2.2833	2.24739	2.0502	4.83853	2.18322	4.17745	2.5596	2.41517	5.48176	3.4531	4.1267	4.09472	4.72807	2.71786	4.47628	0.405605	low
TCGA-62-A46P-01A	19.5288	1	3.069	8.88287	2.61971	1.10467	2.6147	8.29046	0.927043	2.38618	0.712952	2.4822	4.53554	2.53014	3.16386	3.24911	9.59393	8.20928	3.46125	3.7106	4.94088	3.23171	1.48933	5.88184	0.483456	low
TCGA-75-6212-01A	49.8411	1	3.07465	10.196	2.89891	1.06415	3.45034	7.59295	1.8028	3.15357	2.31984	2.28094	5.82358	2.58748	5.37968	4.0228	4.72755	5.87077	3.85324	3.92873	5.01673	4.56555	1.44987	3.71122	0.497791	low
TCGA-44-6146-01A	23.9342	0	4.69358	8.05539	2.95215	2.67267	2.27754	7.59533	1.57133	4.47316	0.677529	2.25748	7.61038	2.64549	3.96608	2.76443	7.65301	5.29565	4.05124	3.77147	3.87444	4.02992	1.03327	3.92063	0.44716	low
TCGA-38-4627-01A	37.7096	1	2.5317	8.79567	3.21994	1.17391	4.35234	1.70008	3.5901	4.02896	3.46124	3.29336	5.40694	3.24354	3.42394	4.20083	6.06927	5.35088	4.04251	4.24118	5.667	4.79708	3.58881	4.87496	1.13322	low
TCGA-55-A4DG-01A	19.989	0	4.32293	8.59296	2.8505	0.955944	2.97011	2.31098	6.59002	2.62827	1.19958	2.97913	2.90954	2.60377	5.34151	2.68161	1.81592	3.86957	3.39561	4.41913	5.28911	4.32999	3.07877	3.70055	0.93212	low
TCGA-44-6148-01A	23.1452	0	3.21452	8.11615	2.23606	1.4333	1.74717	7.25328	1.51983	1.93197	3.782	1.76197	6.61401	1.65025	5.79933	1.99162	6.35917	4.50445	2.60114	3.83297	5.258	4.22847	1.37034	3.70419	0.15144	low
TCGA-93-A4JP-01A	19.0027	0	5.66462	8.11143	4.35577	1.12173	4.06498	1.6823	6.1925	2.53463	3.40315	3.18186	5.1825	3.83825	5.60466	4.66708	5.76866	7.34737	4.54549	4.82107	5.6831	5.7996	3.71556	4.23354	1.02216	low
TCGA-97-8177-01A	16.4055	0	3.8578	9.07711	2.8467	1.64031	3.55969	5.72541	3.79757	4.01893	1.02024	3.04355	7.65499	2.957	4.72858	3.95962	6.10401	5.79055	3.45952	4.12775	6.07634	4.48922	4.09683	4.92336	0.797025	low
TCGA-78-8648-01A	39.7479	1	3.04817	8.79274	3.19673	1.17375	3.61011	4.52538	2.2239	4.21656	1.75331	2.75996	3.84159	3.37329	3.21434	4.3532	2.52138	7.0668	4.3569	4.74231	5.37145	5.1216	4.08228	5.1715	0.982547	low
TCGA-78-8640-01A	232.175	0	2.34368	7.03932	5.07196	1.03593	4.57153	1.70583	1.22899	2.85183	0.907429	4.84338	4.68804	5.24349	2.43443	5.48056	2.66014	4.44185	5.53477	6.18148	7.41891	4.66761	5.63323	6.3219	1.15252	low
TCGA-50-5935-01A	21.4685	1	5.09208	10.4142	2.74082	3.66656	3.76717	4.14765	2.00069	2.07152	3.90334	3.79804	5.47349	2.72688	6.81849	3.70345	7.02941	6.65644	3.67677	3.83365	5.64439	4.24985	4.32933	4.31535	0.808608	low
TCGA-78-7167-01A	88.1425	1	3.65017	6.01064	2.28378	1.54091	1.63418	4.58644	1.26427	2.56414	1.49794	2.53816	4.43917	1.8127	3.2386	1.97348	3.7222	7.22938	2.74437	3.95216	4.18538	2.75949	1.58348	3.76367	0.414577	low
TCGA-44-3398-01A	38.2356	0	3.51094	7.88731	3.23559	1.6434	4.41547	2.98284	2.06245	3.07331	2.44859	2.66805	4.33539	2.81249	3.39343	3.69756	3.84178	6.17617	3.50162	5.05844	5.99537	4.174	2.85421	4.33092	0.703592	low
TCGA-NJ-A4YG-01A	74.3342	0	4.40244	7.93174	2.72957	1.53622	2.4885	4.20709	1.86951	4.47362	0.793612	3.66818	4.15568	3.17585	4.82831	4.13328	6.53983	6.01703	3.57077	4.12347	5.39883	3.74559	5.88763	4.36889	0.941779	low
TCGA-78-7537-01A	53.326	1	4.68586	9.02279	2.23904	0.908678	2.24973	4.34697	2.64877	2.92757	0.739592	2.36365	6.88968	2.22804	2.27483	2.79389	3.7087	9.57557	2.99125	3.95443	4.60733	3.40085	2.1951	4.43547	0.421811	low
TCGA-55-7284-01B	7.98904	1	4.17201	9.9413	2.55737	6.4155	2.94727	8.34155	4.81819	4.40161	1.34831	3.53591	6.27434	2.44687	4.02299	2.72297	8.23787	5.78816	4.1442	4.50546	4.81153	4.43537	2.09398	4.05869	1.05858	low
TCGA-55-A4DF-01A	14.4658	1	2.23776	5.71549	4.95437	1.15507	6.65221	1.50109	1.83491	3.14214	2.94275	2.63929	7.75487	5.89609	2.4415	6.39178	7.71358	6.20251	6.40907	7.7344	6.41065	6.55672	1.81259	6.24337	0.92581	low
TCGA-86-A456-01A	29.4575	0	5.12444	8.29108	4.209	1.95097	3.38247	5.09851	2.43269	5.66428	2.53386	3.26145	2.80876	2.63119	4.49296	2.98245	3.13842	6.62557	3.74854	4.29397	4.86567	3.92547	4.89329	4.77819	1.10605	low
TCGA-49-AARR-01A	164.121	0	3.64168	8.96235	3.30565	1.70308	2.41686	3.70869	2.26884	4.47694	1.64106	2.25208	8.44497	2.21517	4.00424	2.80541	5.86466	6.77754	3.18892	3.98487	4.79886	3.56401	2.78557	4.65904	0.563939	low
TCGA-86-A4P8-01A	26.4658	0	6.53162	10.0337	3.51697	1.43132	2.21407	3.73024	3.49332	1.94532	1.21716	1.73486	4.20833	1.88188	5.10987	2.52308	4.48873	7.17701	3.27039	3.65615	4.84917	4.08227	1.97448	4.21448	0.323796	low
TCGA-50-8457-01A	36.9863	0	4.29372	9.31074	2.51003	1.34022	2.26879	1.17491	1.33658	3.55262	1.26606	2.51457	4.05506	1.73159	6.46854	2.38848	5.86417	5.25677	3.19581	3.76786	5.15074	3.87225	2.18278	4.03428	0.455804	low
TCGA-80-5608-01A	93.1068	0	2.76219	11.7183	3.19589	3.77115	4.9497	7.7388	1.25858	2.54292	2.58369	1.96799	7.63464	4.41175	3.6391	4.78667	8.93333	8.76109	5.59906	4.27969	5.70344	5.10173	1.4516	6.14426	0.7816	low
TCGA-86-6851-01A	5.88493	0	1.34009	4.17036	3.37636	1.28286	3.51433	4.30909	1.19896	2.19409	0.812046	2.7163	2.46515	4.42077	3.7766	4.33145	2.65224	4.13287	5.02155	5.06801	5.23064	5.55223	2.70411	5.19159	0.852207	low
TCGA-05-4384-01A	14.0055	0	4.26866	7.79721	2.93845	2.0926	2.5483	3.22257	2.06083	3.18436	2.56445	2.99696	6.43974	2.76909	3.88187	2.97739	3.12708	6.78671	3.62104	4.46627	4.777	3.81257	4.04254	4.00756	0.705701	low
TCGA-44-7671-01A	29.2274	0	4.02168	8.69565	2.92451	2.09398	3.06545	4.04949	2.52705	4.35788	1.76057	3.31926	8.48309	3.16544	2.95797	4.71521	6.49222	7.24086	4.04665	4.12282	5.01778	3.12599	1.17359	4.42858	0.803173	low
TCGA-91-6828-01A	10.6192	0	3.66715	9.50216	4.01444	1.66612	4.37325	5.76615	2.00392	2.86452	3.39929	3.4212	5.5015	4.32025	4.83368	4.9105	8.27126	8.63666	5.11224	4.33631	5.48345	4.77985	1.33682	5.2365	0.881741	low
TCGA-55-8087-01A	15.189	0	3.22964	9.95844	2.43229	1.86964	2.03691	9.10559	1.31546	1.61969	1.0652	3.38443	1.48735	2.17764	5.21027	2.93841	7.11722	5.83481	3.50534	4.41422	5.10987	4.45868	1.37936	3.72711	0.397461	low
TCGA-NJ-A4YF-01A	71.0466	0	2.03168	4.27993	3.27028	1.06096	3.96338	3.64285	0.944075	2.82049	1.83712	1.9943	3.67572	3.64237	1.05756	4.6465	7.72953	2.78945	4.60031	5.4162	5.39358	3.48172	6.27869	6.46526	1.09818	low
TCGA-55-7815-01A	25.4137	0	3.63117	9.99106	3.47664	5.18031	4.69314	2.38045	1.96861	1.84116	3.55301	2.79093	8.39876	3.99544	4.32732	5.05685	7.31617	7.73322	5.09308	4.45485	4.69845	4.29315	4.15887	3.21809	0.899851	low
TCGA-78-7539-01A	26.0055	0	3.97899	6.24607	2.86531	1.28167	2.98476	3.9698	3.20895	2.21929	2.2641	3.96699	4.93226	2.44315	5.03212	3.53068	6.65398	5.66338	3.55711	3.75712	5.20839	4.5768	6.56551	4.79166	0.982254	low
TCGA-55-7725-01A	14.5315	0	3.63479	12.6392	3.62485	1.49838	3.04059	4.72474	2.37078	3.01404	0.964992	1.49883	2.07647	2.74859	7.14209	5.1012	2.02148	6.44984	3.94279	4.02016	4.82042	3.59338	1.41908	2.72349	0.56199	low
TCGA-55-A57B-01A	17.9507	0	3.30804	10.6086	4.59512	1.53735	3.10802	4.32733	1.94966	3.03414	3.91623	4.04897	3.95721	3.02472	2.69224	3.5977	3.57234	6.32142	4.2002	4.52866	5.72971	4.84138	5.98438	4.55723	0.990637	low
TCGA-44-2666-01B	3.18904	1	3.61536	10.3377	4.06592	5.11778	3.22103	4.81448	5.83589	2.62637	1.73161	2.36427	1.88824	3.36112	7.59958	2.85651	2.63102	5.11552	4.47263	4.66093	3.63708	4.76788	2.77413	3.62845	1.12929	low
TCGA-97-8552-01A	20.5808	0	4.16815	7.72927	2.66456	1.6467	2.07094	6.19099	2.24112	2.4641	3.05177	2.04671	7.73123	1.78624	4.87176	2.56289	6.81313	5.8711	3.06679	3.63772	5.12493	3.9827	2.14348	4.45866	0.367362	low
TCGA-69-7764-01A	13.611	0	6.48547	9.02185	3.45058	3.48434	3.22166	7.24251	2.19311	1.68072	3.12052	3.31643	3.37743	3.51212	6.29997	3.76355	1.59169	8.56427	5.21281	4.60855	5.20459	5.40398	1.1199	3.85003	0.649944	low
TCGA-86-7701-01A	31.1342	0	4.29671	10.8577	4.21749	5.73102	5.40366	5.44599	1.13331	2.56218	2.11009	2.97133	2.76445	5.9381	3.08424	5.78808	8.26854	6.68499	5.96992	4.20957	5.61028	4.86869	1.64022	5.3926	1.10604	low
TCGA-62-A470-01A	39.2548	1	4.14601	9.17893	3.52136	2.07754	4.3498	7.96404	1.48663	2.57168	1.10586	1.27023	7.87867	4.05618	3.28637	3.90293	3.83663	7.06091	5.01185	4.16356	4.94668	4.49748	1.28057	5.07751	0.45262	low
TCGA-55-7727-01A	3.91233	0	2.96122	8.67303	5.03653	1.79792	5.15316	3.60184	2.2104	2.41715	3.88367	3.86757	4.82781	5.15067	4.59029	5.553	1.89609	5.64785	5.67093	5.61679	5.48037	5.28035	5.8561	3.22949	1.13317	low
TCGA-L9-A7SV-01A	18.5753	0	4.7945	7.4565	4.45627	2.78326	4.34814	2.13942	0.92431	2.41364	0.666782	3.13543	3.75556	4.66861	4.92995	4.76032	1.43503	4.67296	5.05353	5.81857	6.23481	5.85376	6.03949	5.20735	0.791052	low
TCGA-67-6215-01A	5.72055	0	4.53225	10.3276	3.77619	1.06331	3.39998	4.34941	0.795784	1.97452	0.914251	3.98674	3.16573	3.35464	5.98001	5.10235	3.2176	5.5519	5.26114	4.61426	5.81277	5.07025	2.80789	5.01172	0.689872	low
TCGA-97-7552-01A	63.5178	0	3.90585	9.063	2.74686	2.70067	3.0767	6.87304	4.55712	3.27049	1.02443	2.18913	7.63601	2.91334	4.01334	3.37911	6.66906	4.77631	3.87039	3.85368	4.91862	4.67071	1.39807	4.01031	0.637828	low
TCGA-55-8097-01A	15.6493	0	4.06944	11.1528	2.80272	1.43774	2.2327	4.49204	2.62755	2.45873	0.964324	3.07563	4.72597	2.55334	5.70588	3.25395	6.8144	5.29342	3.67008	4.44179	5.36619	4.44752	2.35074	4.00781	0.468301	low
TCGA-97-8171-01A	18.674	0	4.44735	7.70182	3.54697	1.35148	3.3585	9.9168	0.954838	1.8044	0.491388	1.73214	6.09664	3.40397	5.52578	4.03198	1.22038	4.05162	4.50888	4.49653	4.7063	4.69492	2.1803	4.35341	0.270492	low
TCGA-05-4424-01A	30.0164	0	3.13171	8.74336	4.9724	1.43769	5.03942	2.72605	0.86947	3.22917	1.57668	4.80943	7.44121	4.75032	3.73022	4.96213	8.73882	6.56477	5.61566	5.16277	5.74712	5.1139	3.46995	5.27919	0.893954	low
TCGA-62-8395-01A	39.9781	0	6.70121	7.53809	3.39886	1.5699	2.69568	9.70588	2.54397	1.90723	2.7998	3.53204	6.99995	3.12635	4.98542	2.80913	2.08371	5.67814	3.84606	4.09022	5.0857	4.58451	6.12377	4.10287	0.577431	low
TCGA-64-1676-01A	56.811	0	4.30415	8.27827	3.23353	1.20707	5.26939	1.28925	2.82951	5.51782	0.985783	2.02309	2.03606	3.91108	3.67753	3.73677	3.40438	3.25253	3.62561	4.9796	5.84765	4.064	5.95774	5.17175	1.14011	low
TCGA-97-8174-01A	5.39178	1	4.73946	8.33275	2.92134	1.52963	2.21589	2.86424	1.43931	1.95701	1.38849	2.36107	5.25084	2.34116	4.33665	3.13671	1.64857	7.36794	4.03377	3.7891	4.45331	3.99538	1.70869	4.64788	0.456731	low
TCGA-93-7348-01A	17.4575	0	3.53928	11.6225	2.81315	1.71418	3.06938	5.69759	2.94015	4.24924	2.88233	3.41024	4.83668	2.81723	4.29563	3.99618	6.20606	5.44956	3.34751	4.19204	5.23902	4.55087	4.39059	4.26175	0.912317	low
TCGA-05-5423-01A	4.96438	0	4.78764	7.17012	3.11537	1.72515	4.10617	3.15929	1.92956	2.19161	3.97836	2.51152	6.15004	2.50076	4.05928	3.85262	7.64827	6.19965	3.5456	4.82239	5.70681	4.1047	3.73858	4.36929	0.617641	low
TCGA-55-7910-01A	34.1918	0	3.92007	10.3736	4.15057	1.1623	3.63404	2.46376	1.58139	3.21541	0.965225	2.28251	3.31264	5.43318	1.38215	4.84092	8.7349	7.78752	6.56359	4.89777	5.12291	4.59202	1.29091	5.55168	0.917722	low
TCGA-44-4112-01B	26.5644	1	4.43563	7.64088	4.3804	1.9372	4.03954	2.62319	2.41557	2.70011	2.78958	2.80739	3.84731	3.4463	5.2286	4.67845	1.78466	4.99646	4.63761	4.31606	3.27084	3.51108	4.95108	3.48463	1.05101	low
TCGA-75-5146-01A	77.8521	0	5.87393	8.66993	3.58893	1.31109	3.28867	8.01315	1.6596	1.93945	2.26127	2.0764	4.49204	2.83948	4.28003	2.99531	6.87722	8.30472	3.71272	4.62839	5.15038	4.77068	1.53765	4.74296	0.261676	low
TCGA-44-2657-01A	44.4164	0	3.41555	10.3044	2.95409	1.1678	3.55639	5.03393	2.48285	2.52968	3.48445	2.72016	4.26403	3.76364	4.08799	4.27758	5.23643	4.6797	3.78096	4.17485	5.3404	4.82587	4.42821	4.74069	0.83699	low
TCGA-55-7995-01A	29.2274	0	1.67145	7.15786	4.42521	1.48919	6.15509	1.37678	2.7876	2.75489	2.18553	3.19427	9.78549	5.20268	3.25722	5.24891	6.51413	4.60049	6.18088	6.75953	6.46936	6.76507	3.93268	5.76082	0.948082	low
TCGA-55-6972-01A	53.6548	1	5.95498	4.93157	2.09336	1.3026	3.7285	1.06736	0.843671	2.04002	2.37939	1.4763	6.77205	3.0958	3.54375	3.99433	3.92343	3.16767	4.04838	4.45041	5.53369	3.71474	0.958826	4.41352	0.334282	low
TCGA-44-3919-01A	33.7315	1	3.03125	10.8072	4.43596	2.28615	4.26321	1.88808	1.36988	2.7538	4.15877	4.17498	4.25056	3.95742	4.80942	4.96336	4.53717	4.94652	4.36844	5.0671	6.35243	5.9921	6.42033	5.02755	1.02609	low
TCGA-J2-8192-01A	24.2959	0	2.06264	8.81722	3.43673	2.19399	3.4382	2.16959	3.14666	3.78847	4.25951	3.2941	5.53469	3.0267	3.89923	3.66573	2.16102	7.41158	4.28718	4.15729	5.39266	5.08569	2.37804	3.8669	1.04002	low
TCGA-44-A47A-01A	15.3205	0	6.54506	8.98319	4.12693	5.2784	4.06297	8.76375	3.71366	3.12382	0.853277	3.46176	2.30414	4.42866	4.99239	5.79474	3.7554	6.57503	5.10455	5.05043	6.20501	5.32166	1.9207	5.69385	1.07002	low
TCGA-73-4662-01A	82.6849	0	5.91001	5.71896	3.88114	1.51633	3.0574	4.95132	2.6858	3.74843	0.691642	3.4467	3.33031	3.05131	5.59464	3.61052	2.29766	6.67377	4.15424	3.89435	6.06226	5.31311	7.01831	4.50165	0.93149	low
TCGA-NJ-A4YP-01A	1.64384	0	3.0755	8.28767	4.31382	4.70558	4.27482	3.78304	1.84122	4.32941	0.963007	3.4793	3.93072	4.0222	1.60047	4.84715	7.51165	4.66314	5.36248	5.02746	5.70616	4.63237	2.53408	4.9796	1.15098	low
TCGA-73-4668-01A	15.3534	0	2.90769	3.61356	3.79705	1.137	4.06081	1.16744	1.42685	5.51117	1.04277	3.55785	4.03523	4.47173	2.54989	4.54012	5.95272	4.90239	4.77114	5.10628	5.88568	5.15586	4.55157	5.72246	1.19583	low
TCGA-78-7156-01A	32.0877	1	5.46134	5.49515	2.09446	2.18652	2.18303	1.18593	0.919109	2.71815	3.46485	1.50486	8.53027	2.19248	3.41687	3.09105	1.52938	9.71862	3.00096	3.93394	4.1992	3.00683	0.958826	2.92605	0.255711	low
TCGA-38-A44F-01A	4.3726	0	3.83428	7.77945	2.92639	3.15763	2.81422	7.84737	7.57163	4.25923	1.0743	2.34939	7.16828	2.65099	3.62879	2.55456	7.47562	5.62219	3.2737	4.48199	4.9697	3.93449	3.15274	4.45126	1.04503	low
TCGA-05-4396-01A	9.96164	1	4.51528	10.0713	4.35544	2.91878	2.96621	9.0117	3.96973	2.02989	4.18161	3.45245	6.56012	3.75408	3.68363	3.76879	3.159	8.20527	5.19541	4.80575	4.52701	5.09018	3.63756	4.3501	0.949094	low
TCGA-05-4405-01A	20.0548	0	2.83738	9.18458	3.50148	1.17146	2.98797	6.11666	1.71275	3.25799	1.4187	4.46164	3.77977	4.48496	4.44751	4.19852	3.35952	4.86876	4.24717	4.0952	5.83267	4.72013	7.14927	5.11933	1.08969	low
TCGA-78-7152-01A	39.9452	1	3.62978	9.8726	3.34342	1.43634	3.50449	1.301	1.4379	2.77272	1.92883	3.56398	3.81153	3.07343	2.47844	3.98273	7.24517	8.79165	4.65468	4.33542	5.75042	4.28511	6.34049	4.97615	1.01027	low
TCGA-55-7227-01A	31.2986	1	3.99482	7.92799	3.90111	2.10773	3.95588	3.7382	2.46254	4.01787	2.20348	3.33811	3.66792	3.67789	4.10483	4.6507	2.94925	6.49498	4.80024	4.55761	5.69409	4.22403	3.93366	4.68731	1.13392	low
TCGA-MP-A4TD-01A	10.0932	1	6.56159	7.5843	3.00416	4.35738	3.89217	6.0728	2.25518	3.00979	2.10521	3.19572	7.12042	3.4714	3.26429	4.09254	6.52941	7.13843	3.96019	4.41618	5.87992	4.22954	1.18192	4.85706	0.621137	low
TCGA-55-8513-01A	26.0055	0	4.85081	10.0188	3.05697	2.74075	2.28945	5.34769	3.46798	3.03357	1.31859	2.79615	7.04341	2.55404	4.00034	2.72884	6.68862	5.72166	3.40922	4.03198	5.09143	3.8236	1.52265	4.1537	0.501272	low
TCGA-O1-A52J-01A	59.1123	1	4.15814	6.96221	3.41743	1.046	3.25866	5.46628	0.975994	3.48174	4.16722	2.62517	2.31412	2.89808	5.97029	3.80269	7.92031	6.18937	4.3094	4.02728	4.84164	5.32274	3.99894	4.84769	0.864074	low
TCGA-73-4659-01A	23.3753	1	3.10946	9.35492	4.13557	2.11024	5.36635	5.95633	1.76836	3.48875	2.42354	3.27415	5.4379	4.53707	3.27257	5.3124	9.16373	8.19757	5.50533	4.83871	6.18141	4.66805	1.26134	6.33259	1.01907	low
TCGA-35-5375-01A	8.67945	0	1.42801	2.95314	4.14306	1.70756	7.41552	1.09871	1.23969	3.77111	0.537273	3.82653	11.7319	5.39487	1.57869	6.20273	4.88812	2.58526	4.05106	6.88946	7.48102	5.33878	8.48002	6.38362	1.00733	low
TCGA-86-6562-01A	12.3616	1	2.35388	7.74079	2.86276	1.0786	4.57672	1.41165	1.59224	4.20211	1.13979	3.38977	2.4739	4.46203	3.07726	4.83198	2.22119	5.48104	4.56545	4.04668	5.9007	5.26809	3.84718	4.74332	1.11795	low
TCGA-44-6776-01A	86.0055	0	5.48617	9.47927	2.35406	1.21198	2.39753	2.71908	1.6014	2.21682	1.03546	2.33542	7.14372	1.97087	4.42972	3.15804	3.07613	6.60095	3.59912	3.28048	4.64598	3.47246	1.01874	4.49994	0.305116	low
TCGA-55-8512-01A	19.9562	1	3.96633	7.47497	2.27354	1.00461	1.89886	1.66659	1.88511	5.33094	1.5621	1.70457	8.82502	1.94296	4.14349	2.35948	6.64305	7.8753	3.00702	3.77556	4.56341	3.52367	2.18676	4.55772	0.492049	low
TCGA-44-7659-01A	22.7178	0	5.6931	11.663	3.85413	1.1146	3.15308	3.88742	1.65663	3.18606	1.77606	3.3981	6.67164	2.43585	7.09849	3.1262	4.261	5.48883	3.66679	4.55353	5.28494	3.76538	3.28366	4.29558	0.432788	low
TCGA-55-6986-01A	107.211	0	3.00093	7.39146	3.0291	1.5145	3.31439	3.11543	1.71669	3.09189	4.30396	3.02842	2.98641	2.74736	4.78311	4.12095	3.22434	4.93956	4.15966	4.23333	5.682	4.14303	3.47125	5.01125	1.04637	low
TCGA-50-5932-01A	40.6027	1	3.18593	6.31473	3.3607	2.51125	3.68198	2.79587	2.45388	2.80541	2.01402	2.42214	5.93837	3.33304	3.36393	4.57655	1.56752	5.63879	4.9254	3.97832	4.97983	4.73962	2.32321	4.77263	0.926317	low
TCGA-55-6971-01A	46.0274	0	3.80517	8.94945	3.92175	1.76395	4.55593	7.18377	1.26016	3.16737	2.81262	3.00357	3.00418	4.08788	3.54604	4.67291	7.50883	7.06418	4.87563	4.54621	5.13908	4.36829	5.62251	5.32483	1.08204	low
TCGA-55-7728-01A	23.1452	0	4.08895	7.44735	2.2125	2.63402	3.31963	6.85432	2.11013	3.83983	1.0924	2.01513	7.4343	3.39286	2.25101	3.63446	6.81676	6.74603	3.79017	3.71621	5.03981	4.09377	2.12408	4.85262	0.641821	low
TCGA-86-A4P7-01A	13.6438	0	4.15742	9.93663	3.79772	3.9009	3.50533	3.40784	4.76538	2.55072	1.0979	3.1222	4.54734	3.38807	4.86203	4.69511	4.31798	7.1121	4.37856	4.26372	5.60654	5.10385	4.87373	5.31198	1.12891	low
TCGA-78-7162-01A	104.186	1	4.76649	9.3134	3.34186	1.20864	2.84122	2.01331	2.11703	2.37763	2.40803	2.74937	5.45693	2.91666	5.13434	3.50213	3.76566	8.32296	3.95987	3.66023	4.69538	4.39787	1.62284	3.9461	0.52536	low
TCGA-69-8255-01A	4.2411	0	2.65648	10.5649	4.58214	1.05437	4.59782	1.38491	1.17842	2.28649	1.49874	2.74695	7.77795	4.84919	2.06311	5.83539	1.7939	2.90821	6.01315	5.37432	6.48383	4.72681	4.77656	5.88434	0.877515	low
TCGA-05-4432-01A	25.0192	0	3.57477	9.27464	3.80008	1.43692	4.51379	5.10894	2.07359	3.30658	2.51201	3.08607	5.12353	4.61407	2.03886	4.59534	6.85996	8.17539	5.43734	4.83017	6.0894	5.34986	1.84809	6.83649	0.980591	low
TCGA-55-A492-01A	19.5945	0	4.72017	5.63893	1.67338	1.21577	2.50627	2.46671	0.871359	2.25518	1.9957	1.66544	9.68364	2.10408	2.85146	1.99571	4.83975	8.51979	2.78805	4.03724	5.74618	2.98469	1.15139	4.28805	0.0770187	low
TCGA-97-A4LX-01A	20.1863	0	3.96601	7.28435	4.208	1.40135	4.04245	2.31513	1.38757	3.98754	2.35078	3.01269	3.53535	3.94786	3.84903	4.97592	6.59577	6.30581	4.444	5.28247	5.36246	4.92445	4.52009	5.04191	0.949977	low
TCGA-50-6597-01A	41.6877	1	3.45002	4.82706	2.94971	2.52225	3.72824	6.32049	0.882498	2.61824	1.10355	2.60637	5.21609	2.68886	5.7505	4.1543	4.4845	2.50824	3.24657	3.55604	5.25904	3.93208	4.84174	6.87222	0.816589	low
TCGA-MP-A5C7-01A	73.9068	0	6.012	9.41207	2.39132	1.41655	2.94801	9.3929	1.02214	2.7016	1.22508	1.49652	8.64365	3.05403	3.88704	2.72819	6.87628	7.51944	4.66576	4.60664	4.43911	5.28605	1.0563	3.91988	0.0473848	low
TCGA-38-4628-01A	49.0521	1	3.03749	8.44824	2.82385	1.43036	4.65557	1.41991	0.922296	2.86412	2.30979	2.81575	2.16275	2.80167	4.56294	4.44919	6.68139	6.70772	4.55606	4.73578	6.52786	5.59172	6.06276	6.1335	1.02907	low
TCGA-53-7813-01A	13.9397	0	3.75063	10.9241	3.62415	1.71046	4.70258	9.29847	1.46371	1.91249	2.0941	1.53696	6.3861	3.68475	4.05116	5.43718	8.17827	7.83223	4.64291	4.92569	4.87007	4.3445	1.22201	4.43467	0.426599	low
TCGA-93-A4JO-01A	1.08493	1	2.97545	5.68242	3.8939	1.16729	3.13127	2.76087	4.20029	3.04498	3.43676	3.72241	5.82112	3.87859	2.77825	3.83178	4.14586	5.29517	4.16235	5.5458	6.23543	5.16402	3.03074	5.29794	1.00235	low
TCGA-55-A48X-01A	22.6521	0	3.51393	8.68194	3.70359	1.87108	3.86801	4.07638	3.38433	3.84155	3.00874	3.84769	6.3782	3.85794	4.66113	4.62494	3.54902	4.86447	4.17638	4.96138	5.68251	5.39627	3.24242	4.65271	0.966867	low
TCGA-78-7540-01A	39.3534	1	3.39992	8.53515	2.06742	6.13072	2.69682	5.96086	4.63474	3.41936	1.05442	3.2259	5.18808	2.72388	2.6322	2.87663	8.0716	4.50514	4.61564	4.10951	4.97439	3.52654	1.70614	4.45752	1.17977	low
TCGA-44-3917-01A	38.8932	0	1.79002	8.10062	4.85513	1.88102	5.2445	3.68501	0.978611	1.32459	3.71381	1.72891	5.65893	4.04727	1.10927	4.0625	5.7964	6.01922	4.75993	5.14855	5.76399	3.13487	1.45213	4.96567	0.669066	low
TCGA-55-8208-01A	22.1589	0	3.47299	8.97222	3.58287	2.4532	4.32411	2.40767	2.15026	3.53161	1.16911	3.2032	4.54018	4.68078	2.66654	4.51195	3.09931	4.12746	4.55098	5.93206	5.66677	5.61305	4.48181	5.33276	0.922515	low
TCGA-78-7536-01A	8.02192	1	1.54361	5.44972	5.7141	1.26118	6.4231	1.16567	3.3613	1.61191	3.88014	2.98832	5.54078	5.85855	1.1828	6.64783	8.77664	2.28857	6.42035	6.20726	6.7099	6.10892	1.13492	6.35155	1.16178	low
TCGA-97-8172-01A	17.9178	0	5.26135	6.52361	3.06735	1.27861	2.52626	7.9901	5.02908	2.26732	1.12837	2.60056	5.64363	2.25457	5.89123	2.7623	7.65931	7.77369	3.62672	4.03628	4.95904	4.69849	2.89906	4.31348	0.609476	low
TCGA-73-4677-01A	1.24932	1	4.35995	7.80539	1.81522	1.74654	2.60822	1.80863	2.83942	4.5006	1.10545	1.81742	8.1897	2.13988	3.33664	2.96873	3.00759	10.0657	3.58211	3.35085	4.85709	3.78489	1.12642	4.25356	0.611346	low
TCGA-44-6147-01B	27.7808	0	4.12897	6.90958	3.97686	2.53197	3.65782	3.20098	2.70392	2.60984	1.96293	1.58149	2.84889	2.07906	5.14753	2.76716	3.77279	6.51065	3.58494	3.85954	2.72898	3.96666	0.958826	2.23545	0.549906	low
TCGA-44-A47G-01A	11.5397	0	3.9946	6.85431	3.82428	1.67494	3.71235	2.87423	2.96004	4.90048	1.17464	3.66489	4.48948	4.07878	3.30144	3.95252	3.24346	6.29001	4.39188	4.8594	5.32091	4.69208	5.01934	5.50053	1.18505	low
TCGA-44-6774-01A	21.6329	0	3.20193	5.83379	3.60781	3.34233	4.1155	4.63538	1.5933	5.05912	3.43884	2.68352	5.47888	3.94513	1.85653	4.48951	7.47182	5.14759	4.67888	4.10418	5.09996	4.63371	2.34298	5.11111	1.12875	low
TCGA-86-7714-01A	20.5479	1	1.19406	11.2347	3.24933	1.73495	2.76929	5.44935	6.95249	2.31971	2.97131	1.88694	2.42958	3.06295	6.46604	3.78797	1.89165	5.62382	3.97643	4.51581	5.50397	4.55303	1.2761	3.08702	1.02378	low
TCGA-99-8025-01A	34.8493	0	3.06524	5.39719	3.57838	1.30721	3.73963	1.85444	1.09008	4.78335	1.31315	3.51637	6.11182	4.12347	1.99829	3.66917	4.16605	3.83054	4.51298	4.90152	5.89107	4.14754	5.32088	5.16716	1.01922	low
TCGA-86-8076-01A	32.6466	0	2.82847	9.79606	2.9932	1.66695	2.7692	2.7775	1.41182	2.35507	2.23173	2.82474	6.72628	2.47624	3.32787	3.30053	6.86328	6.19539	2.99314	4.1024	4.98121	3.53306	1.80838	4.66949	0.448605	low
TCGA-86-8359-01A	14.5973	1	1.70885	11.3149	2.66514	2.794	3.49222	3.17659	0.820515	4.70692	0.835905	2.98269	1.48732	3.97551	3.18922	4.37666	7.92646	5.11223	3.71019	4.34746	4.84832	4.30971	5.02352	5.15778	1.09245	low
TCGA-50-5944-01A	57.5342	0	4.03365	10.0811	3.52379	1.25428	3.19361	7.13172	2.65874	3.33594	3.5965	3.37081	6.231	2.91836	5.62754	4.13571	3.2582	6.55079	4.67683	3.98803	4.72037	5.23151	1.8158	4.24655	0.783254	low
GSM748054	21	1	2.53941	6.40561	4.68636	1.60036	4.73475	3.90672	5.39534	6.30082	2.30089	3.61833	3.26011	4.96772	3.0494	4.56442	3.00356	4.49819	5.27247	4.96779	6.11213	5.20931	5.82301	5.07494	1.75556	high
GSM748055	86	1	3.86513	4.96244	5.45621	1.63383	4.57619	2.77446	7.19864	2.23615	3.95681	3.69499	4.33655	4.61246	4.00079	5.45481	1.98729	5.24245	5.26528	5.86481	6.48193	6.4995	2.77951	5.24008	1.34996	high
GSM748075	34	1	3.45836	4.71423	3.41524	1.51912	5.22971	2.10412	7.13765	3.84131	2.99561	3.65928	1.72262	5.14589	5.18104	5.76371	2.19106	5.82555	5.45147	5.38903	6.2997	5.06094	7.98228	6.65076	2.10547	high
GSM748077	20	1	2.41335	8.59308	3.69742	1.58996	4.2614	1.80629	4.17374	4.3999	2.76723	3.78635	8.6885	4.06485	2.1259	4.90341	2.67278	5.02088	5.62763	5.22652	5.58023	4.78239	3.84776	5.36113	1.3464	high
GSM748081	102	0	0.586117	8.32778	4.95017	6.3504	5.10084	4.01602	5.66954	5.84881	1.27148	4.90674	5.73574	5.39296	1.66129	4.91015	5.6008	2.87677	6.13483	6.38532	5.92361	5.10923	5.73287	5.77341	2.04516	high
GSM748083	8	1	2.63183	8.00206	3.72527	4.66489	3.94058	8.91091	3.09488	4.02437	1.61947	3.50559	4.28025	3.05405	3.70944	4.1504	2.9276	5.12861	4.7129	4.13593	4.69828	3.90295	2.77727	5.37772	1.2955	high
GSM748089	25	1	3.98026	7.487	3.68554	1.48225	5.40365	1.97176	1.88781	4.90495	1.76133	3.7031	2.39728	4.15506	2.72927	5.42899	3.76119	4.61316	5.25155	5.50043	5.62703	5.21972	6.77563	6.89551	1.50819	high
GSM748091	84	0	3.04833	7.0943	4.53167	1.17596	5.73348	1.89389	5.69308	4.28729	3.32518	3.24032	6.4674	5.98201	1.78056	5.76688	1.87664	3.27293	5.71027	7.15043	6.53429	5.2392	2.12996	5.69972	1.38913	high
GSM748094	108	1	3.94805	8.3169	2.98261	1.70051	3.02287	2.10795	10.1846	4.60707	4.28383	3.06597	2.6513	3.02148	4.82674	3.57319	2.34919	5.73055	3.9878	4.02399	5.35672	4.1353	2.58129	4.28825	1.76292	high
GSM748100	46	1	0.952075	7.64593	4.32455	2.23985	4.20839	1.74601	1.25093	4.42781	2.48573	3.83603	4.8596	4.93249	1.36516	4.08059	2.87648	3.59745	5.21563	4.5884	5.85325	5.57868	7.3454	6.67569	1.4527	high
GSM748102	203	0	4.33316	6.23472	5.11056	1.42485	5.45838	2.6562	1.68492	4.01733	2.03289	3.53504	2.66722	4.57738	2.78727	4.86529	2.04226	6.8922	5.32858	6.14674	6.55507	5.85288	6.32178	6.42499	1.22248	high
GSM748108	62	0	2.72857	7.93182	4.25629	1.56119	4.21801	2.49893	5.27379	3.81604	3.12534	2.85492	4.33901	3.72007	4.62068	4.53341	5.70544	4.56063	4.65295	5.00536	6.09014	4.6107	4.48854	5.26796	1.34732	high
GSM748111	25	1	1.15004	3.00359	3.45608	1.5303	5.05378	2.11099	1.28293	5.0327	1.73058	4.60515	1.72658	4.83681	2.16202	5.3199	1.83265	3.38089	5.39732	5.95035	6.25314	6.26997	4.5872	5.53145	1.48693	high
GSM748113	90	1	1.9967	2.24453	5.28688	1.37477	5.81105	3.61039	4.12844	3.40248	2.87054	5.38796	1.90452	6.5681	1.4792	6.04345	5.69466	5.01046	6.50844	6.83346	6.70206	6.46981	2.14339	5.94443	1.63297	high
GSM748116	40	1	1.85155	3.73608	4.116	1.32312	4.92826	3.08374	5.28265	5.00984	1.25635	2.94759	1.90502	4.55813	2.4367	5.18284	3.57654	2.01359	5.73261	5.96912	5.95919	4.54559	3.84308	6.16077	1.7291	high
GSM748122	113	0	1.46734	4.81791	2.26253	4.85979	3.08109	1.58692	4.89611	4.43966	1.9586	3.72461	7.32873	2.72088	2.5952	2.50081	3.38444	4.35838	3.71865	4.77644	5.00297	3.93561	2.45376	3.99733	1.2571	high
GSM748123	12	1	2.63116	8.28719	4.79643	1.37395	4.74129	1.67625	1.85953	3.65199	2.90894	4.02619	1.7997	5.07871	3.15172	5.09937	2.28151	5.01253	5.82303	6.45625	6.66274	5.35184	6.4892	6.88738	1.47559	high
GSM748125	56	0	3.0447	9.62959	3.65436	4.50038	4.73662	1.97208	2.56758	5.62903	4.97758	2.44411	7.38237	4.382	3.3369	4.94737	2.55714	5.63994	5.01859	4.65343	5.62652	4.82474	4.30373	5.80472	1.44253	high
GSM748127	52	1	1.67498	4.31812	3.679	1.72965	5.10039	2.10829	4.20878	5.5525	1.35123	3.3706	2.92133	4.55038	1.67932	4.10151	3.70428	3.2889	5.23611	5.38436	5.42596	4.5673	6.35784	5.02996	1.70995	high
GSM748130	14	1	2.84009	7.51767	3.66692	8.15247	3.38954	5.34099	3.73161	3.38527	2.56153	4.68015	4.27795	3.03078	4.39996	3.54676	4.19534	8.8806	4.3885	4.28292	4.90493	5.30119	4.25084	4.61794	1.44657	high
GSM748131	13	1	2.62957	4.52868	3.5611	2.55573	3.67781	3.92104	3.96905	4.2404	3.24513	4.09642	2.04498	4.03995	5.75625	4.23519	1.95036	4.33428	4.81081	4.4073	5.4119	5.66211	7.8577	5.11188	1.69653	high
GSM748138	38	1	2.40659	6.98999	3.92183	1.65551	4.50228	2.28368	1.17294	3.99666	1.84356	4.46822	3.81541	5.06855	2.57856	5.30711	2.84602	4.91526	6.19584	6.01234	6.14483	4.6529	6.7588	5.57231	1.46708	high
GSM748140	28	1	3.33418	5.05882	4.54132	1.36861	4.9463	3.66138	4.59638	4.00808	2.08478	4.63549	6.56114	5.79291	1.30045	5.39234	9.13757	3.03092	5.73086	6.36817	6.2249	5.15462	5.57597	7.02508	1.54102	high
GSM748143	127	1	2.81066	7.50569	3.96926	1.63142	5.31694	1.85314	1.61344	6.0858	2.39349	2.89597	4.882	5.36427	4.28094	4.73346	5.33571	2.27767	4.72046	5.72057	6.21081	5.53404	9.00981	6.44133	1.42628	high
GSM748146	18	1	1.75733	7.29978	4.20054	1.81993	4.69644	2.24948	1.86171	3.43171	3.28335	4.14552	3.66224	4.69868	4.39694	4.67196	2.43174	4.09904	5.70875	5.39051	6.71776	5.47972	3.60121	5.95484	1.30041	high
GSM748157	137	0	3.19217	3.71941	2.64418	2.66377	2.98011	2.84186	2.5114	4.5147	2.5913	3.30798	4.13258	3.15644	5.01094	3.62723	3.48831	8.32442	4.34433	4.62219	4.76295	3.70567	3.05038	5.51307	1.27144	high
GSM748162	89	0	4.11826	4.66017	4.24592	1.11606	4.96367	1.91166	1.66888	3.49031	4.51023	3.82327	1.76537	3.80486	4.70494	5.16068	5.30982	3.80926	5.07018	5.18285	6.25881	5.30222	6.10278	5.53364	1.35376	high
GSM748166	65	0	4.02821	9.0264	3.18214	6.24728	3.69987	7.58408	5.67557	4.97388	1.54055	2.84825	5.34244	3.59332	2.43394	3.27004	4.98687	5.78743	5.19704	4.98079	5.24507	4.65414	3.01375	6.00122	1.48517	high
GSM748170	2	1	1.87224	4.07432	2.85686	8.6659	4.8377	1.44893	1.64465	3.38298	1.04928	3.57213	2.88415	4.52098	1.8098	5.16594	1.87436	4.19549	6.56167	5.62467	6.49304	5.66995	4.18851	5.64472	1.66138	high
GSM748171	13	1	3.10144	9.07508	3.44116	1.4286	3.22311	6.73121	9.14637	3.87796	4.68966	4.83318	2.86284	3.04869	4.93441	4.62743	6.7857	6.66998	3.88953	4.05909	5.59936	4.18749	7.70735	5.15792	2.0232	high
GSM748173	14	1	1.33802	3.63347	3.42988	1.65767	3.34997	1.72409	1.64513	5.01569	4.96934	3.04367	3.02817	3.47261	1.77339	4.08233	1.99526	5.18637	4.30192	4.52007	5.14504	4.16626	2.96973	4.30831	1.3287	high
GSM748175	134	0	3.1046	4.92802	4.38241	1.51552	4.04863	2.25484	3.65385	5.58295	1.4293	4.44962	1.33088	3.35301	1.56973	4.0048	2.76999	4.87992	4.37373	5.23707	6.43753	4.90203	6.29871	5.43675	1.54856	high
GSM748179	11	1	1.95467	6.0813	4.0285	1.29174	6.95982	2.25558	7.55204	8.97263	6.79552	4.68774	1.52113	5.6573	1.45412	6.19285	1.9238	4.42595	6.87994	5.95309	6.45877	6.436	9.80799	7.77019	3.13154	high
GSM748185	175	0	3.64765	6.52609	4.31576	8.23257	6.47899	2.13112	6.83134	5.32904	2.39211	3.43701	4.02076	5.84539	1.33765	5.40228	2.78138	3.15426	6.60755	6.37306	7.31186	5.13684	4.3658	6.96715	2.21733	high
GSM748186	22	1	1.50232	5.45979	4.85072	0.778621	5.43588	2.38158	4.65001	8.39221	5.74251	4.07167	1.89666	5.75636	1.97431	6.1818	2.14836	2.86423	7.35253	5.54105	6.59296	5.9515	7.3029	7.0814	2.59468	high
GSM748188	99	1	1.92975	8.27166	3.87508	7.32062	3.91299	5.28109	1.85662	3.19351	3.58565	3.37832	5.63928	4.25371	2.37022	4.55733	8.51671	4.67843	5.19199	4.63703	5.17803	5.40942	2.51632	5.17396	1.2184	high
GSM748189	21	1	3.21457	6.32767	3.43524	1.11873	5.40365	3.01115	8.12362	6.26833	1.23056	2.65573	2.63207	5.38983	1.88719	5.47305	2.10423	2.54002	6.29211	5.19072	6.24644	5.24718	4.01819	6.63435	2.0704	high
GSM748239	4	1	2.04292	3.7505	5.18197	1.0425	6.48217	2.42646	9.33963	11.7211	2.39016	4.25074	1.41133	6.63761	1.58835	6.70983	3.46871	1.5825	6.63504	5.9778	7.79762	6.69101	10.3299	8.0379	3.20058	high
GSM748242	17	1	2.74587	6.97717	5.14611	1.34922	6.32727	2.24785	5.64602	3.15139	2.30236	3.25178	2.95692	5.21195	2.41856	6.50042	2.64998	4.11912	5.79671	6.79552	7.89222	6.29302	2.20482	6.48678	1.39753	high
GSM748271	23	1	6.15404	2.83119	4.99892	4.93492	5.5777	1.86938	2.56894	3.107	3.38922	3.32223	5.46166	5.57998	2.79313	6.05824	1.59546	3.01468	6.24727	6.44817	6.88683	5.80229	5.1071	6.24513	1.35813	high
GSM748276	55	1	1.9795	5.13129	4.538	1.38828	5.8449	1.93605	7.05332	5.40614	3.93249	3.14318	1.70522	6.03376	1.73588	6.34025	1.29932	4.53572	5.82763	6.32023	6.1285	5.60284	4.63831	6.18672	2.10285	high
GSM748277	193	1	0.724886	8.35854	4.62268	1.14501	5.78331	2.25813	1.75336	3.20402	1.56476	3.94036	1.59138	5.63217	1.40759	6.38473	8.58308	7.09615	6.32166	4.7642	6.82688	4.69837	3.47878	6.6134	1.51849	high
GSM748278	23	1	2.4775	7.59992	4.65657	2.6663	6.07663	2.79327	2.76533	3.07588	2.3044	2.91197	3.07426	4.66795	3.44912	5.8284	6.91747	6.88536	5.37415	5.14739	6.78443	4.46604	4.61426	7.01581	1.42713	high
GSM1213670	90.24	0	4.31046	6.63631	5.19388	3.15989	5.2708	2.28169	2.14452	3.58197	2.85927	3.45016	2.89599	4.76775	3.93327	5.24088	2.29791	5.92489	5.21143	5.33414	5.01713	4.26544	5.5472	5.20904	1.36455	high
GSM1213673	22.92	1	3.33506	2.51381	4.87753	1.55545	6.04656	1.70349	5.81133	4.93307	2.53651	3.02051	7.88838	4.34556	1.9831	5.75791	1.55026	5.54085	5.45651	5.26029	6.23631	4.85701	4.15348	5.495	1.56982	high
GSM1213676	51.96	1	2.15212	5.58973	5.96527	1.4052	5.98055	2.12483	2.42927	3.09778	5.18267	3.99424	2.45887	7.5502	2.00335	6.70642	5.6346	1.77406	7.18358	5.23549	7.00457	6.19842	5.95115	6.66679	1.79099	high
GSM1213677	74.64	0	2.52441	2.86675	4.82242	1.53102	5.21005	2.1472	4.72146	4.21061	2.05233	3.4654	9.10328	4.61087	1.89373	6.02048	4.14386	3.65278	6.59433	7.22886	6.97956	5.97724	7.27143	8.04348	1.64995	high
GSM1213680	71.88	0	5.95616	7.66099	5.39347	2.0344	6.28498	3.33385	3.26746	8.89216	2.03855	2.891	3.22114	5.17974	2.20331	5.31797	1.85611	3.59115	5.8462	6.56189	6.21751	5.26079	7.03358	6.18616	1.74392	high
GSM1213681	63.84	0	2.43623	10.8211	3.13951	1.4598	3.39384	3.51101	1.5196	4.82038	2.00338	3.9782	2.52056	4.22664	4.38125	6.06693	5.00852	3.50092	4.90112	4.74761	6.58219	4.89423	4.3917	5.52353	1.26412	high
GSM1213682	66.72	0	2.34989	8.72159	3.95846	1.52151	4.6057	1.59157	7.09095	4.71544	2.18184	3.18038	2.36912	4.21566	4.3237	4.55887	0.807152	3.8521	4.4594	4.74083	6.01548	4.33291	7.33539	5.73708	1.85892	high
GSM1213686	34.08	1	2.00281	6.54563	4.70958	5.70739	5.25779	3.11647	1.69105	3.7565	2.05164	3.30807	1.97859	4.47903	3.61929	5.62531	9.94973	3.49234	5.496	5.84858	6.1862	4.46403	7.52296	5.66724	1.60366	high
GSM1213688	69.12	0	2.93069	10.7843	3.57414	1.78933	3.45267	6.01249	7.71654	2.94722	1.85475	2.98839	3.12757	4.16938	6.54729	4.24816	7.75251	4.74001	4.74114	4.98359	5.11523	5.12234	1.84827	4.40051	1.22401	high
GSM1213691	76.68	0	1.93276	8.15228	4.78702	2.11428	6.62287	2.41434	4.28738	3.7658	4.26897	2.30552	2.90632	5.83409	2.23529	6.50789	3.02766	4.2118	6.14256	6.6618	6.09407	5.28725	1.44569	6.21342	1.52953	high
GSM1213693	13.2	1	2.337	10.5338	4.13046	1.39479	3.51329	6.27603	1.52711	4.85394	1.45579	4.05139	2.85528	5.37749	2.20381	5.3965	4.64797	6.63473	6.06394	4.58173	3.94284	3.45745	3.92033	5.73785	1.48374	high
GSM1213695	70.08	0	3.11932	5.35045	6.39043	1.916	5.42586	1.7767	7.34628	4.60492	4.78365	2.88437	2.32979	5.41555	1.65133	6.01135	2.3388	1.89902	7.35149	6.42132	6.77472	6.67327	4.11037	6.10603	2.00206	high
GSM1213700	48.36	1	2.32165	6.74823	4.8682	1.63902	5.81448	3.34176	3.75034	3.76123	9.211	2.86322	3.95369	4.99098	6.68128	6.42778	4.25814	6.13283	5.73474	5.636	6.99415	6.15077	5.28597	5.02648	1.66872	high
GSM1213702	35.16	1	2.14682	4.66878	4.1855	1.75852	5.21806	2.19234	1.2632	4.02208	2.2943	3.05201	7.03657	5.35909	1.82597	6.22732	8.57972	8.09608	6.0476	5.13502	6.95927	4.26774	2.56308	7.55584	1.28986	high
GSM1213704	66.48	0	2.51389	9.90336	5.25835	2.01452	3.9714	9.39984	7.09608	3.45886	3.71738	3.06616	4.52186	4.06207	4.1022	5.28111	2.38874	6.26479	5.1771	5.53494	6.37386	4.93085	5.95425	5.40928	1.57025	high
GSM1213710	3.96	0	3.44503	5.81549	4.36116	1.78383	8.08509	3.69624	10.3043	7.22508	1.7597	3.31727	2.70408	6.32983	1.59021	5.21705	1.2894	2.78276	5.90123	6.01597	6.2701	4.63065	5.25039	7.07999	2.50827	high
GSM1213715	88.32	0	2.4781	4.36402	4.76732	1.42646	5.8764	1.81793	3.66664	5.06448	1.84816	3.57486	3.36992	6.3164	1.74486	5.72927	1.96837	1.94564	5.75055	7.10833	7.30028	6.47718	4.5072	7.26565	1.53541	high
GSM1213716	52.44	1	2.03873	5.66762	3.65926	1.09947	5.83471	2.0242	3.44987	3.74169	3.50474	2.98918	10.149	4.29637	4.12561	5.72329	5.18211	2.55167	6.27445	6.59436	7.27475	5.77338	2.69866	6.98733	1.19968	high
GSM1213717	58.92	1	3.26039	6.84924	3.4733	1.74718	5.04328	2.55876	4.23574	5.97979	3.05227	3.7476	2.89818	6.03497	1.8764	6.06136	2.73256	2.85453	5.54879	4.75977	6.27367	4.69469	5.39999	6.73939	1.93043	high
GSM1213722	15	1	2.55385	5.58391	3.52061	1.80799	4.67948	3.07636	5.93806	6.94895	1.76722	2.82085	3.68635	5.43281	1.9695	5.16997	2.19479	3.19733	5.44286	5.12893	5.73413	5.54319	6.21619	6.01289	1.92662	high
GSM1213723	31.32	1	1.89198	3.007	2.739	2.42244	3.54652	1.65693	1.34608	6.84238	1.62823	5.27041	2.39785	4.29797	2.06048	4.56215	2.17801	3.64146	5.20153	5.22104	6.54638	5.69977	7.17401	5.6364	1.76872	high
GSM1213727	69.48	1	3.41683	7.76274	3.264	2.08961	3.90308	3.90507	3.16671	4.98825	2.83623	3.90309	3.36934	4.47825	2.55444	4.15865	2.17045	5.41807	4.78723	4.19161	6.04097	4.781	2.72646	5.12587	1.33329	high
GSM1213730	38.52	1	2.54543	7.60139	3.002	2.16709	4.32606	3.06517	7.44591	8.46722	1.75283	4.60934	3.57313	4.73866	2.48543	4.5306	3.77146	5.587	5.45321	4.90959	6.69961	5.73304	7.53466	6.43692	2.33439	high
GSM1213733	41.76	1	2.02728	7.14229	3.72903	1.50767	3.33684	1.77909	7.34008	4.00477	3.15339	4.81212	3.57631	4.98087	2.38617	5.12899	3.44717	4.92991	5.10633	5.25722	6.54046	5.22119	4.32155	5.05051	1.78095	high
GSM1213734	61.92	0	2.30926	9.62183	3.12598	9.48065	3.37889	7.74994	4.19066	3.93679	1.823	3.13131	5.8191	4.13793	2.98143	3.55934	7.3208	5.78599	4.52856	4.10281	5.34983	4.74741	2.25908	4.45909	1.29919	high
GSM1213735	72.72	0	2.1797	6.57304	6.39823	1.43447	5.91417	3.1988	4.76077	2.432	3.90461	3.14224	3.95124	5.12028	1.79301	5.66504	7.47646	4.12413	6.48112	6.46242	7.89509	7.29621	3.29354	6.22799	1.28735	high
GSM1213736	10.92	1	3.04831	4.20673	3.54595	7.47154	4.82055	2.57749	7.88904	4.77974	2.53744	2.97763	2.88995	4.15829	1.89429	4.70326	3.39049	3.10785	5.45964	4.68332	5.21578	4.44836	5.59855	5.64913	2.25224	high
GSM1213740	70.08	0	3.33444	7.57899	3.13793	9.13323	4.19177	3.90541	5.7375	3.39062	1.65045	3.45421	3.98728	3.6248	4.63359	4.81785	1.9128	5.52651	4.16283	4.53486	5.22904	5.23829	1.80794	5.29647	1.5025	high
GSM1213742	63.12	1	2.25586	7.84601	4.37414	1.74383	5.00966	3.22306	1.30168	4.51116	5.04458	3.86702	3.75091	4.28112	2.80092	4.69325	2.42737	6.04916	5.28165	5.05224	6.0387	4.0528	8.0259	6.03476	1.6503	high
GSM1213750	12.36	1	3.05956	4.20907	3.69671	1.61855	3.83611	2.2838	1.31653	5.26095	1.79534	4.51096	2.36	4.70463	2.32907	5.29097	2.63921	5.77677	5.18704	4.96414	7.23712	5.9238	3.84438	5.66724	1.31908	high
GSM1213754	24.24	1	2.01748	5.542	3.77149	2.70337	4.67518	1.59644	1.43907	4.29473	2.46123	3.53226	1.95635	3.3265	2.03956	4.64628	5.46946	4.88353	5.35359	4.61419	5.90786	4.20958	8.65218	5.71524	1.68246	high
GSM1213757	69	0	2.65953	7.14557	4.33693	1.77422	5.11908	2.82485	2.73189	5.842	1.54521	2.8674	6.89101	5.16543	2.25692	5.03126	7.07803	3.14946	6.01431	4.69823	5.69751	4.74586	1.40042	5.67526	1.24632	high
GSM1213759	65.88	0	7.01097	4.50867	4.34168	7.10242	4.66855	2.53703	1.65253	5.69935	1.72202	3.16546	3.08205	5.37937	5.11286	4.98099	7.58833	3.30682	5.2256	5.59721	6.1188	5.44051	6.66758	6.04861	1.43261	high
GSM1213760	54.84	0	2.42005	7.43672	3.06063	1.55008	5.6507	3.19017	1.67211	2.6407	4.80862	4.2257	3.43141	6.31155	1.82066	5.81837	2.34861	3.59374	6.25997	6.13405	6.2658	7.04153	4.29047	6.9559	1.43648	high
GSM1213762	10.32	1	1.93336	7.81007	2.86273	1.82976	4.94589	4.5422	2.54974	7.34771	2.7112	5.29428	3.06135	5.76904	1.97623	5.17173	4.72577	4.43465	5.90562	4.53704	6.53839	6.02635	7.42191	6.9559	2.06937	high
GSM1213764	93	0	2.25586	7.62596	2.62474	3.90556	3.32556	5.94208	4.10199	3.32203	1.93963	3.63402	2.50411	3.20583	2.37056	3.76192	3.5268	4.13924	4.64481	4.73776	6.0122	5.13101	3.10445	4.9597	1.28661	high
GSM1213774	36.12	1	2.81444	4.37559	4.2863	2.0693	5.09349	1.96024	5.61871	4.07465	2.49644	3.01601	2.83181	4.05344	2.13219	4.25827	0.903238	6.34722	4.34414	4.99839	5.16772	4.72191	6.15809	5.19628	1.61806	high
GSM1213775	37.68	1	1.99833	3.39055	5.21078	2.15949	4.61288	1.95629	1.32541	1.80152	8.80855	3.07521	3.22936	5.20806	2.65795	5.89495	1.76384	3.73019	5.78496	5.98011	6.78392	6.22888	6.67451	6.32829	1.51588	high
GSM1213777	65.4	0	3.1484	4.70397	4.2788	1.38509	5.16939	2.4971	1.39446	2.13991	1.58319	4.64799	5.57969	5.46731	1.69169	6.87474	7.86728	3.27422	6.4692	5.62005	7.15769	4.56857	2.95988	7.93281	1.2937	high
GSM1213780	7.8	1	3.46447	11.1915	3.07588	1.82137	4.26927	7.01471	4.26896	3.35619	1.16501	3.82607	3.18259	3.52287	5.40001	4.61755	3.58548	7.20976	4.4272	4.36775	5.8488	5.10414	4.98668	5.45019	1.21429	high
GSM1213783	7.2	1	3.99319	8.35553	3.06631	1.575	5.56359	7.87179	8.17304	8.76669	2.07149	4.15191	3.04979	5.70697	2.26638	5.37566	2.59568	4.84711	6.04202	5.04085	6.46599	5.12567	6.49134	6.37121	2.42033	high
GSM1213785	46.68	1	2.06186	6.86692	4.11542	3.0265	3.48925	2.48326	1.55589	3.16033	1.596	4.67568	3.64859	4.72495	1.86119	5.53014	7.63307	9.0785	5.71709	3.68818	5.62451	3.90993	1.06833	6.76006	1.37487	high
GSM1213787	41.16	0	2.90111	2.85614	3.2108	4.83811	4.33103	2.00696	6.75925	2.74386	3.22188	3.43799	7.12359	3.75369	3.40898	5.01595	7.42534	7.64348	4.82953	4.56079	6.02598	4.67889	1.63003	5.86055	1.52906	high
GSM1213788	17.88	1	3.91763	7.4042	2.41051	1.52961	3.1626	3.87601	7.16082	7.19295	1.16501	4.36514	3.79936	3.92345	3.97727	4.37655	4.37085	6.46489	3.90207	3.74107	4.74423	4.01884	6.63134	5.35991	1.93963	high
GSM1213792	35.04	1	2.06518	10.8042	3.09158	3.77685	3.79675	3.94692	5.23628	3.68456	2.24623	3.51043	6.05275	3.6312	4.79614	4.18437	2.20835	7.24501	4.68992	4.70807	5.33933	4.65732	6.08066	5.12233	1.47895	high
GSM1213793	32.28	0	5.46653	8.76253	4.85617	10.908	6.38657	5.2425	5.44804	4.43633	1.74804	2.73585	2.77194	5.00619	1.70725	5.73533	1.61907	4.21789	5.82208	6.10581	6.79451	5.75792	1.40182	6.03583	1.6577	high
GSM1213798	130.56	0	3.50691	6.47481	2.52676	1.87247	2.94495	4.41366	3.32096	5.68176	1.70558	3.51134	6.78058	2.92733	1.97434	3.88332	3.18868	7.84659	4.61554	3.7796	4.66999	4.57965	2.88252	4.88622	1.21028	high
GSM1213801	48.48	1	2.04986	3.05423	3.4828	1.73298	5.52594	1.47792	1.20819	5.42544	2.99698	4.22389	1.82716	5.27467	2.26411	5.40893	1.98779	4.88999	4.9827	4.17948	4.83993	4.02533	6.0386	5.74701	1.80862	high
GSM1213803	18.48	0	2.50842	6.00646	4.53781	1.62903	5.01976	2.3774	6.61073	6.5469	6.85233	4.4254	3.65949	4.95641	1.76428	5.2499	2.64851	5.43747	5.60702	5.3281	6.80019	5.76925	8.24453	6.54192	2.38566	high
GSM1213805	72.24	0	1.88579	4.05447	4.3799	1.40848	4.9239	6.70752	3.39889	5.32326	2.21777	2.60835	3.70183	5.05868	1.90589	5.3725	1.99348	2.56116	5.48631	5.68377	5.58229	4.93868	4.12022	4.94808	1.43574	high
GSM1213806	20.52	0	3.18024	5.48861	4.75242	1.80208	5.57793	3.19171	4.44514	5.908	1.69323	3.57339	3.0071	5.40691	2.14166	5.92436	1.83158	5.90177	6.24596	6.00905	6.33502	6.04294	7.00033	6.95797	1.89709	high
GSM1213807	8.52	0	2.12734	5.19896	3.77094	1.23535	3.80971	2.43508	1.1916	3.81464	2.34521	4.52772	9.3303	6.19984	1.70199	5.82765	1.26429	2.9242	7.66697	6.33608	7.36342	6.74248	5.82958	6.7131	1.34163	high
GSM1213811	16.44	0	5.68652	6.44452	3.32063	1.53648	3.63952	1.9373	1.25712	4.49708	3.0039	3.35747	2.15487	3.50861	4.69311	4.29263	8.01112	6.3449	3.90645	4.59596	5.46467	4.0732	8.26721	5.32522	1.21464	high
GSM1213812	9.6	1	2.03222	6.67251	3.30662	1.77912	4.92487	1.87734	4.75828	7.01338	2.05441	3.83362	5.20446	5.22357	2.38933	5.37058	4.24928	5.26416	5.95599	5.3734	6.15533	5.66932	4.96695	6.28566	1.87991	high
GSM1213814	61.2	0	3.21154	8.11306	3.62578	1.84767	4.9177	1.97752	1.14497	3.54444	3.12588	2.95685	3.30988	4.2691	2.92818	4.62167	4.16729	5.58951	4.97954	5.1667	5.59039	4.18882	8.10414	6.0266	1.36034	high
GSM1213816	1.08	0	2.60012	8.25216	3.95303	1.65734	5.35924	2.54407	1.85262	6.53204	1.42806	3.71946	3.13615	5.67505	4.30331	6.13334	4.06547	4.99591	6.38143	5.99938	6.98106	5.97483	4.19015	7.32766	1.60061	high
GSM1213819	18.24	1	3.27118	4.03184	4.04257	1.42949	5.70709	1.92383	5.27467	4.92116	3.74749	2.74699	3.33472	4.70715	2.63674	5.43037	3.55111	4.00141	6.36172	6.56245	6.49497	5.86591	3.09731	5.81648	1.65774	high
GSM1213820	22.92	1	3.12908	8.04996	5.86285	2.15806	4.94619	2.07834	5.43687	2.97601	3.88046	3.4634	2.24911	6.70157	2.69857	5.90289	1.34685	4.97207	5.99315	6.02181	6.37023	4.93382	4.47775	7.39729	1.75138	high
GSM1213826	6.84	1	4.51945	8.58231	3.64944	7.15587	6.06529	3.25798	8.24627	6.66879	2.16963	3.7476	5.4387	4.37932	2.54175	4.35719	3.77346	3.03441	5.32308	4.58188	5.51987	3.99696	3.61846	5.80234	2.16523	high
GSM1213827	50.04	0	2.46384	7.08359	4.16725	1.99854	5.92889	4.95409	1.69499	5.07355	1.9761	4.10103	9.50439	5.73095	2.61116	5.656	3.15331	4.12583	6.7354	6.95029	7.06796	6.89189	6.6946	5.94682	1.28244	high
GSM1213837	91.32	1	4.66049	2.72251	4.75568	1.25104	7.36697	1.96308	6.09531	5.53865	2.01316	2.57444	3.00146	5.16983	1.71705	5.48561	1.16322	2.7579	7.05014	6.89864	5.56767	5.51216	4.39219	7.354	1.95494	high
GSM1213840	14.76	1	2.93889	5.22658	5.52895	1.39959	6.87579	1.62045	1.45649	2.87017	1.71361	2.28992	3.13521	5.52526	1.68369	5.64644	5.66771	3.69825	6.36785	7.04736	5.99658	5.72181	7.42273	6.75351	1.29474	high
GSM1213845	14.4	1	2.17533	5.60984	2.98108	1.5399	3.00605	8.82459	2.81836	5.27322	2.98622	7.16817	3.97303	4.39036	3.48405	3.61988	6.1238	2.63544	4.60655	3.08245	6.11171	5.15621	9.16982	5.66077	1.84672	high
GSM1213848	1.2	1	3.50652	8.29343	4.28459	1.83343	6.90601	2.33454	7.19323	5.30709	2.05889	2.70388	2.97243	5.51922	2.20617	6.63983	5.88263	5.06708	6.18503	6.60065	5.89999	4.9722	8.36903	7.02983	2.16691	high
GSM1213849	49.92	0	3.17593	7.64452	3.34084	1.95419	4.39114	2.94632	5.54722	2.88899	1.99975	2.73365	2.90432	3.45137	2.85263	4.55408	3.70641	5.20291	4.59386	5.08079	5.25188	4.60572	4.06237	4.76485	1.30414	high
TCGA-MP-A4T4-01A	86.0384	1	3.81201	5.61923	3.61213	1.32802	5.10832	2.79667	2.34084	5.67501	2.64318	3.78718	4.57524	4.70659	2.85721	4.62467	2.85571	4.37572	5.69672	5.18099	5.29491	4.90459	7.62962	6.10706	1.6504	high
TCGA-05-4250-01A	3.97808	1	2.03033	5.30931	3.57489	2.31762	5.20106	1.74269	4.12942	7.2228	3.87178	4.28641	2.55234	5.67204	5.8853	5.43805	3.05079	6.14646	6.37565	5.47224	6.34144	5.91352	7.66082	6.36439	2.26125	high
TCGA-64-5774-01A	87.9781	0	1.00876	6.5705	4.21829	3.99269	5.91533	3.49652	0.812983	2.20238	3.32299	3.53919	4.32403	5.44026	3.02253	6.32882	9.56693	6.90349	5.96109	5.04085	6.64911	5.38909	5.30221	6.86618	1.43468	high
TCGA-78-7155-01A	38.4986	1	4.2147	1.00851	6.43989	1.10917	6.35621	1.13058	3.21391	2.1633	5.18838	1.89978	1.1049	6.86404	1.13606	7.721	1.2506	2.90627	7.16622	7.29586	7.43213	5.93905	8.53178	7.00387	1.76813	high
TCGA-78-7535-01A	31.2	1	1.44339	5.74879	4.19262	3.13557	3.98668	1.00054	0.808686	4.74577	2.22364	3.54303	1.26559	4.54946	1.65918	5.15536	6.42332	4.00125	4.50444	4.3525	6.35333	5.00753	3.44772	4.73976	1.25416	high
TCGA-95-7567-01A	18.674	0	2.44738	3.57867	2.9001	0.964105	4.94034	1.47929	0.917743	3.63766	1.34735	3.63523	1.70418	4.89767	2.54362	5.751	2.57365	3.31125	5.30936	5.31103	6.03499	4.8676	8.07053	5.94745	1.494	high
TCGA-44-7670-01A	28.9973	0	3.86285	7.11337	4.95587	6.28097	6.0109	6.82891	6.35405	7.2161	3.55132	4.39902	8.64192	6.24265	3.10124	5.97244	4.78953	5.31939	6.28617	6.88839	6.95884	6.21433	6.01021	6.80786	2.07274	high
TCGA-44-8117-01A	12.6575	0	4.98504	6.49017	3.56514	0.981436	3.76871	1.46818	2.31743	4.43458	0.837691	3.82666	1.57599	3.33562	3.3608	4.01146	1.54287	4.09194	4.40282	4.38539	5.6838	4.5785	5.64726	5.39027	1.19815	high
TCGA-62-8402-01A	49.2493	1	1.46507	4.68303	4.34146	8.71485	4.61802	1.19738	2.72867	4.73065	5.08876	2.23011	6.86159	5.61482	2.27021	5.68849	6.7794	4.09501	6.04689	5.10752	6.22452	5.83023	1.43477	5.39945	1.56898	high
TCGA-49-4507-01A	8.81096	1	3.7156	2.92912	3.77496	1.19929	5.57247	2.10061	9.05645	5.14052	2.32849	3.13765	4.24502	5.44416	1.04829	5.30776	1.35951	2.06667	5.49275	5.2411	6.30064	3.98656	6.26705	6.85041	2.20816	high
TCGA-J2-A4AD-01A	18.0822	1	2.08144	5.31005	4.56748	2.08916	5.10264	1.64423	6.49656	3.00913	5.81534	3.48743	5.17309	4.57169	2.29024	4.92415	3.66815	3.88518	5.58357	5.56996	5.63618	4.97437	7.4925	4.86801	1.877	high
TCGA-55-A490-01A	3.25479	1	1.78009	5.06557	3.2237	4.64355	5.48731	2.09406	3.22195	3.41354	0.873769	2.91018	2.80637	5.13975	3.64831	5.50843	1.67196	5.5313	4.83424	5.4061	6.01851	4.72352	6.96758	6.23118	1.6217	high
TCGA-55-A494-01A	15.8137	0	1.18659	8.69099	3.79263	6.32011	4.64343	7.62279	0.812904	4.06391	2.68617	3.76987	2.95977	4.85272	2.98502	5.50149	8.74923	3.8171	5.40934	4.64585	5.28604	5.25499	5.62708	6.56638	1.57739	high
TCGA-95-8494-01A	2.76164	0	3.25594	4.39518	4.99886	1.63454	4.87227	1.61677	1.29524	5.9933	4.4429	5.26819	2.08024	5.18758	2.84043	6.23285	1.71477	4.50343	5.97731	6.26203	7.42679	5.28987	6.80934	7.07271	1.88524	high
TCGA-55-7726-01A	21.4356	0	1.55354	3.88367	3.80737	3.27434	5.41284	1.37184	5.50201	6.18033	2.66033	3.31319	1.73428	5.6085	1.82131	5.69544	3.56523	4.43204	6.06308	5.7786	5.64854	5.53019	5.4548	5.28459	2.12361	high
TCGA-78-8660-01A	10.5534	1	2.64043	8.41659	3.84182	1.36728	6.64906	2.34649	2.46495	6.34364	4.89981	4.26916	5.56142	5.67451	3.88488	6.1816	4.11628	3.42503	6.00112	4.97868	6.49343	5.20493	7.0044	7.12822	1.95327	high
TCGA-49-4490-01A	12.6575	1	1.48406	7.66677	3.12191	4.46637	3.26969	2.48386	3.12701	4.32203	4.39332	4.11915	4.3757	2.97754	3.34582	4.01091	3.76338	3.79105	3.33945	4.4814	5.22875	3.98256	6.31078	4.65198	1.5009	high
TCGA-55-8299-01A	15.4192	1	3.00003	9.81443	4.3116	1.27629	4.52243	4.02682	6.5523	4.83942	4.06017	3.66946	1.58109	4.35692	3.17512	4.25501	3.13636	4.46204	5.82934	4.71454	5.68757	4.60367	1.35188	5.07107	1.71367	high
TCGA-55-A48Z-01A	21.4027	0	1.23765	6.68602	4.36369	3.47301	5.94049	3.11206	3.24935	3.3672	3.70077	4.02765	1.31753	4.98553	4.695	5.43482	2.35224	4.33012	5.2298	5.20324	6.54189	6.085	3.39343	5.41471	1.54634	high
TCGA-83-5908-01A	27.0904	0	1.48935	5.21851	4.70505	1.56667	6.07085	1.53032	5.11879	8.21245	3.81224	4.17745	4.04047	6.48857	2.01911	6.21016	2.02186	2.65165	6.77662	6.69491	6.3179	6.68384	5.78812	7.65668	2.33096	high
TCGA-78-7146-01A	5.68767	1	1.33217	4.2236	4.82137	2.29758	6.76014	1.24834	3.78348	7.32628	2.7622	3.90564	1.31729	6.2507	1.37045	6.58467	2.5069	5.07395	7.05335	6.77919	6.80342	6.02715	7.38524	6.41623	2.32685	high
TCGA-55-7570-01A	27.0904	0	1.00793	6.27467	5.39396	1.11021	7.15192	2.40813	1.40621	5.80406	3.33011	4.05326	6.83199	5.96362	1.99619	5.4177	1.65258	3.53559	6.93621	6.93175	6.49381	5.56386	3.93273	6.8309	1.57409	high
TCGA-50-5072-01A	8.21918	1	3.25503	7.57219	5.23316	7.28266	6.32283	2.82258	6.59008	5.82844	3.81719	3.91748	3.07581	5.81862	2.02443	6.27188	4.51169	5.59466	6.91339	6.4705	6.44081	5.11907	6.00351	6.64853	2.44535	high
TCGA-91-8499-01A	1.18356	0	1.7919	4.59164	6.893	1.21555	7.12863	1.37926	1.46155	1.86776	3.78207	3.9898	3.10515	6.06044	2.13169	5.97874	6.42776	5.05076	6.46591	7.46171	8.51597	6.14606	4.73911	7.5138	1.28927	high
TCGA-49-AAQV-01A	22.2575	1	1.36804	7.62602	4.32231	1.48985	4.60137	2.20614	1.80453	4.81378	3.81008	4.05097	6.35787	4.05049	3.39777	4.78015	4.7504	3.20788	4.92847	4.72327	6.28046	4.63885	5.2148	5.23748	1.33239	high
TCGA-91-6829-01A	41.3589	1	2.9223	6.98708	5.25703	1.80365	4.9129	7.72624	5.87831	4.51581	4.51938	4.01433	1.30159	4.69506	4.31591	5.92898	1.79041	5.0249	6.00484	6.59842	6.40734	5.38903	1.5378	5.29119	1.67357	high
TCGA-78-7145-01A	27.1562	1	3.50212	8.1856	4.84502	1.62382	5.66523	1.22822	6.79182	4.89568	2.1231	3.85068	4.00433	4.33909	4.27151	5.84526	6.23447	7.38832	5.26796	5.76149	5.88656	5.12518	7.31289	5.93914	1.85176	high
TCGA-80-5611-01A	85.3151	0	1.74934	2.83028	4.52878	0.999051	6.54619	1.01073	3.80914	2.79102	5.51237	4.58403	7.46397	5.30462	1.20402	6.50385	4.1275	6.00012	6.11084	5.75251	7.28216	6.69486	5.86568	6.88169	1.68666	high
TCGA-49-AAR9-01A	8.54795	1	3.79659	3.54565	4.69091	1.18541	5.42276	1.2154	9.49684	6.32193	3.28635	4.29606	7.4692	5.98924	0.892989	4.79108	2.92434	2.25456	7.01976	6.38207	5.81193	5.10151	3.97005	8.16584	2.33592	high
TCGA-86-8279-01A	31.2	0	1.30512	3.8345	4.39054	1.4385	3.5774	1.76759	1.1926	4.3721	0.831438	3.27764	1.29987	3.53708	5.23319	5.2996	1.8555	3.86189	5.28112	4.93088	6.23346	5.36126	4.25412	5.22385	1.23939	high
TCGA-75-6214-01A	36.6575	1	2.73058	5.152	4.20046	1.99331	4.78762	3.22235	5.00409	6.76748	2.67397	3.5443	3.8402	5.43086	1.95099	5.49858	5.85835	3.33826	5.92871	5.13544	5.96536	5.89391	4.55446	6.21077	1.86751	high
TCGA-55-8091-01A	19.726	0	2.66084	8.25456	3.36693	1.40629	4.09772	1.31961	2.56406	4.94342	4.78384	2.78486	5.577	3.10127	4.9712	4.15544	2.60772	4.44316	4.2213	3.97722	5.53891	4.33251	4.43916	5.01093	1.25528	high
TCGA-44-A47B-01A	9.43562	0	4.65024	5.29852	3.85114	1.19375	4.04517	2.08186	4.18124	3.6265	1.48583	4.21475	5.34041	3.65185	2.87659	4.0682	4.05724	4.80325	5.34014	5.07399	5.3861	4.74245	6.13201	6.79555	1.42921	high
TCGA-73-4676-01A	9.23836	1	4.97003	7.18994	4.17934	1.66335	6.1208	2.19004	1.44483	6.13327	4.02728	3.85799	2.21065	5.43247	3.10398	5.28811	2.39522	5.86729	5.84224	5.7717	6.63551	5.39381	6.88123	6.99641	1.70534	high
TCGA-55-6982-01A	32.7123	1	3.00681	8.53736	3.54334	4.72407	4.82427	1.42602	3.05234	5.67044	3.88988	3.86151	4.20981	4.2057	3.99182	4.60192	3.7003	5.91985	5.01144	3.90334	6.09109	5.01606	2.97989	5.24152	1.58724	high
TCGA-78-7160-01A	22.9151	1	3.28041	8.64173	3.47287	5.3458	4.79148	4.37522	4.83048	4.77808	2.55822	2.90877	6.74174	4.9142	3.32734	4.84724	3.3995	5.53972	5.45918	4.33098	5.1915	4.639	2.1585	5.53804	1.50902	high
TCGA-L4-A4E5-01A	19.0027	0	3.1674	5.9225	4.98764	1.55099	5.33875	3.68174	1.09254	4.85199	1.10559	4.69038	2.2599	4.38469	3.58782	5.10946	1.72251	3.15298	5.1544	6.24156	6.23154	6.10068	5.50607	6.23744	1.26566	high
TCGA-05-4426-01A	26.0055	0	1.75586	10.5532	4.33659	0.976622	3.7985	3.66294	1.40273	4.62989	3.61013	5.14707	1.9317	3.59838	4.82677	3.82989	1.7319	4.03145	5.13899	4.94937	6.42057	5.44827	7.60419	4.97591	1.44496	high
TCGA-86-7713-01A	38.0384	0	3.81691	9.80944	4.78045	1.07783	4.15507	3.56082	6.42367	2.2203	3.4025	2.29858	3.70775	5.06978	5.81981	5.8447	6.74916	9.07303	5.78693	4.84526	5.59091	5.03476	2.26394	5.87221	1.31873	high
TCGA-05-4390-01A	37.0192	0	3.7426	8.75663	3.69193	5.84149	6.36137	5.14512	5.69652	2.44316	3.83608	1.8708	4.63014	4.69905	4.17835	6.32614	9.06276	8.58344	5.93909	5.56947	6.96202	4.93519	2.21322	6.57504	1.53265	high
TCGA-91-6830-01A	1.9726	0	3.76967	8.88261	3.72791	7.18643	4.47964	5.85806	2.73432	4.55726	1.50033	3.58924	4.38969	3.53109	4.29777	4.14832	4.57527	6.55502	5.24405	5.54942	5.28557	5.05523	3.84221	4.51623	1.29339	high
TCGA-44-7669-01A	18.8712	1	3.28249	8.89614	6.28468	1.44397	4.2782	3.01142	1.73767	4.10094	3.50288	5.88165	9.96179	6.1621	2.8503	6.45738	6.10594	8.70455	6.80942	6.05777	6.73114	6.1212	2.24669	7.18279	1.20114	high
TCGA-50-5066-01A	47.4082	0	3.5839	6.83627	4.16333	1.1328	6.4636	3.27031	6.00257	5.63216	1.61429	2.26515	2.00418	5.04661	1.63835	4.53768	1.89821	3.54274	4.08588	6.36649	6.6383	4.03721	5.12333	5.99908	1.55262	high
TCGA-64-5815-01A	28.4712	0	2.34057	7.14195	2.95237	1.46218	4.58369	3.34826	1.81517	3.80703	2.86238	4.87654	4.24118	3.89095	2.62141	4.68674	6.31462	7.04291	4.70023	4.32767	5.89039	4.63682	8.1916	5.69792	1.51838	high
TCGA-50-5939-01A	15.1233	1	3.19133	6.71259	4.20741	1.35829	4.78911	4.60443	7.86489	7.58598	3.16347	3.96791	2.69164	4.45362	2.5923	5.09943	2.28375	5.81879	5.74782	5.48344	5.33243	4.81217	6.92247	5.37938	2.30762	high
TCGA-MP-A4TA-01A	31.2329	1	1.86525	7.00213	5.32928	7.0492	5.02977	2.96828	7.96876	5.91294	4.33686	4.15788	2.95758	5.4269	2.68703	5.60743	1.84385	2.37576	6.04554	6.3837	6.92868	5.7026	4.04687	6.56957	2.36398	high
TCGA-64-1677-01A	20.6466	1	2.24355	7.91675	4.39368	1.12398	5.95321	1.68148	2.77856	3.59781	3.51119	2.81497	5.86187	4.88187	1.93181	5.61719	6.98211	4.45405	5.18715	5.93534	7.06997	5.02351	5.05154	6.40051	1.24997	high
TCGA-44-2662-01A	42.0822	0	1.80639	4.0747	4.15157	1.58623	4.85658	1.80707	3.70575	4.59462	1.84856	3.94023	1.93961	4.99872	1.06829	5.81006	1.26615	3.89068	5.55371	5.84902	6.08006	5.54352	3.17614	5.81783	1.59219	high
TCGA-44-6775-01A	23.1781	0	2.11498	9.58001	4.97656	1.38561	3.9844	3.63152	2.66959	3.88274	4.91728	3.7715	2.81976	4.32309	4.36589	5.0246	4.80804	7.97596	5.4055	5.5726	6.28306	5.91927	4.26123	5.11163	1.29865	high
TCGA-38-4632-01A	44.6137	1	5.0203	7.92985	4.34707	3.41064	5.56106	3.64078	1.10746	5.08661	1.0142	3.25888	3.73469	5.12484	4.15386	4.80893	2.7493	4.27749	5.66327	5.69522	6.83383	4.93849	6.68012	6.86231	1.32751	high
TCGA-50-5946-02A	53.1616	0	1.57115	7.7889	4.70151	1.57721	4.94544	1.90094	5.87543	4.70879	3.78975	4.23072	2.74419	4.94199	2.5303	6.09972	6.08504	4.98113	5.97268	6.17932	5.54555	5.91369	4.69609	5.64826	1.88782	high
TCGA-MP-A4TI-01A	14.1041	1	3.52316	8.3094	4.30434	1.25675	5.42937	2.24045	5.17277	6.79358	3.4108	4.38748	3.11838	5.78072	2.53916	5.92588	2.02324	5.67732	5.31705	5.43237	6.6712	5.34573	7.86275	6.37656	2.05544	high
TCGA-05-4418-01A	9.00822	1	2.84607	5.99503	3.41422	6.67417	4.53961	1.90793	7.0197	5.928	3.95806	3.6144	3.03788	4.2538	1.608	3.8642	2.34237	2.44446	5.14535	4.63042	5.66699	4.28385	7.67856	5.92685	2.37802	high
TCGA-MN-A4N4-01A	38.6301	0	1.88756	2.29011	4.02075	1.27821	3.37533	1.17775	4.41387	4.13008	4.83609	4.46299	2.45264	3.3877	1.43038	3.40174	1.25865	3.02387	3.68082	5.07074	6.16871	4.42804	2.63045	4.97465	1.43623	high
TCGA-05-5425-01A	28.9973	0	4.63212	9.51998	3.14368	7.51782	4.89146	6.37453	7.48565	4.16839	1.53274	2.96934	6.60179	5.05152	2.54217	5.03604	1.78031	7.288	5.7673	6.26862	6.25539	5.65134	4.53496	6.20502	1.70875	high
TCGA-55-6979-01A	7.79178	1	2.47145	7.99131	4.4826	1.31039	4.49678	2.84381	2.11505	3.49011	4.29882	3.62805	1.52533	4.88628	4.13232	5.18277	4.90632	4.29701	4.99439	5.15639	5.92665	5.15203	3.08592	5.10987	1.23662	high
TCGA-97-8547-01A	21.6	0	1.20381	7.79771	2.90052	2.70739	3.61586	6.60748	1.97489	3.61965	3.01644	3.9922	1.73569	3.27966	5.29796	4.36502	1.24997	6.15134	4.70711	4.56458	5.96213	4.91355	4.54026	4.39842	1.31508	high
TCGA-35-4122-01A	7.39726	0	3.78414	7.09515	3.49472	5.75757	6.3632	3.8176	3.71555	5.39049	1.13998	2.90737	1.41981	4.60876	3.61569	4.16913	2.15824	5.52061	4.20491	5.96749	6.75241	4.53587	7.44792	6.81815	1.70723	high
TCGA-49-AARE-01A	40.4055	1	1.40722	4.63526	3.67391	1.57808	4.24273	1.83187	2.70441	3.4104	1.55819	3.76466	4.91559	4.81359	1.38879	4.8164	2.05176	2.59932	5.21574	5.33662	6.28106	3.92419	4.63928	6.43583	1.40582	high
TCGA-49-6761-01A	11.6384	0	3.67162	5.28653	3.0905	1.49927	4.82723	1.63041	1.94297	6.43187	5.64656	5.10588	2.3893	4.72507	3.27375	4.80639	1.64247	2.98752	4.9976	4.92078	6.4166	4.35592	8.39836	6.05844	2.0043	high
TCGA-69-7980-01A	13.5123	0	2.47089	7.18828	3.4341	6.29042	3.75267	6.40691	6.68077	3.78533	3.55048	3.41838	4.51789	3.90456	3.98374	4.51509	3.09217	4.87062	5.25897	5.61687	5.8429	5.56603	7.58037	6.27683	1.94026	high
TCGA-95-7947-01A	15.6822	0	2.21016	7.66972	5.82108	1.20055	4.88642	2.99901	3.46894	1.8399	5.20241	3.63093	4.39383	5.38507	2.42973	5.29434	2.56607	4.91461	6.63774	6.71816	6.65845	6.49772	1.49262	6.52298	1.20525	high
TCGA-62-8394-01A	4.56986	1	2.55804	7.22765	4.51184	3.40462	5.72888	3.63713	1.82827	4.34657	3.84109	3.54583	3.8191	5.33999	4.19079	5.92066	3.98533	4.25643	6.07262	6.72266	7.02146	6.73554	4.85729	5.79522	1.38606	high
TCGA-49-6743-01A	53.2932	0	4.66268	7.60248	5.40824	1.05116	5.50027	3.59087	6.77286	3.27045	3.73502	4.15006	1.98323	5.03486	2.32544	5.79244	2.73138	4.49753	6.07459	6.37137	6.48698	5.82478	6.78738	6.70985	1.84746	high
TCGA-49-AAR4-01A	28.8986	1	1.71343	4.81603	4.28134	1.54443	4.59529	1.35187	3.13552	4.97765	2.64825	3.38929	6.35817	4.72942	2.13222	4.00714	4.7182	4.57023	4.85584	5.19105	6.05256	4.78892	4.50649	6.2928	1.36911	high
TCGA-38-4625-01A	97.7425	0	4.38683	7.44355	4.19206	1.12963	5.24511	2.13485	8.55701	7.44052	0.617975	3.38759	1.90972	5.14858	2.51655	6.0911	2.49208	5.3937	6.72572	6.49077	8.573	7.21567	6.83921	6.245	2.11793	high
TCGA-44-2668-01A	25.0192	1	1.33211	5.14958	3.77663	1.60795	5.5558	1.38815	4.02253	6.55904	2.0584	4.32438	1.21264	5.91925	1.36375	6.19099	1.45031	4.73521	6.4521	5.59412	6.31106	5.36478	4.49231	6.07563	2.10575	high
TCGA-71-8520-01A	6.90411	1	2.1581	11.9491	4.45392	1.32312	4.75995	8.08144	6.87505	4.27335	5.2593	4.225	2.77019	5.16648	5.5122	5.30519	6.71985	5.72526	5.29641	5.10319	6.8097	5.69623	6.87705	6.08934	1.8964	high
TCGA-75-5125-01A	66.6411	1	3.43606	6.82425	4.23602	1.28988	5.21316	4.1158	1.06284	6.30087	2.6285	4.31928	2.48385	5.20481	2.57196	5.92578	4.74221	4.74911	6.54914	6.29236	5.79981	6.37928	7.54743	6.76364	1.71839	high
TCGA-49-4512-01A	29.7534	1	2.24862	2.77707	2.44677	1.11696	3.72211	7.60817	1.97178	4.26464	1.69867	3.36908	4.00675	2.85527	3.52802	4.7141	3.54581	5.62709	4.18185	4.05084	5.86992	4.46825	4.99602	5.50203	1.22154	high
TCGA-86-7711-01A	34.389	1	1.12294	2.98853	5.06609	1.43386	4.38982	1.81311	0.839695	3.67325	2.96088	3.81844	1.31391	5.22092	0.948139	4.58544	1.22189	3.49081	6.08966	4.87043	5.69933	5.88019	2.39422	6.25064	1.37334	high
TCGA-55-8094-01A	17.7863	0	2.37519	8.81473	3.9501	7.55155	4.43352	2.89121	1.79285	3.91062	0.641689	3.05603	6.30054	4.34844	1.38029	4.66676	5.79639	3.35748	4.93135	5.17372	5.56617	4.62498	5.83092	5.82465	1.2896	high
TCGA-05-4430-01A	25.0192	0	2.72741	7.90639	3.41225	1.36859	4.31588	3.54749	3.00897	4.07955	2.88372	4.26459	6.20559	3.75255	3.12237	3.77136	4.3439	6.30375	4.15902	4.92398	5.89908	4.77047	6.52786	5.52742	1.24719	high
TCGA-50-6593-01A	11.0466	1	3.43148	6.75418	3.33495	1.17205	4.57636	3.43744	3.18918	6.05426	1.26264	3.75645	6.22227	4.7306	4.36961	5.0295	3.65874	7.1366	5.24641	4.6225	6.22532	4.85005	4.73286	5.75171	1.40684	high
TCGA-49-4505-01A	14.0712	1	1.66884	6.61828	3.54393	1.2181	3.298	1.65657	6.19083	5.66821	4.20507	4.03353	4.43339	2.34974	3.11127	2.64731	2.77896	4.68061	3.31967	3.92725	5.29924	4.05048	7.04797	4.666	1.72571	high
TCGA-05-5420-01A	15.0247	0	2.92627	7.80631	3.07174	6.74641	4.67614	1.90795	8.62772	2.19381	1.04103	2.04693	1.90962	3.71012	2.2509	4.06734	1.30507	5.18136	4.41917	5.00324	6.03307	3.63539	3.07836	4.69963	1.64753	high
TCGA-55-7994-01A	19.8247	0	4.1295	3.40435	4.61447	1.39971	4.54776	2.21561	0.80349	6.07589	4.42152	5.46669	2.15974	5.40753	3.14654	5.99302	1.3669	4.11829	6.21971	6.14349	6.06614	6.29184	7.74355	5.84409	1.79844	high
TCGA-50-5933-01A	78.674	1	3.8701	1.15957	3.7142	2.38592	4.81701	1.32417	3.93009	7.37878	2.40516	4.33238	1.7394	5.3734	3.44733	5.62298	1.43003	6.41695	5.82394	4.86863	6.30571	5.88984	6.95377	5.35229	2.08044	high
TCGA-78-7220-01A	26.5315	1	4.1026	5.91989	5.04542	8.24471	6.11698	1.47197	9.01083	4.79373	1.59306	3.67319	6.81086	6.493	1.70118	5.93767	1.54958	3.45798	7.01277	7.04741	6.74295	5.35557	1.86718	5.94008	2.06762	high
TCGA-05-4382-01A	19.9562	0	3.11992	8.93429	4.41237	2.02427	3.63472	1.47595	4.42796	3.67283	3.1977	3.05622	3.55345	4.48091	2.07144	3.99051	2.2346	4.87207	4.7114	5.30589	5.27372	4.79595	3.35229	5.22841	1.24492	high
TCGA-64-5775-01A	2.03836	1	3.63856	1.17942	3.44481	1.1333	6.56975	2.2957	8.35591	8.0658	0.716264	5.32078	0.980235	5.53066	0.913502	6.64658	1.23956	5.40623	6.07845	5.44391	6.98864	6.07687	7.49653	6.94129	2.70097	high
TCGA-44-7661-01A	18.3123	1	3.19364	6.68061	4.3063	1.35956	5.51581	2.04523	4.73754	7.47803	3.67138	4.80836	1.86325	5.83898	2.89671	6.18829	2.62953	6.95441	6.15171	5.48482	6.43171	6.07268	7.49963	6.66981	2.28207	high
TCGA-05-4427-01A	26.0055	0	2.99496	7.01566	4.24373	1.70581	4.28261	5.82134	0.882716	4.91559	1.55026	3.23015	2.17289	5.72301	3.89355	5.29933	1.5644	6.22416	6.51593	5.3055	5.87584	5.51975	5.83756	5.72264	1.40206	high
TCGA-86-7953-01A	32.7781	0	1.94452	10.6123	5.03875	1.55137	5.93631	2.34431	2.77304	5.01771	3.73278	3.02295	2.94381	7.00889	4.36983	5.50803	8.93266	4.61848	6.74804	6.31864	6.04801	5.54998	4.2086	6.68248	1.59867	high
TCGA-69-8254-01A	13.4466	0	2.64997	10.0122	3.58807	8.11935	2.66169	8.65427	6.02085	4.74334	1.57616	2.6486	7.05809	2.93883	4.99181	3.06735	4.19198	4.81485	4.02824	3.95812	5.00859	4.27168	1.55675	4.26683	1.22516	high
TCGA-86-8055-01A	4.07671	1	2.27617	8.35175	4.46468	4.22411	4.84197	6.41044	6.68113	4.11703	4.75597	4.29069	3.2931	4.80136	3.91988	4.73705	2.21914	6.62863	5.76725	5.03136	5.63474	5.16552	6.27174	5.31705	2.06067	high
TCGA-55-5899-01A	30.5753	0	1.44917	3.11762	5.17078	2.37725	6.66259	2.2178	2.24707	4.95737	4.38072	4.85422	6.03256	5.48971	1.5238	5.43652	4.84451	4.92474	6.48385	5.68841	6.82089	5.29247	2.76901	6.94255	1.73358	high
TCGA-78-8655-01A	77.589	0	2.26104	6.23448	2.9066	1.35075	3.72172	2.19174	4.51171	2.89284	4.74484	3.06284	3.56756	3.83286	2.28031	3.82512	2.68938	5.37159	4.42418	4.607	5.83363	4.82346	3.48946	4.80772	1.30739	high
TCGA-49-AARN-01A	37.3151	1	2.19303	9.05227	3.94148	5.38239	4.03206	6.93293	7.93698	4.53805	2.77857	4.12095	5.14278	4.14468	6.22963	4.08416	5.45848	3.94377	4.11528	5.29233	6.1893	5.33481	4.89257	5.2361	1.68485	high
TCGA-49-6745-01A	17.1616	0	3.2143	8.03348	4.10064	1.24096	4.75586	2.07865	3.56919	6.18499	4.33451	5.11462	4.33588	4.48892	3.78896	5.72316	2.86281	7.19645	5.63939	4.78175	5.90075	5.4814	6.99575	5.57865	1.896	high
TCGA-55-8505-01A	14.4658	0	3.91107	8.09369	4.42207	6.38987	4.40175	6.21285	7.3982	5.78506	2.55526	4.06705	8.38641	5.45221	1.41493	4.10378	2.83463	3.57251	5.96069	5.41801	5.8076	5.27029	5.52744	6.0175	1.92711	high
TCGA-38-6178-01A	14.7288	0	2.63373	9.69616	4.24903	2.32654	3.26431	5.30671	5.0437	4.87146	2.73381	4.0424	3.46462	3.77383	3.32231	4.80315	4.47053	4.95628	3.882	4.75755	5.86602	5.05626	3.74943	5.35434	1.36644	high
TCGA-49-4494-01A	35.5397	1	1.78663	9.28901	3.23089	1.31617	5.83368	2.25712	2.97207	4.57989	4.2684	4.21295	6.94402	4.62299	2.94024	5.12717	3.31784	4.44213	5.01587	5.05724	6.75942	5.1133	4.74756	6.60901	1.49193	high
TCGA-55-6543-01A	14.3014	0	2.31605	7.25661	2.82707	1.45749	2.8149	2.50343	5.57962	4.95849	5.45764	3.03653	3.76723	2.01545	4.499	3.68211	3.70096	5.75545	3.60346	4.1941	5.80864	4.21989	3.44884	4.3363	1.44456	high
TCGA-64-1678-01A	39.0904	0	2.9135	5.23575	4.38913	1.86076	7.24633	2.25961	1.13662	2.58106	1.26107	1.1084	5.54514	5.87739	1.32898	5.61402	8.76452	4.83945	5.73607	6.01929	7.22493	3.35743	8.04924	7.02056	1.21327	high
TCGA-91-6835-01A	2.59726	0	3.42391	6.66698	4.55864	1.62128	4.16454	1.42624	2.90261	2.43661	4.72948	5.12241	6.26243	4.56947	4.50871	5.48122	3.10035	6.8046	4.8163	4.9403	6.01923	5.69175	5.70301	5.53607	1.28258	high
TCGA-69-7761-01A	6.11507	0	2.59105	6.30536	3.31804	2.31484	4.17919	8.00459	6.10233	4.32586	1.87088	3.92285	5.13859	4.25373	2.19595	4.77132	7.32816	5.10419	5.73015	4.36552	4.75793	5.11339	4.44296	4.75108	1.64519	high
TCGA-44-5644-01A	28.3726	0	0.991056	8.76083	3.48793	7.71544	4.46903	2.92014	1.1302	3.0906	4.32204	3.94935	4.99266	5.28969	2.79363	4.80464	6.75332	2.37959	5.40532	5.80329	6.44009	3.89834	4.2146	5.46184	1.49133	high
TCGA-49-4506-01A	32.8438	1	2.02062	4.84685	2.70817	1.13495	5.54651	2.57189	8.13799	4.7272	3.69115	2.60839	2.26273	4.46016	1.11559	4.28329	1.36077	2.73557	5.24384	4.19937	5.92004	3.24749	1.55566	3.06934	1.85044	high
TCGA-MP-A4SV-01A	86.137	1	4.3143	8.0212	5.11147	5.1109	5.95449	2.23681	2.73963	5.54477	2.21589	3.70128	5.59631	5.09616	4.25032	5.59636	4.62169	4.07638	5.49351	6.3139	6.11583	5.71705	4.97834	6.31674	1.45159	high
TCGA-MN-A4N1-01A	27.189	0	1.22613	6.47975	4.21046	1.10581	4.20533	1.21493	1.84046	4.7234	5.19078	3.39212	0.980235	5.29024	2.04266	5.07608	4.23376	3.95518	5.20919	5.51604	6.47444	4.49693	4.9989	6.5796	1.6601	high
TCGA-35-4123-01A	5.98356	0	4.10475	3.73339	4.45814	1.27176	6.54898	1.09938	1.9547	6.67809	3.91874	3.23093	1.22965	4.93355	2.71862	5.42947	1.60281	3.86167	4.21109	5.58395	6.2085	5.1434	8.54289	6.66872	1.75924	high
TCGA-69-A59K-01A	19.4301	0	3.67995	6.83177	5.27219	1.14827	4.53008	2.54904	1.9553	5.77426	2.38838	4.63775	2.85295	4.49161	2.33007	4.10413	5.09525	4.77157	4.67977	6.09574	5.87823	5.39202	7.41426	6.06139	1.40349	high
TCGA-05-4434-01A	15.0247	1	2.71942	6.54885	3.69202	1.78533	5.4343	5.19379	5.91004	6.41592	2.03459	3.3323	5.3696	4.81618	4.26473	5.56634	5.20908	4.34425	5.83791	5.77232	5.60482	5.0762	6.0359	5.40719	1.84402	high
TCGA-78-7148-01A	20.5808	1	1.99396	9.00411	3.62377	7.23423	4.93085	4.72451	4.02716	3.72595	2.99523	3.69044	6.95527	4.68496	3.23868	5.08013	2.25613	4.59705	5.70898	4.46169	5.7843	4.87801	2.89721	5.59053	1.59629	high
TCGA-50-5930-01A	9.27123	1	4.5623	5.64385	2.84213	3.79091	3.91042	1.68635	8.7197	2.68548	1.22067	3.08605	5.61927	3.4151	1.70644	4.53773	1.75949	4.89829	4.46297	4.97859	4.82278	4.35813	6.25215	5.79165	1.69144	high
TCGA-55-6981-01A	45.337	1	1.97707	6.16386	4.20547	1.12735	4.50033	3.29209	5.49375	4.34832	4.5423	4.18604	4.11677	4.10628	2.97135	5.0364	1.74314	5.13149	4.32447	4.95426	5.64596	4.97889	4.82528	5.63648	1.66783	high
TCGA-97-7554-01A	25.4795	0	1.85518	6.92157	3.25614	1.42111	4.0206	3.511	1.47557	3.1355	5.54406	4.37261	2.06745	3.69563	4.8727	4.23546	2.97875	5.35114	4.27603	4.22275	6.00032	5.85226	7.57824	4.87988	1.3885	high
TCGA-MN-A4N5-01A	2.76164	0	2.93871	7.04915	4.04781	1.40322	4.77574	1.46456	1.76124	5.82724	3.10944	4.42398	2.84995	5.44222	4.42109	5.17274	3.88389	4.45475	5.40484	5.20651	5.92597	5.5795	6.67186	5.40025	1.58727	high
TCGA-93-8067-01A	6.11507	0	1.86636	7.89374	3.45128	7.32278	5.5999	2.76434	4.64351	5.3204	1.85988	3.92788	5.70761	5.42431	2.79134	5.06105	3.24573	4.0644	5.57417	5.40624	6.58374	4.79665	5.21212	5.75566	1.89592	high
TCGA-97-8176-01A	15.3863	1	2.90316	8.36268	4.1461	6.52382	4.74193	3.63718	4.91898	5.2032	2.51309	4.67627	7.82635	5.25221	2.00712	5.78497	4.07313	4.2207	5.78423	5.96295	6.17309	5.25689	1.66187	5.64807	1.61548	high
TCGA-55-6968-01A	42.5096	1	1.92477	2.57728	5.89797	1.18955	5.61194	1.26538	1.05383	2.15639	1.83626	5.59989	1.33772	6.24005	1.96429	5.24035	6.4431	3.96687	7.56549	6.62287	7.08711	5.90223	6.61868	8.40526	1.71768	high
TCGA-73-4658-01A	52.6027	1	3.4543	8.16283	3.11287	2.54148	4.04547	2.76367	1.51782	5.68252	4.3241	3.91622	2.72999	2.89218	3.97493	3.94594	3.99864	6.66154	3.8645	4.2632	5.591	4.71827	7.29204	5.2848	1.46764	high
TCGA-50-6595-01A	6.2137	1	2.4416	2.53616	4.05969	1.04567	6.75749	1.05541	8.06954	7.60365	2.66735	4.09689	2.48302	5.52645	1.20615	6.27486	2.22865	4.56393	6.21981	6.13361	6.82299	5.96384	5.39692	6.77905	2.47569	high
TCGA-44-2666-01A	3.18904	1	3.38591	11.9628	3.65714	5.3742	3.13038	3.15392	6.82799	3.32986	1.96151	2.98572	2.10786	3.47299	6.5956	3.59562	2.56507	5.70241	4.71436	4.89146	5.58008	5.02336	5.02862	4.51796	1.48842	high
TCGA-44-6777-01A	32.4493	1	3.0105	8.80006	3.3145	1.95604	3.48927	1.65007	3.28192	3.28768	1.06415	3.73351	1.79245	2.95415	5.92406	4.16915	1.64932	7.23076	4.16733	3.76756	5.61633	4.63408	6.06803	4.53618	1.24491	high
TCGA-73-4675-01A	30.3123	1	3.43443	4.74246	3.10079	1.282	3.15967	1.38202	2.65194	4.58706	1.75095	4.48766	4.98878	2.7156	1.65263	3.54093	2.4981	7.58794	3.99438	4.14477	5.23879	3.80028	8.72273	6.0739	1.49835	high
TCGA-55-7903-01A	18.6411	0	4.55723	6.97113	4.83502	1.29799	5.17987	2.38869	2.30105	4.43301	1.80502	4.58254	1.82961	4.93302	4.08441	5.34249	1.86796	3.83683	5.16264	5.25026	6.4436	5.70921	6.23044	6.02342	1.39421	high
TCGA-99-8033-01A	21.5671	1	2.45415	5.78061	5.78814	1.23282	4.71341	3.21364	6.94352	6.4028	1.51724	4.34772	4.04284	4.86606	1.38747	5.47921	1.82815	2.89913	6.12908	6.18388	5.68193	5.21534	3.59375	5.39668	1.87371	high
TCGA-95-A4VK-01A	21.4027	0	2.10615	5.80331	3.73532	5.19686	3.69941	4.86417	4.69516	3.08645	0.694296	3.38926	2.56044	3.88399	2.72742	4.26207	1.82961	4.69715	4.81289	4.31211	5.40512	4.89604	1.58636	4.05944	1.28034	high
TCGA-95-7043-01A	16.537	1	3.69696	7.30461	3.70701	3.81661	5.48352	1.37674	5.23475	1.5733	3.19816	4.13977	8.98704	5.40325	1.44245	4.26284	1.28387	6.73024	5.39996	5.43982	5.72649	4.84797	6.62863	6.89297	1.51002	high
TCGA-44-7672-01A	23.6384	0	1.86878	7.05842	2.44945	4.93022	4.64069	3.2822	3.12843	4.37324	4.1751	3.91095	4.15702	4.2923	1.99433	5.10678	2.66491	6.1832	4.73684	4.18902	5.95973	5.23682	6.54674	5.44626	1.76888	high
TCGA-67-3771-01A	20.0548	0	2.13752	8.91327	3.63329	0.97205	5.89255	1.35839	2.3948	4.3521	2.35747	4.26717	3.58058	4.48504	1.64791	4.81901	8.14591	4.46382	5.37578	5.92363	6.07723	4.59231	7.32019	5.728	1.5325	high
TCGA-73-4670-01A	4.30685	0	1.5236	5.13716	3.50921	1.25959	5.13454	1.19217	7.80195	4.97277	2.50595	2.48587	4.46212	4.76541	1.11707	4.8906	1.64149	2.92153	6.7459	5.35722	6.29325	5.89642	2.01513	5.45057	1.84252	high
TCGA-55-7576-01A	22.0274	0	2.86485	7.54794	4.53147	2.50777	4.53902	2.07768	3.0893	4.09674	3.81954	4.25984	1.60927	4.8642	3.92159	3.88027	1.57961	6.09972	5.26307	4.69989	6.37487	5.06858	6.39668	5.60854	1.63304	high
TCGA-93-7347-01A	22.4548	0	4.95669	12.0684	3.13746	3.48252	3.28764	4.31207	5.00204	3.16241	2.72375	3.42496	3.45476	3.29389	5.60234	4.10799	3.60198	5.23222	3.80692	4.16203	5.59474	4.2215	5.3135	4.8848	1.21983	high
TCGA-75-7027-01A	100.57	0	1.44019	8.00475	3.95052	7.04595	4.97895	1.49785	5.98776	5.4401	1.60052	3.33326	7.15929	6.15682	1.24304	5.04255	5.42428	3.4352	6.70658	5.1299	6.00321	4.63307	1.23207	6.36372	1.91125	high
TCGA-62-A472-01A	29.9178	0	4.28042	6.23518	4.83863	3.32076	4.96263	3.74621	4.36577	5.24667	2.61249	4.31243	2.50366	4.88611	6.33496	5.32802	5.64258	4.83754	4.99179	5.72274	5.96091	4.67596	7.68325	6.42809	1.81511	high
TCGA-78-7154-01A	19.4959	1	2.40334	9.58835	4.42209	3.43575	5.90744	2.4563	7.3132	6.04919	2.23434	4.05803	8.83691	5.7594	2.40761	5.43748	3.188	4.91819	6.92524	6.46815	6.9255	4.7986	5.28396	5.81628	2.0052	high
TCGA-50-5044-01A	20.5151	1	2.56446	7.56752	2.98851	1.27573	4.84222	1.51571	6.19168	6.84151	1.08759	4.13789	4.30119	4.88955	2.01334	5.78076	1.74761	4.44544	5.74036	4.69236	6.30998	5.03473	6.60557	6.54728	2.11238	high
TCGA-49-AARO-01A	123.584	0	3.56185	5.35879	3.46573	1.86623	4.32753	1.61808	5.33154	6.45183	4.29754	3.27529	5.85299	3.69215	2.54717	4.2605	4.63019	6.41281	4.24126	5.10702	5.78911	4.79188	7.30777	5.29899	1.72238	high
TCGA-L9-A5IP-01A	1.90685	1	3.04464	3.46044	4.43272	1.15184	4.87782	1.17094	4.93614	6.82457	3.56518	3.10628	2.18501	4.79292	0.961113	5.08828	1.33064	3.22091	5.90682	4.97561	5.77042	3.85247	2.8602	6.41025	1.99494	high
TCGA-97-7547-01A	64.6027	0	2.03997	12.1622	2.02917	1.14218	1.94418	5.32787	6.21046	3.66978	1.97826	3.51663	3.24958	1.99782	6.05566	3.7147	6.34902	4.22813	3.22357	3.67387	5.06926	3.63763	5.16399	4.11419	1.27456	high
TCGA-78-7143-01A	163.101	1	3.42675	6.35597	5.03383	1.77325	4.82366	1.96559	1.47673	4.39931	4.31145	4.70455	2.56401	5.03423	5.1365	5.7964	5.4819	7.0759	5.74382	6.35306	6.35993	6.80128	6.76307	5.17784	1.42433	high
TCGA-55-8205-01A	19.6932	0	2.6086	6.56119	4.85615	1.71702	6.17442	1.94068	5.65582	8.28752	1.35734	3.93924	2.99327	5.82651	2.26239	5.89052	2.01422	5.35901	6.17596	6.42764	6.95035	6.66571	6.89379	6.7027	2.12935	high
TCGA-05-4415-01A	2.99178	1	2.16159	6.63433	4.46674	3.36759	6.61773	1.13953	9.70535	6.44372	6.75	3.95445	1.06971	5.74276	1.31903	5.62205	1.4167	2.6409	6.93405	6.08404	6.3884	4.31404	7.85356	7.77901	3.14136	high
TCGA-97-7941-01A	15.9123	0	3.22432	10.2634	2.92892	8.47794	2.56741	8.3606	7.17768	4.44985	1.25127	2.55347	5.50834	2.43915	5.00518	2.76059	7.68369	5.19207	3.57388	4.07657	5.10824	3.99556	1.67199	4.47544	1.2854	high
TCGA-86-8585-01A	11.6055	0	4.67978	5.10932	3.87457	1.32448	5.11473	1.31939	5.37177	3.98415	2.38209	3.40069	3.12642	4.39761	1.67429	4.8267	1.99292	3.98211	5.57193	5.15189	6.71093	4.08118	2.56169	7.15733	1.59841	high
TCGA-55-6978-01A	5.7863	1	2.84839	5.82636	4.54396	1.07882	5.49879	2.34236	6.12121	6.49135	2.12764	3.75532	2.7011	5.35875	1.88424	5.62413	2.46302	4.05207	6.23245	5.69263	5.98736	5.80737	8.67739	7.82737	2.2735	high
TCGA-97-8175-01A	18.1151	0	1.8095	6.67551	3.3087	1.65541	4.14631	2.42769	2.07632	3.64576	4.52963	3.91223	2.27895	4.45647	2.98415	4.47185	1.92364	4.47633	4.80482	4.97602	6.71261	4.90231	2.4796	4.73947	1.25961	high
TCGA-MP-A4TF-01A	11.0466	1	3.35969	6.41143	4.90745	2.46094	4.67274	1.3885	7.84573	5.46377	1.4186	4.4246	4.10035	4.9695	2.43621	5.14634	2.63403	3.28864	5.42415	6.16959	5.99658	5.39471	6.11293	6.26218	1.96284	high
TCGA-MP-A4T7-01A	5.49041	1	3.09343	9.29539	3.46099	4.2988	3.74222	3.54835	5.59162	5.4242	1.80935	3.10205	4.12323	4.80659	3.57233	5.09146	3.08482	5.26553	5.65701	4.96966	5.12015	4.69085	4.905	6.09322	1.80738	high
TCGA-50-6591-01A	3.91233	1	0.85954	1.80939	5.95025	1.38679	6.31324	3.57362	4.50278	2.74824	3.46409	4.3304	0.980235	6.23027	2.90151	7.92341	1.45671	6.92927	6.86756	6.69571	8.0407	6.66665	1.08228	7.49233	1.7864	high
TCGA-62-A471-01A	40.9644	0	2.80497	5.91207	4.10485	3.68731	5.27747	2.19218	6.92971	6.38547	2.48183	3.06493	8.02236	5.81313	1.09698	5.25639	4.47537	1.95151	6.20714	6.04449	6.23212	4.85395	3.57457	6.75247	1.91203	high
TCGA-50-8459-01A	36.789	0	1.99432	4.55384	2.52915	3.83873	3.18558	5.55557	5.90769	4.31737	1.13868	2.97767	4.96876	3.07438	2.26727	3.60741	7.27917	7.61849	4.05181	3.90185	4.91742	4.40266	5.2268	4.56823	1.48986	high
TCGA-50-6590-01A	42.3452	1	2.23642	2.57503	3.87615	0.980815	6.94163	1.20751	7.92899	7.20193	1.30958	4.30259	0.980235	4.90745	1.39016	5.91592	1.41048	3.41612	6.50525	5.6969	6.72981	6.07806	7.29239	6.79801	2.58054	high
TCGA-49-6742-01A	16.0438	1	3.29057	8.80805	3.97692	7.39303	5.27647	3.70018	6.75205	5.21031	2.55076	3.9374	7.66271	5.24343	3.5153	5.51978	3.51438	5.13437	5.73814	4.9096	5.81186	4.62432	5.15243	4.84159	1.95091	high
TCGA-64-1679-01A	81.7973	0	2.05533	7.64441	3.95864	1.16866	4.49933	1.36628	1.4563	4.12256	2.98714	4.02919	5.39423	4.36499	1.74929	5.15184	2.09035	5.50908	5.19819	5.21568	6.15467	5.18157	6.16983	5.30234	1.29089	high
TCGA-50-5066-02A	47.4082	0	2.72249	6.24197	5.29873	1.12912	5.83411	1.87871	3.59144	5.12348	1.67579	4.0957	7.58438	5.40871	3.24713	6.50619	5.73045	5.81158	5.88454	5.80061	6.0924	5.27131	4.74432	5.83253	1.4454	high
TCGA-55-7913-01B	18.4438	1	0.983945	9.75085	3.8177	3.16596	5.17967	1.97451	3.67544	2.25935	1.58448	3.22254	2.59484	5.39916	1.19993	5.62881	3.81331	2.35606	6.21546	6.00612	5.80741	4.23037	6.03305	6.16195	1.64651	high
TCGA-78-7166-01A	8.48219	1	1.76263	3.75169	2.91861	3.37604	4.30934	1.18621	6.75136	4.29855	1.28929	2.79232	6.54874	4.39447	1.14792	4.68574	1.51759	2.57727	4.6477	3.52731	5.15573	3.62163	3.14738	5.5684	1.70865	high
TCGA-93-A4JN-01A	23.6055	0	2.72001	7.71875	5.94302	1.85601	4.64007	5.901	5.46136	4.43151	1.60702	4.34958	3.90411	5.54929	3.75081	4.94444	4.62622	5.30637	5.61896	6.03426	6.75804	7.07741	5.586	5.79184	1.44374	high
TCGA-55-6985-01A	40.537	0	1.76013	6.96974	3.63806	1.7412	4.36607	2.33076	4.04228	6.39659	4.17162	3.7353	7.19138	3.79992	3.25343	4.68316	4.46468	4.05541	5.272	4.41837	5.90496	5.29308	6.60998	5.99957	1.76681	high
TCGA-55-6975-01A	3.87945	1	1.83441	2.34547	4.26675	2.68782	5.80324	1.23497	7.25618	5.17807	4.45049	3.88664	5.26996	5.34689	1.01034	6.28492	1.25781	3.21091	6.41971	4.79351	6.44955	5.14878	5.26109	5.87028	2.31621	high
TCGA-62-A46V-01A	72.2959	0	4.64056	9.61619	3.40222	1.93186	4.18139	7.39929	4.01111	3.16897	1.3225	4.5362	1.30217	3.88205	6.78038	3.88196	1.32865	4.76069	5.04444	5.1854	6.28804	5.25366	6.80404	4.66179	1.29787	high
TCGA-55-6984-01A	24.9863	1	1.61406	7.87739	2.92112	1.62877	4.00381	8.26292	5.77039	5.91111	1.79268	3.30305	4.29136	3.98296	1.51924	4.03978	8.52311	3.60221	4.94433	4.53324	5.13145	4.27005	3.43555	5.39507	1.61553	high
TCGA-50-6594-01A	12.1644	1	2.8749	2.14757	4.31299	1.78607	4.62597	1.24607	0.90151	5.22077	3.4919	5.12769	1.97113	3.9877	1.59056	5.54566	1.34256	3.74054	5.96436	5.81523	6.51248	5.21558	6.77118	5.7298	1.74947	high
TCGA-49-AAR3-01A	62.2356	0	2.33017	2.77998	4.49379	1.26365	5.19467	1.1559	5.49266	7.78607	3.18515	3.77829	2.2613	5.26025	1.50457	5.04728	1.79508	3.31897	5.24319	5.19205	6.39621	5.43823	4.11677	6.01228	2.03143	high
TCGA-86-7955-01A	35.2438	0	4.04172	10.0343	4.65059	1.02281	5.06198	1.952	5.01127	2.58944	6.23873	3.06816	3.13577	4.91749	1.0698	5.3057	1.27943	2.53721	5.96714	5.56266	6.64115	4.67949	7.3012	6.25534	1.72305	high
TCGA-78-7150-01A	21.8959	1	1.59167	5.28532	4.71501	4.6303	5.75563	1.26601	7.06626	5.45695	3.50704	3.60934	4.45581	5.99951	1.40212	5.55467	1.5545	2.76862	6.12267	6.42652	6.55921	5.32275	5.12791	6.45844	2.19841	high
TCGA-50-5946-01A	53.1616	0	1.22492	8.13414	5.63505	1.02028	5.25338	1.92329	5.42677	3.35747	3.02516	4.10171	3.62286	5.95374	2.86723	6.92828	3.28415	2.80456	6.84764	7.14508	5.89032	6.46909	5.04038	6.12508	1.74216	high
TCGA-50-5055-01A	60.1644	1	3.35631	6.44142	3.65588	1.91108	4.15641	5.13627	5.81789	4.52901	1.67784	2.642	6.12688	3.24828	3.16323	3.51074	5.84665	5.30712	3.84547	4.71068	5.75878	4.34388	4.86976	5.29233	1.22605	high
TCGA-69-7978-01A	4.40548	0	2.84412	4.99234	3.83195	1.59181	4.83789	1.62678	1.62358	5.85516	4.33998	5.03836	2.85527	5.13202	2.20109	4.69771	2.62733	5.12335	4.84686	4.94068	5.60002	5.02825	8.33314	7.41916	1.91033	high
TCGA-86-8054-01A	37.7425	0	5.33401	6.7867	4.78551	1.35928	5.77122	1.47804	2.94692	2.6127	4.88311	4.00454	3.60514	6.13881	2.6019	6.75628	7.16486	7.97622	7.22281	6.45748	6.93602	5.48236	1.59925	7.14349	1.43661	high
TCGA-69-7974-01A	6.04932	0	4.33107	8.94374	3.93554	1.98171	4.94036	1.78715	1.21453	6.61741	2.1943	4.48033	5.40535	5.20171	6.37971	5.74006	3.10173	5.15756	6.13979	4.3892	6.36004	5.30869	5.41757	6.13872	1.53757	high
TCGA-38-4629-01A	28.4055	1	3.57256	4.29287	3.20528	1.14036	5.99628	1.34993	6.09799	7.37111	3.38792	3.01913	2.41501	3.84758	1.64947	4.6586	1.76809	5.381	5.22165	4.75361	6.82178	5.27852	7.07075	6.43652	2.1434	high
TCGA-55-8510-01A	17.7205	0	4.51391	8.1641	3.31901	2.10951	4.27054	2.23632	4.77961	5.22476	1.01134	3.07518	5.07512	4.37986	3.0201	4.04716	3.62449	5.42164	4.55149	4.93228	5.79623	5.00607	4.68743	5.63882	1.2876	high
TCGA-69-7760-01A	6.6411	0	2.60598	4.65683	3.62895	2.8335	3.48555	1.77802	4.60777	3.82789	5.78119	2.91059	2.47468	3.08087	4.80583	4.58466	1.89848	3.85483	4.81714	5.07046	5.73237	3.97027	1.65084	4.30516	1.48843	high
TCGA-05-4402-01A	8.02192	1	2.40706	9.5599	4.04499	1.35703	4.41633	6.50739	5.40699	3.16399	4.77208	3.04704	5.88609	4.12146	2.49889	4.72688	4.13517	5.6448	4.67837	5.07141	5.55526	5.32042	7.66387	4.78691	1.43098	high
TCGA-44-7667-01A	36.0658	0	2.05769	1.67312	5.22743	1.06303	7.19401	1.52701	0.834319	2.91908	1.05321	4.53465	3.52611	5.76499	1.00604	6.80439	7.556	6.55803	6.64741	6.55873	7.95659	5.94104	7.76776	8.13206	1.59471	high
TCGA-55-6970-01A	15.2548	1	2.93528	8.77382	3.68162	3.95985	5.07292	2.6538	5.13998	3.57511	2.20354	4.38832	1.83197	4.77496	3.81979	4.98364	2.196	5.39341	5.21218	4.63727	5.4979	4.98461	2.69939	5.18807	1.63482	high
TCGA-55-8511-01A	18.1479	0	2.83264	5.78591	3.23373	1.23761	5.10583	2.33478	5.27773	5.48977	5.0186	4.06803	4.32136	4.72685	1.82774	5.10479	2.58575	3.11223	5.31104	5.08345	6.25445	4.7103	1.50271	5.97262	1.75253	high
TCGA-MP-A4TC-01A	2.43288	1	2.48593	6.52071	4.66676	1.69503	4.82169	1.75148	6.15956	6.4362	4.98336	3.7589	1.29226	5.57885	1.95256	4.74513	1.93599	2.77211	5.67939	5.05016	6.22655	5.56799	6.14203	6.88196	2.23	high
TCGA-55-8302-01A	15.7151	0	1.89046	7.33789	4.17475	1.39875	5.08696	1.63788	6.32601	6.22015	3.98705	4.91391	2.6641	5.03975	2.36589	4.3235	2.1058	4.22721	4.23795	5.33267	5.68976	4.63263	7.64237	6.26985	2.13772	high
TCGA-L9-A743-01A	21.8301	0	3.36638	9.15092	4.00357	1.6034	4.20594	4.35012	3.09306	5.37561	2.97888	3.70707	5.88368	4.12302	4.62473	4.4573	4.479	6.17647	4.80399	4.65785	6.08975	4.66208	5.43583	5.43962	1.3235	high
TCGA-38-4631-01A	11.6384	1	2.78982	3.00359	3.47688	7.79122	5.8555	1.22784	4.84199	4.81729	3.11288	3.65684	2.6699	5.03852	1.23934	4.24977	1.69235	1.97593	5.38232	5.44696	7.02555	5.20555	7.62032	7.30574	2.21428	high
TCGA-55-8620-01A	12.3288	1	1.80286	5.59664	4.77092	4.8356	5.59672	1.47076	1.22752	1.99802	3.2154	6.08044	2.10315	6.02811	1.64691	5.16995	2.64261	4.42387	6.3092	6.49478	7.85883	6.64518	8.38191	7.70771	1.78319	high
TCGA-50-5941-01A	48.4603	0	2.31916	8.0232	4.46042	1.63678	4.72862	7.63507	2.71814	5.10877	1.63909	3.59238	3.27179	4.45608	4.47486	4.93633	3.18077	5.44212	5.1612	4.81169	5.72909	5.76164	4.10673	5.39393	1.28075	high
TCGA-55-8301-01A	17.5562	0	4.49072	5.2186	4.0154	1.34526	5.26577	3.58073	1.90499	4.08127	2.8561	3.14532	1.36747	4.46886	2.16767	5.3786	1.43555	4.03538	5.09477	5.09481	5.95309	4.70191	5.11076	5.68219	1.35243	high
TCGA-73-A9RS-01A	11.1781	1	3.92736	6.11323	3.50771	1.03477	6.06527	1.16271	6.2628	3.19717	3.704	2.76202	2.89624	5.35283	1.08951	5.99532	1.75528	3.58015	6.64379	5.57009	6.71875	5.12893	3.52333	7.50955	1.85777	high
TCGA-44-2665-01A	42.7726	0	1.57637	7.23054	3.21504	1.4347	3.98022	1.02225	3.50152	4.2114	3.05059	3.39609	2.35838	3.35058	3.00969	4.48759	1.53494	5.25302	4.39252	5.19212	6.35432	4.59101	3.48054	4.09981	1.29608	high
TCGA-L9-A8F4-01A	15.6493	0	2.55163	4.19879	4.35303	1.25232	4.2945	2.06126	1.54599	2.72522	1.14694	2.55501	2.75208	4.12827	1.79288	5.85922	4.36108	3.1697	5.22838	6.36606	5.92553	4.86127	7.13853	6.58855	1.21174	high
TCGA-86-8673-01A	28.3397	0	3.10438	6.05573	4.22734	0.934671	4.24307	1.38422	0.862607	3.62295	1.72455	4.07654	1.23818	4.92373	1.17496	4.87949	7.50143	7.07155	5.15932	6.11451	6.28205	4.78934	8.42869	6.88608	1.4023	high
TCGA-86-A4D0-01A	3.8137	1	3.36049	8.74423	4.15751	7.30862	6.03526	4.2795	1.66044	2.7639	3.14192	2.98073	5.45753	5.71868	2.46944	6.27248	7.1707	5.36529	6.2842	5.94813	6.25618	4.77821	2.48289	6.67356	1.36903	high
TCGA-MP-A4T8-01A	5.29315	1	3.4985	4.32654	3.3461	1.5129	4.50315	3.72815	5.84969	5.12365	3.17117	2.94537	5.38907	4.22308	1.66937	4.87555	6.53925	4.64533	4.89828	4.43692	5.67538	3.75033	5.78882	5.88378	1.75229	high
TCGA-93-A4JQ-01A	17.2932	0	4.11601	7.70069	3.87501	6.36937	5.53822	3.31084	3.88193	4.26783	3.43932	3.83817	5.16774	4.76108	3.68536	5.25334	4.9437	4.10369	4.86276	5.23204	5.5588	5.1529	7.08	5.86906	1.69451	high
TCGA-55-7907-01A	11.2767	1	4.61986	6.00068	3.71877	7.16542	4.11788	1.35377	5.17559	3.51086	1.24296	3.19302	4.3145	4.16347	4.36869	3.91923	7.85464	3.89929	4.79953	4.65122	5.19528	4.08002	7.39278	4.81898	1.60768	high
TCGA-MP-A4T9-01A	41.589	1	4.55306	9.86842	3.42261	1.32528	4.22089	3.90673	1.38727	4.96601	4.71922	4.24434	3.29272	4.20599	4.39198	4.20186	4.61627	6.83026	4.60249	4.8953	5.61927	4.68367	5.31925	5.09833	1.25715	high
TCGA-05-5429-01A	9.0411	1	3.41285	3.9514	3.70457	7.3408	5.2607	5.68999	7.11251	5.57649	0.713246	2.6841	6.28776	4.32672	1.33261	4.45726	6.53332	3.12159	5.1241	5.66986	6.35085	4.92898	1.33519	5.35065	1.59187	high
TCGA-91-6847-01A	27.6822	0	3.29465	1.39989	5.65465	1.62344	5.69119	1.27018	6.02296	4.40868	4.8172	4.50985	1.11323	5.46513	3.28457	6.69661	1.25374	2.74282	5.85227	5.98612	7.31874	6.07976	1.34773	6.00037	1.85722	high
TCGA-44-A4SS-01A	13.6438	0	3.78864	7.37198	3.53139	3.42975	4.34081	4.92332	3.87458	5.61072	1.791	3.74711	8.15561	5.05657	1.46416	4.51881	1.58011	2.70893	5.44181	5.10543	5.35843	4.98966	1.79483	5.63038	1.2891	high
TCGA-L9-A443-01A	6.34521	1	6.5581	8.58313	3.48481	5.15505	4.12613	1.71235	4.40972	4.29573	1.81637	3.3001	5.90111	3.60201	7.27934	3.74671	6.92768	5.1372	4.11347	4.14532	4.95105	3.81686	7.90918	5.14988	1.36841	high
TCGA-55-8089-01A	23.0795	1	3.79383	7.26422	4.67342	1.53683	5.27699	2.16158	7.74263	6.63699	2.1673	3.45317	3.73888	5.00034	2.36872	4.80801	1.77774	4.04128	6.29621	5.37307	5.74296	5.22711	4.27075	5.29552	1.98118	high
TCGA-53-7624-01A	34.2904	1	1.7347	1.60643	5.50364	1.35148	6.13471	1.29337	3.95598	4.96596	4.37744	3.58977	0.980235	6.58399	1.13643	6.55628	1.39339	3.27364	7.56539	6.79322	7.14376	6.25793	6.85428	7.76064	2.25775	high
TCGA-55-1596-01A	67.8904	0	1.23274	10.5521	4.93719	2.3975	5.78832	2.58075	6.65713	2.48474	1.71752	3.53923	9.11661	4.29173	1.1666	4.94592	2.72946	3.77927	6.65096	6.70253	7.17031	6.66548	5.87367	5.78788	1.41384	high
TCGA-38-4630-01A	35.2767	1	1.25746	1.94276	5.58225	1.22113	6.60261	1.27969	1.18427	2.5021	0.510523	3.73924	4.48206	5.80946	2.32795	6.26074	1.31736	3.94334	7.34715	7.42565	7.94891	5.94381	6.72437	6.59597	1.38754	high
TCGA-49-6767-01A	22.2575	0	2.12206	1.49794	3.84243	1.55319	5.91762	1.14582	5.95387	7.60381	0.953988	3.85346	1.09104	5.51256	1.10233	5.1925	4.27129	4.06324	5.50326	5.9102	5.94212	5.83095	6.55481	6.24564	2.20096	high
TCGA-05-4397-01A	24.0329	1	1.95584	5.92558	5.36702	2.74626	6.74763	2.48841	0.808489	3.9548	3.40272	4.61226	6.84223	6.98249	2.64468	6.50738	1.57214	8.69237	7.81657	8.27819	8.19772	7.38127	5.77183	7.45165	1.5165	high
TCGA-J2-A4AG-01A	32.4822	0	4.34869	8.02142	3.79033	2.33227	2.76941	1.61919	3.31001	6.0611	4.18747	3.89528	1.98814	2.49608	5.36045	2.87331	3.87594	5.23029	3.81492	4.39128	5.06377	4.44101	5.0176	5.80667	1.46465	high
TCGA-50-5936-01A	8.44932	1	2.92657	8.72913	4.14764	6.06505	4.78151	4.27809	7.93584	4.99371	4.1845	4.31572	2.76747	4.42445	3.53399	5.24905	2.13435	3.87462	6.03418	5.70025	6.11483	4.94763	5.53027	6.17707	2.33225	high
TCGA-86-8073-01A	24.3288	0	4.34658	6.807	4.04113	1.72787	4.89505	2.71816	3.41747	3.66019	4.27388	3.70453	3.64393	4.61331	3.4158	4.5389	4.4338	5.99596	5.57276	5.26761	5.00203	5.10051	4.70938	4.88642	1.40274	high
TCGA-05-5715-01A	2.03836	0	2.16892	10.0243	2.88982	7.38325	3.8199	7.40716	2.63206	2.52698	2.64557	4.48205	2.34422	3.68981	5.35618	4.15157	2.7384	6.4586	4.8221	3.833	6.05061	4.87602	4.4029	5.15112	1.46397	high
TCGA-44-5643-01A	33.3041	0	2.67348	5.54646	4.64572	2.66967	4.80543	1.21361	3.92021	4.29233	2.03804	3.00945	8.44709	5.68482	5.17532	5.89081	5.3155	4.41676	6.82577	7.69311	7.06009	4.90972	4.02633	7.87368	1.46659	high
TCGA-NJ-A4YQ-01A	47.0795	0	2.5866	6.36233	3.67881	1.08245	3.61984	1.54672	5.47787	1.996	4.5513	3.48359	1.1385	3.78983	1.79034	4.01362	1.94408	3.67521	5.58458	5.18089	5.44074	4.0161	6.31445	5.46049	1.7426	high
TCGA-44-2662-01B	42.0822	0	2.74517	5.48616	5.49307	2.392	4.83151	3.02985	4.02389	4.27574	1.19262	2.6773	2.25441	5.48766	2.07305	4.8875	1.87913	4.41706	5.47688	5.61777	4.03487	4.96032	1.82788	3.77953	1.2383	high
TCGA-49-4514-01A	55.8904	0	2.91619	6.0677	2.93552	4.15725	4.6684	7.90892	3.82899	4.54003	1.18691	2.30599	7.36182	4.84818	2.51243	4.58716	2.56396	5.10174	5.38563	4.94879	5.81454	4.7977	4.93161	4.86372	1.28924	high
TCGA-55-6712-01A	5.62192	1	2.4182	5.30021	3.77489	1.67882	5.82626	1.63143	5.90629	7.4566	4.05765	3.23722	4.1816	3.92191	1.831	4.6789	1.87093	5.95156	5.0799	4.25848	6.1143	4.90958	6.73193	4.61751	2.06782	high
TCGA-44-4112-01A	26.5644	1	2.42972	8.95919	3.73315	1.7222	4.85191	1.40456	1.41715	4.12945	2.97309	3.44201	4.26276	4.28183	3.63479	6.10165	1.59072	4.69957	5.25977	5.67888	6.15612	4.61191	8.13605	5.94811	1.47473	high
TCGA-75-5147-01A	43.8247	0	4.65576	9.43752	5.32902	6.07565	5.85828	6.51423	4.77188	3.84339	3.63981	4.66849	7.72339	4.61684	3.60565	4.75224	6.73939	5.61601	5.53478	6.77081	6.76842	6.07397	4.61697	5.25034	1.3384	high
TCGA-86-A4JF-01A	24.2301	1	2.18946	8.19095	3.88478	1.3631	4.62626	2.14402	4.12277	4.04147	4.42309	3.83727	2.40103	5.55002	4.37617	5.91813	1.79954	4.42826	5.55766	5.6723	6.90255	5.54279	6.66215	6.48973	1.77831	high
TCGA-69-8453-01A	26.7288	0	4.13016	8.68747	2.92025	1.48283	4.02777	7.76175	4.82373	5.23386	1.14396	2.24416	6.04879	3.79752	3.69777	4.05439	7.53623	8.14634	4.8476	4.11261	5.37073	4.58387	4.75905	5.76324	1.24993	high
TCGA-95-7039-01A	41.8192	0	2.23374	7.25939	3.95422	1.63263	5.08707	2.46817	1.88989	6.65171	1.66205	4.36791	2.58587	4.04285	3.12586	4.79943	2.40176	4.57424	5.152	4.48644	6.39975	5.32387	2.53511	5.65172	1.45727	high
TCGA-62-A46O-01A	47.8027	1	4.05044	4.8277	6.17271	4.95375	5.33218	1.18079	9.91549	3.24026	5.3799	2.54079	1.88149	6.34748	1.09762	5.78402	1.40379	3.24297	6.53558	6.62423	6.10632	5.65554	3.81677	5.63108	2.16549	high
TCGA-05-4433-01A	24	0	3.36765	8.77121	2.91431	3.97477	4.2998	7.8684	3.18195	4.11493	1.17385	2.51072	3.21118	4.49337	3.55069	4.4841	6.85294	5.80505	5.71334	4.54868	4.81714	5.01446	2.70943	5.3695	1.26503	high
TCGA-95-A4VN-01A	18.1808	0	4.57203	8.12053	3.93997	1.48486	4.73199	3.45859	1.37074	5.96959	1.83509	4.70968	4.29692	5.37852	3.56829	5.93712	3.48343	3.99466	5.57936	5.54974	5.99064	5.37294	7.23292	5.77051	1.47403	high
TCGA-55-8204-01A	16.9315	0	2.57431	6.02417	3.63056	2.08769	4.53215	2.00769	4.90423	5.693	2.72537	3.21393	7.1807	4.67297	2.37516	4.64097	5.64871	3.34096	5.24256	5.34116	6.36707	4.83988	5.5948	5.21098	1.55207	high
TCGA-55-7281-01A	28.6685	0	2.42549	9.22997	2.67865	1.46216	3.38659	1.02678	2.15821	3.9636	3.06077	3.4989	2.51552	3.19004	3.64555	3.84707	7.11909	6.05845	4.07244	4.07458	5.99011	4.1855	5.39613	4.60197	1.20569	high
TCGA-55-8614-01A	17.6219	0	2.60721	7.9149	3.92644	1.65357	5.05516	4.40518	4.59208	6.12174	3.64609	2.51227	4.63912	4.80907	4.9613	5.05954	5.88755	4.39765	5.21897	6.4102	5.86866	5.11532	5.57575	7.03241	1.65444	high
TCGA-64-5781-01A	51.2548	0	3.42788	3.77674	3.7897	1.10863	5.33908	1.5219	8.40344	5.98627	1.15858	3.22398	1.0746	4.18679	1.13074	5.08115	2.1421	2.11975	5.71105	6.01834	6.13725	4.03015	7.57135	7.44538	2.36036	high
TCGA-78-7542-01A	10.5534	1	4.60811	5.79743	4.52077	1.67016	5.91716	1.52531	8.46278	9.23906	2.18484	4.09426	4.95426	5.82385	1.70725	5.8439	3.00758	3.43562	6.58976	5.70308	7.194	6.44861	4.0943	6.40489	2.27708	high
TCGA-05-4425-01A	21.9945	0	1.7287	12.9237	4.24252	1.11562	4.44739	9.33856	5.41205	2.78811	4.7562	4.27513	2.07623	3.9116	6.48526	4.32479	5.8152	4.47404	5.62915	4.91604	6.55235	6.01943	2.69602	5.0911	1.37651	high
TCGA-44-2668-01B	25.0192	1	1.88239	5.96039	4.51036	1.79533	5.16818	1.90144	2.63143	5.43801	1.49798	3.77613	1.66881	5.83219	1.65804	5.20306	1.20517	4.89603	5.77611	5.40924	4.78755	4.66616	2.561	4.54866	1.53002	high
TCGA-86-8358-01A	21.4685	0	2.0988	4.4641	6.54867	1.29526	6.88399	1.40785	1.68107	2.92668	4.01119	6.5016	7.48882	7.13592	4.49999	7.52766	6.92453	5.69981	7.7991	6.62277	7.82937	8.37763	7.71301	8.58422	1.75988	high
TCGA-95-7944-01A	12.3945	0	2.74157	1.45686	4.32016	2.87995	4.24992	5.73841	7.58823	4.68423	1.10346	3.05298	1.82489	4.78215	0.927271	4.63365	1.34504	1.81003	5.63023	5.11962	6.6331	4.76712	3.79196	6.4186	1.9171	high
TCGA-MP-A4SW-01A	58.4548	1	5.13682	7.06098	3.38576	5.07049	4.07118	4.90416	3.47703	4.17732	2.70798	3.36777	6.96902	3.85551	4.33828	4.86473	6.29065	5.63186	4.4583	4.58925	5.89855	5.11177	6.75619	5.12327	1.273	high
TCGA-49-4487-01A	28.1096	1	3.71235	7.25816	4.8027	1.10005	4.61548	2.47332	3.06049	2.84413	3.40669	4.19595	2.27092	4.83923	2.42964	6.43185	1.44618	6.91774	5.82101	6.06265	6.6825	5.00127	3.20894	6.54609	1.40408	high
TCGA-05-4403-01A	19.0027	0	2.72637	9.15467	2.43387	5.34437	3.45978	5.03628	5.38719	3.52372	1.14626	2.16805	7.11029	2.88705	2.91989	3.4954	8.39382	6.62176	4.8053	3.35012	5.11148	4.09099	3.55848	4.61712	1.25509	high
TCGA-91-6848-01A	7.36438	0	3.14145	5.65782	4.98513	1.07572	5.39812	2.70272	8.8029	7.76573	2.48843	5.55128	1.78864	6.39895	1.96567	6.44449	1.41597	4.10576	6.51394	6.67513	7.75368	5.71425	6.66548	7.72007	2.65097	high
TCGA-44-6779-01A	16.4384	1	1.62467	1.49438	3.99279	0.992854	5.52804	1.62734	7.78385	6.82874	0.997996	4.46929	1.49249	4.09008	1.21426	5.71964	1.25972	3.07082	6.13005	5.27153	5.84854	5.81655	3.52982	4.56804	2.20109	high
TCGA-MP-A4TK-01A	19.1342	1	2.44894	5.06908	3.05516	1.25778	5.12192	1.38526	3.97154	4.67835	5.54963	3.36481	2.55947	5.09141	2.70812	5.3204	1.98422	7.15438	5.76121	5.36517	6.25168	4.91758	6.90309	5.66881	1.94545	high
TCGA-50-5931-01A	14.2685	1	1.30455	3.57708	5.54767	1.29625	4.77282	1.27961	2.51662	4.52737	2.62902	4.15479	7.77353	5.50812	1.68013	6.12426	2.04039	5.74042	7.1451	7.62539	6.73668	6.2285	4.39207	7.94632	1.54336	high
TCGA-55-8096-01A	23.6384	1	2.80919	9.99932	3.69477	6.7522	3.63312	6.81415	4.40287	3.57911	0.954692	2.41037	2.31917	3.46306	3.76927	3.49247	6.21537	6.08453	3.98982	4.67277	5.59279	4.07018	5.50342	4.08023	1.25948	high
TCGA-73-4666-01A	26.3014	0	2.90374	6.04284	4.444	1.0972	6.94056	1.35934	2.19232	7.91502	6.0299	4.81548	1.93201	5.68647	1.47426	6.41883	1.98725	4.20394	6.43891	6.82027	7.0473	7.2943	6.95112	5.39443	2.05846	high
TCGA-91-6836-01A	13.7096	0	1.12287	3.91124	5.37516	1.15298	5.7284	1.14733	1.46102	6.15508	2.93632	5.55207	1.24317	7.1715	2.19614	6.85501	1.51149	3.47264	6.86098	5.65483	6.71369	5.50887	7.73121	7.48651	2.23594	high
TCGA-49-4488-01A	28.5699	1	3.06349	5.80993	4.57141	1.72746	5.521	1.09479	2.56647	4.74141	1.40095	3.43985	4.52045	4.61377	1.69953	4.30479	2.6333	3.94621	4.39317	5.24858	6.34655	4.71713	6.58205	6.5102	1.33975	high
TCGA-55-8090-01A	19.6603	1	2.25344	6.80808	3.77001	1.6044	3.85808	3.01487	3.74173	3.97958	2.95478	4.40643	4.13458	4.3765	3.24997	4.7139	2.73337	5.20355	5.16219	4.6696	6.2938	4.84018	9.03459	5.46542	1.70029	high
TCGA-44-7662-01A	7.16712	0	1.48229	1.47425	5.1045	1.05108	5.09882	1.15178	5.87607	6.45369	4.89155	3.67433	1.31426	5.35862	1.07971	5.30437	4.68504	3.89989	5.75227	5.76416	6.58781	5.84146	2.91982	6.18222	2.05529	high
TCGA-55-7283-01A	20.0219	0	3.1061	8.39026	3.21731	1.32363	3.8161	2.99061	0.988039	4.69265	2.76897	3.92569	3.75354	3.45359	5.16412	4.68069	6.54306	4.98829	4.64521	4.09126	6.00629	4.80018	7.08525	4.57401	1.22712	high
TCGA-62-8398-01A	14.5973	1	1.62889	8.10579	3.69598	4.83326	4.52592	6.09204	8.38405	6.3936	1.64531	3.21231	6.48677	5.29854	1.98769	4.975	5.38534	3.15435	6.23866	5.24838	5.86642	5.18348	5.24061	5.93421	2.13905	high
TCGA-69-7979-01A	13.4137	0	1.49058	1.90081	4.19776	1.2135	5.0018	4.03171	0.957353	5.36989	3.81019	4.67691	3.06733	4.82605	3.96328	4.71646	2.45807	2.39527	5.86966	6.30765	6.70947	5.82139	8.07468	7.49897	1.78637	high
TCGA-50-6592-01A	25.5452	1	4.52844	4.25104	4.19745	7.56351	5.84755	2.25646	5.90275	5.53683	4.06209	5.0332	8.05076	6.21296	1.99496	5.73684	1.52053	3.10577	5.82408	6.79541	6.14528	5.55649	6.41258	5.90646	2.09026	high
TCGA-55-A491-01A	20.5808	0	1.12585	10.1497	3.65216	1.91494	3.4817	9.38252	8.77129	3.53073	3.74241	4.42439	4.60727	3.93017	4.59733	2.60682	1.20517	4.20026	4.04752	5.33748	6.51463	5.55396	3.62254	4.97021	1.49643	high
TCGA-MP-A4SY-01A	49.3479	1	1.76482	4.60918	3.73346	5.86964	4.09574	2.9511	0.975637	5.9273	3.45557	5.11255	4.05662	4.37043	5.25485	4.58029	3.0823	6.10216	5.03957	4.94775	5.51829	4.63317	6.08809	4.70746	1.73364	high
TCGA-05-4389-01A	45.0082	0	3.52366	7.77863	3.61528	3.58513	5.43499	7.92763	6.93081	2.97024	3.19693	3.59711	7.45054	4.83308	4.56243	4.27587	5.94172	3.67394	5.58226	5.54173	6.04362	5.16966	4.99199	6.0613	1.54812	high
TCGA-95-7562-01A	2.86027	1	1.07874	6.21733	5.72734	1.28558	6.36418	1.10295	4.90598	2.67891	5.30286	4.50478	1.76954	4.76538	3.69097	5.33824	8.33175	2.79656	5.76988	6.08157	7.1462	6.63138	2.03682	5.94444	1.54992	high
TCGA-05-4398-01A	47.0466	0	4.39044	5.50022	3.4784	1.6105	5.11823	1.45635	0.879461	5.25223	1.972	3.66103	2.00736	4.91761	2.51176	6.03615	3.9479	4.17933	4.80385	5.16628	6.43428	4.90164	5.94609	5.87463	1.37016	high
TCGA-86-8075-01A	22.8164	1	1.83074	7.35936	4.96592	1.61736	4.7328	4.16432	5.74936	5.21138	5.21502	4.75452	2.1711	4.47526	3.87639	5.0124	1.78254	5.3764	5.2318	6.59419	5.53935	6.40798	5.08833	5.81685	1.87168	high
TCGA-44-3396-01A	37.1507	0	1.63895	4.45921	3.57598	1.0452	3.90088	1.2596	1.90894	4.62155	3.73184	3.97453	3.21455	4.10322	1.16811	4.92543	1.51173	5.30231	5.07287	5.06409	6.53003	4.94458	6.91482	5.66414	1.58573	high

## Sheet: sup table7
supplementary table 7: the risk scores and risk grouping in GSE72094 dataset
id	futime	fustat	ANKRD29	C4BPA	CDC7	CDH17	CDKN3	CLDN2	DKK1	FOSL1	GPR37	GPRIN1	GSTA1	HJURP	HLF	KIF20A	KLK11	LPL	PRC1	RFC4	RNASEH2A	TCF19	TNNT1	UBE2S	riskScore	risk
GSM1854798	41.063	0	5.59626	12.4778	8.21854	3.59682	6.53206	7.30313	4.09587	6.19882	5.78071	5.24665	6.24415	6.77749	7.96805	7.12087	11.5438	8.90666	7.96877	9.92138	8.62103	6.84746	9.62748	7.67857	1.91991	low
GSM1854799	34.7507	0	6.43956	6.71425	8.6567	4.16776	8.8228	3.02028	5.36347	8.21228	7.55249	5.61969	4.08933	7.78779	5.09694	8.30578	3.65699	9.9407	8.13307	9.9802	8.8403	6.90727	8.9015	8.07078	2.63591	high
GSM1854800	33.6986	0	6.28445	11.2642	9.40781	6.83573	8.96229	9.62095	8.17343	5.36707	7.27496	5.09828	6.07407	8.49835	6.13169	8.84537	3.468	7.5064	9.16726	10.5958	9.63875	6.02085	6.51067	8.53822	2.56772	high
GSM1854801	29.4247	0	6.40662	12.6676	7.89965	6.46434	6.55218	4.19242	5.05083	5.39174	7.72181	5.17344	9.54467	6.33141	8.97493	6.57807	7.81919	9.21012	7.2353	9.30342	8.59392	6.32236	5.65482	6.02875	1.68087	low
GSM1854802	30.3123	1	4.74263	9.01963	8.8638	3.60722	8.53822	4.37978	4.71966	6.5134	7.72867	5.32339	3.36137	7.97945	7.35795	8.63751	8.37374	8.46777	8.47671	9.93763	9.20632	6.68404	6.92219	7.59461	2.35776	high
GSM1854803	31.5288	0	6.50671	11.9076	7.7854	9.80816	6.39562	6.60266	8.22623	6.36941	3.17947	5.08581	8.76908	6.38449	7.49096	7.27018	9.82619	10.5693	7.48097	9.16347	8.06311	5.7462	7.549	6.38781	2.18648	high
GSM1854804	31.8575	0	6.1441	12.453	7.09352	6.0833	6.52852	7.9663	9.65668	5.98198	4.42422	5.33807	9.01023	6.44357	7.52492	7.07919	7.54133	10.2523	7.69959	8.75268	8.17379	5.69825	5.93465	6.98546	2.22988	high
GSM1854805	27.3863	0	3.97743	9.21438	8.42181	3.31731	7.32494	2.8067	6.8993	7.45754	8.6658	5.54842	5.88526	9.36542	4.17945	8.02627	3.85141	6.47576	8.33004	10.5233	8.83911	5.96759	9.40409	8.04526	2.76357	high
GSM1854806	29.2932	0	4.74821	12.994	7.10386	4.42749	4.29825	10.234	3.16533	4.98863	3.83397	5.23196	8.93273	4.73198	9.48742	6.32937	8.08546	7.96877	6.3342	8.80984	7.77389	5.82814	5.35542	5.80472	1.1457	low
GSM1854807	17.2274	1	5.92829	12.2859	8.77401	4.21271	6.36289	4.0846	8.88001	6.05936	6.47499	4.90298	10.7765	7.32744	7.46984	7.67047	7.7905	9.66037	8.35623	9.50583	8.42251	6.18584	4.38184	6.57414	2.01063	low
GSM1854808	34.0274	0	5.66707	12.3006	7.62338	4.59147	5.41698	7.29469	7.31407	6.51147	5.51256	4.9256	9.60764	5.15925	8.35264	5.72308	9.89263	10.5251	6.50833	8.90705	7.78302	5.70348	6.12462	6.36818	1.74165	low
GSM1854809	1.4137	0	5.38814	13.028	6.22959	4.67238	5.1337	3.41557	3.93447	5.72968	4.70479	5.25467	6.17343	5.97949	8.93832	6.72007	8.16636	9.83553	6.8032	9.33475	8.21785	5.86303	7.25469	6.87799	1.70624	low
GSM1854810	30.411	0	4.70735	10.7182	8.45088	3.47935	7.60937	3.15727	2.68778	5.55555	2.84399	5.54482	10.1869	7.88676	5.03152	7.59532	4.30096	6.70502	8.41716	10.6145	8.57512	6.74985	8.99423	7.79761	1.66943	low
GSM1854811	34.6192	0	5.27278	13.2739	7.0001	2.93627	6.56904	11.6538	5.43842	4.24159	7.9304	5.2355	8.81877	6.58282	8.47897	7.06686	5.18236	9.45008	7.52423	9.2628	8.07143	6.42547	9.01023	6.51817	1.81198	low
GSM1854812	0.789041	0	5.91599	10.7912	6.29932	5.18058	5.842	9.95117	6.4319	5.45525	4.07311	5.05974	9.42828	5.61927	7.40538	5.90557	9.45925	8.74809	6.25943	8.88663	7.66838	5.20093	3.97177	6.20753	1.50373	low
GSM1854813	27.1233	0	5.92322	12.0762	7.4005	4.42218	5.57519	4.98509	4.9565	3.98878	7.01637	5.45525	7.54482	5.87524	9.37406	6.85467	9.7337	9.43066	6.6023	8.96549	7.88577	5.48755	6.55844	6.57455	1.63525	low
GSM1854814	28.0767	0	4.22692	8.87601	8.36777	4.9789	7.8949	3.58055	4.67317	6.54354	8.70206	5.79989	7.45134	7.47957	6.96843	7.68906	8.23858	8.18632	7.80382	9.83955	8.41646	6.21471	5.87614	6.78811	2.19849	high
GSM1854815	26.9589	0	4.38143	11.1279	8.21682	4.07848	7.75864	4.35833	3.78853	5.88261	8.55973	5.34822	4.02154	8.35766	7.34823	8.44048	7.62745	8.39738	8.15001	10.5939	9.2406	6.65859	8.02696	7.61559	2.23149	high
GSM1854816	13.5452	0	5.56142	12.1816	7.72935	8.16562	7.38273	10.4478	2.96426	4.79978	7.28251	5.22757	9.97525	7.74021	6.65819	8.55609	11.834	9.15319	8.73425	9.37042	8.22376	6.12254	5.62985	7.51803	1.88238	low
GSM1854817	9.76438	0	7.31579	11.3628	7.78851	5.65351	7.14692	4.13828	6.55688	7.26634	4.93121	5.57335	9.42407	6.40981	6.91579	7.75177	10.7734	11.1014	7.79761	8.94988	6.94025	5.53108	3.81589	6.78511	2.00732	low
GSM1854818	19.1342	0	4.9208	11.1279	10.2464	3.76235	8.47175	6.02579	4.55785	7.78234	6.46476	5.94577	4.51267	8.66925	8.09689	8.67786	4.36481	8.10334	8.97372	9.99375	8.79414	6.52812	9.85682	7.95527	2.55496	high
GSM1854819	0.920548	0	3.91365	11.676	7.76414	3.46906	7.5051	6.58981	6.2935	8.64212	5.72742	5.3252	4.9186	6.53088	7.14616	7.06686	8.91594	7.82189	7.57671	9.16259	8.8332	6.45028	6.67591	7.63838	2.35775	high
GSM1854820	0.723288	0	5.74667	9.70501	8.16211	8.54977	7.6177	4.02119	9.2015	6.26946	3.54607	5.41882	8.48737	7.462	6.98215	8.14613	6.1792	6.08164	8.17479	9.44959	8.43795	6.15758	8.42181	8.19337	2.60825	high
GSM1854821	41.4247	0	4.33215	12.4593	7.87647	5.29637	6.44909	7.15973	4.41278	5.9017	5.38053	5.27998	10.5161	6.98986	6.80688	7.45486	9.19082	8.18076	7.62506	10.0959	8.09444	5.70652	6.15881	7.40983	1.7589	low
GSM1854822	46.0932	0	8.31264	9.78217	7.76819	9.96918	6.07825	10.0354	3.26308	5.71919	3.61617	5.39708	10.4685	5.8489	7.58974	6.65032	12.1594	9.88298	6.72007	8.76868	7.83858	5.82252	4.24238	7.20373	1.38231	low
GSM1854823	26.2685	0	3.65209	10.8723	9.31268	4.39379	7.66351	7.43861	3.05238	6.16601	7.69959	4.912	4.47859	8.86886	6.32312	9.11163	10.8791	6.6245	9.47271	10.6333	8.90546	6.56784	6.99829	9.12328	2.31604	high
GSM1854825	43.6932	0	5.38277	12.9361	8.98779	3.97599	7.62204	8.12405	2.91131	6.1538	8.66126	4.87532	8.32654	7.37504	8.03177	8.17244	10.5485	8.44405	7.62074	9.72269	8.09235	6.43304	3.48913	6.71234	1.56525	low
GSM1854826	48.9205	0	6.17096	13.4863	6.93269	4.35076	4.59234	8.11879	2.80783	5.22002	3.36032	5.1328	4.63742	5.90859	9.4898	6.18416	6.60189	11.0035	6.73612	9.00655	7.70641	5.98535	5.8034	6.85651	1.3563	low
GSM1854827	19.0356	0	5.31361	4.88053	8.25791	3.43376	8.8228	3.50759	2.91695	7.19005	6.57654	5.98116	3.74458	8.73619	6.15088	8.91312	8.37589	10.0689	9.10135	10.3996	8.79915	6.68487	8.64406	7.93106	2.48778	high
GSM1854828	38.9918	0	7.44139	11.8751	7.53621	4.66206	7.29014	7.66045	4.17905	7.68367	3.05312	5.19833	10.6323	7.22254	8.05821	6.72476	10.9595	9.48216	7.36389	9.35918	8.31945	5.82554	8.37696	7.01229	1.66277	low
GSM1854829	37.8411	0	4.49692	8.66464	8.28922	4.07772	8.04107	4.23011	4.85838	9.41945	7.3628	5.68854	5.27951	8.19056	6.58403	8.51292	4.99832	9.96051	8.77548	10.5485	9.20196	6.67553	10.3698	8.26878	2.81098	high
GSM1854830	43.4959	0	3.65246	3.39352	7.7766	3.284	6.41264	3.68628	3.18892	6.96914	4.8445	5.27637	3.33318	6.54554	6.55765	7.6149	9.05154	10.3618	8.18738	9.21179	8.33435	5.7816	11.5502	7.34465	2.4511	high
GSM1854831	10.3233	1	4.3419	12.3107	6.99829	10.0543	8.89408	5.12393	8.49941	7.80617	6.60151	5.63948	8.77933	8.77055	7.46636	7.3475	7.85147	8.0004	8.84889	9.98331	8.56333	6.1433	8.43289	9.10435	3.05247	high
GSM1854832	36.4932	0	7.11364	13.2618	6.79447	4.15287	5.94277	4.83093	7.26877	4.45763	4.93029	5.11347	6.90498	5.8126	9.85682	6.94873	7.29435	10.2709	6.7584	9.09747	8.13235	5.52127	4.13235	6.95812	1.65249	low
GSM1854833	49.1178	0	7.80212	12.3998	7.15683	3.66215	4.23795	3.70209	3.88704	3.98731	4.03524	5.38141	7.25925	4.87923	9.91396	4.43326	9.84183	10.7806	6.17464	8.6609	7.3489	5.71392	4.33954	6.39725	1.01242	low
GSM1854834	33.6658	0	5.76095	9.068	7.56151	3.86364	7.60834	11.2775	7.30916	5.48932	8.03387	5.24752	7.27603	7.56942	9.54514	8.1965	10.7242	8.8403	7.46166	9.32311	9.20841	6.34902	8.4168	7.24513	2.21975	high
GSM1854835	37.2822	0	4.97503	10.3945	9.12862	5.94196	7.9003	4.46146	3.39048	6.29305	3.90761	5.22487	8.54425	7.90333	6.98257	7.94669	8.80102	8.73158	8.73619	10.6467	8.81966	6.27272	6.76381	8.14682	1.90813	low
GSM1854836	16.7014	1	5.77901	12.3772	7.44139	9.11124	7.15265	6.76879	4.94042	7.02764	4.44626	5.26166	4.42626	5.73493	8.42002	6.58707	9.84183	10.4608	6.51222	9.66037	8.0387	5.87959	4.63074	7.3457	1.96175	low
GSM1854837	1.51233	1	4.42299	13.0509	7.52	8.80558	6.30994	7.33029	8.67632	5.73753	4.087	4.92855	11.9695	6.47222	7.88676	7.50166	7.56183	8.94592	7.7922	9.42549	7.72598	6.24695	4.47016	7.99018	2.09259	high
GSM1854838	40.4712	1	3.45	9.70444	6.66437	3.53432	7.39103	3.92477	7.62641	6.8795	6.52135	5.82728	4.96894	8.37094	5.0939	8.02521	7.29615	10.2216	8.1054	10.6734	9.19384	6.58555	7.96877	8.01101	2.64536	high
GSM1854839	30.1479	0	6.23546	13.5249	7.23913	4.23958	6.13208	11.2343	7.44589	4.81059	5.97568	5.15925	9.5521	6.23088	9.83898	7.05415	6.84376	10.1047	7.13101	9.14975	7.31685	5.98407	8.53454	6.70349	1.86904	low
GSM1854840	16.0438	1	6.24122	12.3107	7.63977	5.14318	5.77306	5.00832	6.18965	8.38051	4.18493	5.26431	6.9027	5.21646	8.59582	5.84809	9.76897	10.5271	6.41221	9.02247	7.5518	5.62761	5.81527	7.35133	1.92425	low
GSM1854841	24	0	6.27677	6.17582	7.16802	3.62942	7.7952	3.15879	9.76284	8.29603	7.10346	6.21723	4.0402	8.11844	4.52929	7.64981	4.41036	5.98578	9.24278	10.6882	8.33004	6.8814	7.08726	8.68012	3.09534	high
GSM1854842	35.474	1	5.00968	12.1949	7.06102	4.21155	5.95546	8.1986	4.13675	5.9993	3.29678	4.92298	10.7649	4.98245	10.1777	6.14042	10.6754	9.41165	6.0728	8.7999	7.72081	6.14452	7.52318	5.98535	1.29103	low
GSM1854843	37.0521	0	5.56318	12.9241	7.70501	4.57609	6.46313	11.8719	3.94975	4.75383	4.53635	5.05571	5.92619	5.57652	9.49665	6.42384	5.97779	10.7587	6.64133	9.14046	7.62204	5.90086	3.84847	6.19628	1.3319	low
GSM1854844	6.34521	1	7.96912	13.4863	6.28049	6.70652	4.77497	7.17985	2.86467	6.03899	5.68597	5.25424	11.5568	5.53276	8.38741	5.79595	12.9702	10.8338	6.21976	8.57876	6.7722	5.57962	3.76414	6.31282	1.15718	low
GSM1854846	27.3863	0	5.78513	11.3575	7.56047	6.67201	6.79873	3.43847	4.30603	6.22917	5.40892	5.55381	8.02554	6.7722	7.15683	7.77695	7.93609	10.3069	7.83691	9.50145	7.42528	5.81221	4.34915	7.636	1.95907	low
GSM1854847	23.2767	0	5.15925	9.0237	6.8795	4.00051	5.91342	5.43751	5.85223	8.36128	3.62134	5.19085	9.05444	4.71545	8.45088	5.57065	7.49025	9.47797	6.7584	9.00533	7.44864	5.93251	3.90913	6.86022	1.7576	low
GSM1854848	40.7671	0	7.01637	12.7431	7.8004	9.58037	6.81331	6.02043	6.07869	6.33837	4.47664	4.87144	8.33902	6.25778	8.86808	7.14874	9.8866	10.4368	7.25435	9.3383	7.9122	6.00276	5.30653	6.82934	1.89424	low
GSM1854849	48.1644	0	5.47253	13.3445	7.34044	4.09049	5.76009	4.22812	3.36319	4.38598	7.77969	5.42727	8.98137	6.31408	10.0073	6.78996	8.80294	9.63204	6.60464	9.50486	7.86171	6.02127	9.29638	6.80246	1.60102	low
GSM1854850	55.3973	0	6.91324	8.33764	7.38687	6.14922	6.29812	3.52014	2.85716	6.05519	7.68334	5.81349	10.7414	6.42703	6.92785	7.07264	5.44899	9.99826	7.01637	9.53534	8.13132	6.34407	6.35232	6.89484	1.68547	low
GSM1854851	64.0767	0	6.2185	8.63528	7.13862	3.88368	6.26776	8.52716	5.86738	4.43077	7.42122	5.64215	6.61403	6.07031	8.3163	6.53206	5.927	9.32399	7.14836	9.30606	7.83181	6.0636	4.44391	6.36653	1.75268	low
GSM1854852	51.5836	0	6.0808	10.582	7.65432	3.8518	5.62633	5.96327	3.65952	3.60391	7.61044	4.62487	10.4572	6.27969	9.27759	7.25151	9.17656	8.9091	6.90949	9.3065	7.63254	5.94404	7.80142	6.01959	1.37271	low
GSM1854853	9.0411	0	3.69804	9.78162	9.94568	3.72057	8.33364	6.99537	3.53805	5.12174	6.7782	5.27549	4.0057	9.07208	5.95125	9.42687	4.47544	7.25257	8.94988	10.7956	8.76373	7.0625	5.79728	8.38998	2.11646	high
GSM1854854	49.5452	0	6.02959	13.8169	7.63254	4.73882	5.47879	7.92527	3.85815	4.43243	5.27235	4.80502	11.8065	6.12754	9.55409	6.75729	7.08254	10.8405	6.90909	9.14089	7.77319	6.15881	3.02287	6.3748	1.05967	low
GSM1854855	10.0932	1	3.48547	7.61112	7.60658	3.47863	8.59696	3.76706	7.54411	6.81104	8.05821	5.77641	8.75942	7.9132	5.22623	8.44442	7.25364	6.54516	8.62142	10.5431	9.21221	6.54431	6.48454	8.11844	2.59824	high
GSM1854856	29.7534	1	4.30331	7.49446	7.16408	3.40232	7.66176	3.71726	4.79885	6.0728	7.35545	5.57197	4.85179	8.41136	5.92536	8.15378	6.81407	7.62778	7.98122	10.6715	9.16642	6.73194	9.80308	7.69587	2.38536	high
GSM1854857	45.6329	0	5.58876	13.5249	7.74299	4.81617	6.89522	4.36645	2.73882	6.30255	8.48845	5.48977	7.84839	7.7905	9.65509	7.17877	6.92417	8.13943	7.07623	9.63155	8.96191	6.01617	9.07537	6.79409	1.86169	low
GSM1854859	26.7616	1	4.85136	11.5815	8.46997	9.30077	7.53108	6.46109	4.04248	5.37744	5.35542	5.39792	9.89971	7.05988	8.3638	7.71057	7.70641	8.83201	7.96287	10.3038	8.8552	6.15589	6.7174	7.60054	1.91875	low
GSM1854860	14.3342	1	5.08936	12.1816	8.38014	10.029	5.6465	11.2808	10.3454	7.21534	3.75263	5.47344	8.18777	7.24091	8.07634	6.73651	10.2099	8.97613	7.44245	9.7342	7.59706	5.7916	4.63409	6.53128	2.33277	high
GSM1854861	2.4	1	4.86972	9.53679	8.85077	5.17649	8.2266	5.06542	3.23462	5.57519	8.73387	4.99702	4.65332	8.34405	7.11684	9.54514	9.11124	7.90436	8.90345	10.5458	9.07292	6.41905	5.2355	8.34046	2.20954	high
GSM1854862	52.4712	0	5.22669	8.54977	8.46926	5.68943	6.77634	6.11085	5.56361	5.1716	5.07207	5.14406	3.98801	6.72398	6.75537	7.05128	4.13435	7.40297	7.43114	9.47046	7.86036	6.47265	8.6173	7.77596	2.1641	high
GSM1854863	48.9205	0	4.99264	11.0203	7.28527	3.80914	5.30877	7.93917	3.08578	6.74459	7.31649	5.63992	5.86036	5.08399	9.80194	5.90129	10.0914	8.07357	6.54594	9.28675	8.06907	6.13337	4.79071	6.73382	1.60419	low
GSM1854864	13.0849	1	7.8068	13.5767	8.08127	3.42977	6.12583	11.7531	3.90837	4.98379	3.82498	5.39581	10.123	5.82684	9.19471	7.19947	9.847	9.81158	7.102	9.57101	8.4121	6.55257	5.55165	7.0284	1.12023	low
GSM1854865	53.3589	0	4.66206	4.9208	7.26702	7.18969	6.04999	4.21471	3.44476	5.27904	6.01282	5.81044	9.48695	5.528	6.72743	6.358	11.4828	8.6631	6.83237	9.41345	8.17547	5.90255	8.84964	7.53621	1.92441	low
GSM1854866	40.7014	0	5.26076	13.1995	7.93307	7.81987	7.49612	5.8455	2.83287	5.33277	5.4366	5.09567	8.68194	7.05988	5.18012	7.62006	11.6324	10.1977	7.54936	10.6399	9.22585	6.26818	5.08581	7.84571	1.61043	low
GSM1854867	48.6904	0	6.36205	13.0165	7.49446	4.90298	6.85053	12.2371	6.09834	5.52627	4.35958	5.38544	8.19127	5.68292	7.9003	7.08764	11.2517	10.2823	7.69485	9.04626	7.95124	5.95893	3.64114	7.09203	1.67006	low
GSM1854868	14.137	1	4.87704	4.11384	8.53642	3.84807	9.87593	3.46089	10.2304	9.40275	4.17324	5.84765	3.91403	9.59868	3.82713	8.28709	6.39682	6.39482	9.49028	10.2641	9.39714	7.35614	11.7099	9.24574	3.44485	high
GSM1854869	25.3479	0	6.72854	11.3091	7.61112	3.20301	6.29729	7.84537	3.98378	6.08915	4.81059	5.64517	8.98176	5.56318	8.33254	6.74269	10.5152	9.96239	6.73044	8.59175	7.71361	5.51516	4.25062	7.35133	1.45827	low
GSM1854870	36.4603	0	5.26877	10.4633	7.75654	2.77377	7.85489	3.63197	2.92917	7.83007	3.59246	5.90859	6.95362	7.69691	6.02168	7.6315	7.24838	9.64478	7.41742	9.82157	8.71271	5.93802	8.95874	7.89318	1.98161	low
GSM1854871	36.8219	0	4.98379	12.4984	7.39175	6.00235	6.38654	10.0189	2.73362	4.28677	7.74466	5.4823	4.04172	6.51736	9.05321	6.95137	4.94391	9.75146	7.1227	9.12738	8.7396	6.31282	3.96568	6.96363	1.64277	low
GSM1854872	27.7479	0	3.73201	9.70549	6.64365	6.00985	6.27677	8.26211	4.68988	7.41088	5.43309	5.3061	5.54353	6.17177	8.51214	6.97395	8.94592	9.84994	7.13937	8.80065	8.41502	6.05639	9.82275	7.84265	2.36015	high
GSM1854873	35.7041	0	3.72567	5.74667	7.66556	11.5679	8.57183	10.1183	2.97524	5.88786	5.19833	5.59761	6.68286	8.67144	7.01265	8.58814	5.24212	6.59019	9.4544	10.3014	9.92262	7.17377	4.52391	9.40455	2.40322	high
GSM1854874	28.6356	1	6.66514	12.1642	6.70886	4.96346	4.98065	4.31934	3.31367	5.56274	5.09164	5.44542	9.65565	5.49422	9.07456	5.39837	11.2006	9.65047	6.79798	8.92124	7.59873	5.62102	4.24593	6.90537	1.31329	low
GSM1854875	34.9479	0	5.30389	11.4473	8.34155	4.67238	7.27429	5.26877	8.62738	6.10997	6.32391	5.59893	7.39631	6.98257	9.32673	7.56013	4.08275	8.04386	7.68199	9.81329	8.57257	6.52691	9.25538	7.035	2.39591	high
GSM1854876	29.8192	0	3.17385	11.4261	7.38026	5.75619	8.70706	5.72182	3.69327	5.65043	5.91686	5.6773	5.63465	8.97372	5.85142	8.02728	10.6164	7.86882	8.12858	9.75462	10.1833	5.61257	4.83048	8.82392	2.17042	high
GSM1854877	25.5123	0	4.63535	11.7366	7.6281	6.17303	6.47614	6.60304	8.23463	6.0048	4.01216	5.43215	10.2846	6.98873	6.68365	6.92636	7.39562	10.8757	7.54622	9.49273	8.20844	6.41221	8.45203	7.53037	2.17957	high
GSM1854879	32.0219	0	5.62058	13.6696	7.19983	5.37245	5.47968	5.23722	5.7955	7.29149	8.39633	5.37874	5.66224	5.98198	9.63778	7.38687	7.07191	9.00655	7.33618	9.2297	8.53012	6.07784	5.58137	6.13208	2.11953	high
GSM1854880	28.011	0	4.74778	9.37916	8.89284	3.50083	7.90919	5.00045	7.87715	4.05174	7.03609	6.14878	5.65351	8.44157	6.50238	8.57949	5.94148	7.19074	8.2053	10.609	8.61658	6.53007	5.9338	6.98174	2.23513	high
GSM1854881	24.0658	1	5.70777	12.3998	7.28809	10.2823	6.64055	8.2677	9.12075	5.12844	4.72053	5.61079	7.87516	6.51222	5.83944	6.64763	5.44542	7.42698	7.89799	9.73156	7.68502	6.1433	5.23066	6.68404	2.29007	high
GSM1854882	18.3123	0	5.23722	11.8003	9.07702	3.16209	7.29047	3.25209	10.1587	5.70994	4.7754	5.8739	4.25024	6.89777	9.52716	7.25047	6.4975	9.10962	7.53552	9.86472	9.02047	6.16137	11.193	7.66592	2.58857	high
GSM1854883	35.3096	1	3.34919	4.85617	8.83633	3.32433	7.14579	3.13573	3.12759	6.10957	4.31816	6.27068	3.775	7.04833	9.05771	8.03212	10.7712	5.7683	8.47897	10.3038	9.40593	6.38407	3.41188	8.54869	1.99248	low
GSM1854884	10.7836	1	4.38973	10.9008	8.51108	5.33185	8.49612	8.12858	2.9177	7.54554	5.68248	5.60205	8.25474	8.24566	7.44522	8.09891	5.96883	8.2081	7.92664	10.0543	8.9905	6.71156	5.61654	7.8675	1.93758	low
GSM1854885	17.3589	1	6.12754	8.93753	6.47222	8.82079	5.87701	10.6725	4.69581	6.39106	5.15839	5.21689	10.4344	6.24577	7.71092	6.98215	8.05076	7.8956	6.75879	8.96352	7.47753	5.87915	3.96985	6.93342	1.72006	low
GSM1854886	13.6438	1	4.15637	9.03413	8.22411	11.1235	8.05857	4.42791	9.48021	8.26806	7.19835	5.82294	5.01546	7.93139	4.08158	7.52561	8.5173	5.6465	7.99337	9.98564	7.92768	6.07656	6.57455	7.20811	3.12331	high
GSM1854887	13.3479	0	5.2892	9.22133	8.46331	6.94061	7.28943	4.98771	4.24831	5.72833	6.5087	5.92954	9.44213	7.44106	6.63229	7.73247	6.83199	9.95865	8.02038	9.57546	8.82937	6.95323	8.62177	8.28188	2.13856	high
GSM1854888	27.6164	0	5.35894	12.3267	6.82546	5.29366	5.20806	8.89284	4.5342	6.0065	5.97738	5.3913	10.5352	5.65958	7.74741	6.19754	10.8644	9.6546	6.67704	8.89449	7.44418	5.50697	4.50275	6.78202	1.53897	low
GSM1854889	12.5918	1	5.74321	12.9123	9.13833	8.89565	7.51836	9.72269	4.50355	7.69142	5.91254	5.21908	7.40807	7.25151	6.52492	8.29775	12.1042	10.4935	8.21925	9.96918	9.09497	5.58431	6.3584	8.63415	2.26213	high
GSM1854890	36.5589	0	5.24444	12.7258	7.64497	7.94017	6.37802	7.70606	4.19863	6.58004	3.72418	5.43888	9.23713	6.54712	6.68365	7.12562	11.6181	7.50988	6.82894	9.26682	7.90333	5.80685	5.32381	7.32637	1.70406	low
GSM1854891	14.5315	1	2.96462	12.5392	8.0529	4.83346	8.67861	7.61837	6.02579	8.9721	6.90158	6.0317	5.64694	8.61586	7.03535	7.90645	5.43128	9.09366	7.74503	10.2649	9.18306	6.23127	10.3731	8.97454	2.83772	high
GSM1854892	8.02192	1	4.51478	12.4236	8.88543	6.70773	8.71871	4.26837	3.15987	7.80348	9.01146	5.74577	7.30242	8.8756	7.15052	8.84339	8.18738	8.78438	8.80944	10.0124	9.05075	7.23807	10.1914	8.93197	2.61594	high
GSM1854893	0.0986301	1	2.95594	9.77173	7.82563	3.02474	9.18173	3.87556	7.17482	6.78772	6.9913	6.78394	4.42384	7.21138	7.01194	7.48749	4.19283	9.65151	7.94601	9.48931	9.51491	6.24042	8.90189	7.67483	2.77256	high
GSM1854895	10.2904	1	4.68903	5.13682	8.01206	5.59626	8.33798	3.48731	8.43151	7.72698	7.16263	5.62718	4.40665	8.08056	4.40052	8.21993	5.52491	6.47936	8.86808	9.52185	8.4596	6.75729	8.78236	8.9423	3.15216	high
GSM1854896	34.3562	1	6.32469	12.7701	8.03805	11.4032	6.59953	8.81877	5.40209	6.08124	3.22055	5.2125	4.32174	6.48697	7.82023	6.71041	10.2064	10.459	7.95124	9.04626	7.77596	5.97608	4.69839	7.1773	2.08668	low
GSM1854897	11.4082	1	4.66206	9.91637	7.29047	7.19661	7.65366	3.64951	5.67463	7.4647	3.88111	5.09435	5.53453	7.05738	6.84	7.33131	8.18844	9.74267	7.4256	9.06592	8.13201	6.33759	9.52716	8.0397	2.4578	high
GSM1854898	0.526027	0	6.74759	8.7713	7.39734	4.3689	6.20587	7.86647	2.74928	4.24041	5.91216	5.5096	8.77627	6.35067	9.93518	6.73194	4.07687	10.0993	6.91057	8.41891	8.06873	6.25483	9.70711	7.44796	1.60971	low
GSM1854899	4.30685	1	5.40664	11.7448	7.68637	10.7103	7.82224	5.18684	7.89626	8.89247	6.63386	5.12131	10.5012	6.35149	7.60189	6.64521	8.5053	9.93642	7.42804	9.75627	7.93341	6.0229	4.96807	7.76142	2.49384	high
GSM1854900	29.8192	0	6.89595	11.8813	6.65071	3.41557	5.3252	6.31746	6.32894	4.20054	3.88368	4.98999	8.23821	5.75237	9.14089	6.28209	9.48021	10.502	6.4675	8.94714	7.84571	5.98876	5.79038	6.94289	1.41092	low
GSM1854902	0.887671	0	6.59992	13.5767	6.91361	4.57943	5.13863	10.6513	9.54133	4.62823	5.13911	5.10906	11.4241	4.62234	10.1977	5.23857	9.12488	8.22479	5.92999	8.75831	8.22623	6.09917	4.64324	6.6245	1.4554	low
GSM1854903	18.3452	1	3.81628	6.28209	8.00969	5.0939	7.48785	3.12143	8.31774	6.06317	5.33854	5.37202	3.51607	8.07951	4.10851	9.19633	4.86497	7.41537	8.82622	10.4909	9.49571	7.23386	6.59526	7.89527	2.69835	high
GSM1854904	34.8822	0	3.63162	12.3378	7.38026	5.71129	5.71794	5.58346	4.22295	3.89305	3.85852	5.29051	7.52596	6.5142	6.51378	6.58749	10.8903	7.36704	6.46109	9.29681	8.42149	5.73493	6.36899	7.84504	1.55478	low
GSM1854906	37.6767	0	5.62633	12.3433	7.02688	5.93083	6.65702	2.90909	11.6513	6.79071	5.62587	5.38991	5.99811	6.79682	10.436	8.53786	5.74189	7.08395	7.36704	8.97493	8.86731	6.46476	5.92154	7.92079	2.6932	high
GSM1854907	35.1781	0	6.16641	10.918	7.76985	5.92237	6.01067	9.39905	3.16977	7.08108	6.9203	5.56005	8.7926	5.82857	7.48028	6.25737	12.2324	10.7294	7.11906	8.72053	7.40435	6.00607	7.30313	7.10088	1.81226	low
GSM1854908	37.5123	0	4.59026	12.4061	8.80748	6.4738	7.38201	6.94727	8.21296	8.4987	7.56735	5.34643	7.74503	7.25571	7.12737	7.62172	6.56505	8.02382	7.46703	9.997	8.84889	6.65543	7.43896	7.6087	2.54233	high
GSM1854909	29.2274	0	4.69667	12.8171	7.74021	7.82189	7.95428	7.00234	9.68346	5.34293	7.58736	5.55337	4.89901	6.74797	9.60362	7.85353	6.12335	9.01265	6.85395	9.20369	8.434	6.09917	10.5289	7.86304	2.80488	high
GSM1854910	37.7096	0	5.55598	12.4849	8.30371	3.71275	6.83573	3.31367	5.18326	7.13214	6.46237	5.15577	9.63675	7.0149	8.21516	7.50677	8.8395	9.32263	7.41537	9.68397	9.00325	6.51301	9.21743	7.80583	1.99386	low
GSM1854911	32.8438	1	3.74529	10.6485	8.5393	4.23916	6.85951	11.7366	9.05239	7.02613	8.13909	5.55689	5.03941	7.5542	8.12713	6.91324	4.58729	6.17385	8.08092	9.27759	8.18181	6.09613	3.75339	8.03493	2.55786	high
GSM1854913	22.2247	0	5.57875	11.0761	8.15034	8.51765	7.36351	9.892	6.41826	6.72319	6.10467	5.10052	5.00612	8.21785	5.92954	8.26211	10.5243	9.47889	7.90198	9.61425	8.96549	7.16117	3.66661	7.75382	2.2062	high
GSM1854915	4.60274	0	4.39696	12.4176	8.56371	5.80685	6.22177	9.95927	7.80781	6.60886	3.74968	5.10953	9.41945	6.90118	5.44987	7.40013	8.84222	9.09747	7.35902	9.49077	8.51251	5.94404	4.47092	7.47231	1.92842	low
GSM1854916	37.9068	0	4.14129	12.2909	7.65119	9.01507	7.40504	7.32285	9.17021	7.75552	3.24691	5.44809	9.20064	7.27533	5.74062	6.7166	5.67772	8.08406	8.27696	9.7369	8.0245	6.21554	6.90985	8.09512	2.61017	high
GSM1854917	40.7342	0	6.54632	13.0509	7.23703	5.75793	6.60114	9.44682	7.73007	6.4979	4.40953	5.34822	8.84067	6.00859	9.52376	7.53829	4.64195	10.3963	6.94506	8.78992	8.30371	6.07578	3.5098	6.7782	1.83311	low
GSM1854918	38.0055	0	5.39261	12.9702	8.09167	5.33366	6.80098	4.50523	3.38858	6.61913	7.22813	5.34425	8.81098	6.64286	10.8415	6.58749	6.09955	8.3667	7.38408	8.76908	7.64358	6.06401	9.08366	6.43914	1.91446	low
GSM1854919	32.2849	0	5.05038	11.1027	8.64785	3.97891	5.73449	8.37623	6.5341	6.442	7.07662	5.1637	9.12946	4.76068	8.09961	6.33141	8.56481	10.6667	6.62683	8.6994	7.70849	5.20852	4.55487	6.30695	1.77308	low
GSM1854920	31.2329	0	5.81695	11.4203	6.442	3.76235	5.41931	8.37374	6.46614	5.27819	6.27677	5.39036	10.2739	5.90816	9.9469	6.95057	6.53646	8.3083	5.91469	8.34518	7.48992	5.46723	9.05605	6.42025	1.7906	low
GSM1854921	1.64384	1	3.8889	8.72964	8.60547	3.98652	8.65155	5.11347	6.47854	8.25367	7.48992	5.66045	3.59392	8.13026	6.24861	8.58474	5.41698	8.84889	8.77548	10.0537	9.06633	7.64807	10.5904	8.49178	2.94119	high
GSM1854922	37.8082	0	5.67903	12.0489	7.26031	3.37944	5.60116	4.78303	5.56584	4.63658	4.06461	4.95168	7.03138	5.32828	8.43904	5.96064	7.64497	10.4368	6.08251	9.11951	7.64947	6.20424	4.40504	6.92141	1.35	low
GSM1854923	43.5945	0	6.29972	12.1997	7.91729	3.07796	6.04156	5.89101	6.54945	9.20416	7.33302	6.17343	5.51001	5.61079	8.00765	6.71546	7.02039	10.4935	8.21372	8.82392	7.96805	5.61342	8.85594	7.29685	2.61085	high
GSM1854924	4.07671	0	5.3617	12.5049	7.04875	3.35701	6.00564	7.92869	4.87489	6.394	8.06243	4.58321	6.90498	5.83902	9.18394	6.99737	9.0082	10.5135	6.7569	8.98619	8.00383	5.76095	6.73495	6.70464	1.83477	low
GSM1854925	8.81096	0	7.8004	12.4061	8.08615	8.29387	7.84738	11.4473	4.98954	5.20581	7.36208	5.40255	11.7695	7.12198	7.09575	8.69902	12.0489	8.64518	7.85625	9.01106	8.17753	5.98666	4.0544	7.85833	1.7949	low
GSM1854926	8.6137	0	6.10917	10.8383	8.1153	7.86882	7.98982	8.06243	4.90732	6.59719	6.81145	6.00108	6.79371	7.81283	8.22977	8.57367	6.86247	10.2793	7.83247	9.76176	8.88317	6.84195	8.58173	7.80747	2.34567	high
GSM1854927	2.49863	1	4.58024	10.5431	8.4121	3.26723	8.01797	5.15879	8.09097	6.64019	8.48772	5.88308	3.52311	7.87272	6.76146	8.43541	5.39261	8.19583	8.63791	10.0253	9.16427	6.75026	9.7271	8.4182	2.90059	high
GSM1854928	40.7342	0	5.82379	12.7003	6.74533	4.44626	5.47879	6.04401	3.90092	5.965	8.74225	5.4179	3.5457	6.31863	8.23858	7.09203	8.55609	9.27759	6.76762	8.8764	8.33473	5.97526	7.09391	7.01301	1.99812	low
GSM1854929	22.4548	0	5.03858	10.3772	8.64897	4.02578	6.02043	4.81274	3.92553	6.56823	6.6724	5.32695	5.95288	6.1433	7.55249	6.08749	9.05037	9.07537	6.46109	9.5531	8.03212	5.61209	6.1425	6.56742	1.71369	low
GSM1854930	30.4438	0	4.36119	12.5182	6.90458	9.17573	5.61927	8.72128	3.88438	7.6467	4.52968	5.13141	7.50033	5.86129	8.89092	6.0606	10.5877	10.4119	7.01194	8.84619	7.62237	5.54182	3.53916	6.32811	1.80673	low
GSM1854931	31.4301	0	6.15633	12.8275	7.45586	7.47508	5.81909	4.02654	4.54486	4.97848	7.12702	5.47651	5.40299	6.34122	9.54032	7.17233	7.55806	10.6458	7.28632	9.26591	7.93813	6.01746	9.16347	6.68605	2.07738	low
GSM1854932	26.3671	0	5.09694	8.50603	7.71947	3.07975	7.53345	3.28928	4.49898	6.32391	4.07311	5.64127	4.27396	7.03249	6.80948	7.65119	9.51346	7.4709	6.69656	9.46625	8.99341	6.15212	6.73269	6.73612	1.85591	low
GSM1854933	26.8932	0	6.67476	8.53304	8.30615	4.84065	9.74598	4.22253	3.27249	5.05218	7.99974	5.60293	7.21711	8.99788	5.75281	9.83606	10.0801	10.7765	9.28803	10.4103	9.11911	5.89055	4.93121	8.80333	2.18919	high
GSM1854934	27.9123	0	6.458	12.5897	7.00384	4.90465	5.22844	9.70072	3.39937	5.40299	5.03152	5.31711	11.5244	5.51432	9.80308	6.4142	9.72495	10.8361	6.77297	9.29942	8.49283	6.23711	7.01229	6.66437	1.26744	low
GSM1854935	16.8329	1	3.66549	6.79835	7.0398	5.17649	6.89738	10.2974	7.16982	6.95436	4.73198	5.38814	4.03483	7.36389	6.78126	7.48822	10.3523	8.34806	7.93341	9.32761	8.43723	5.75793	7.28703	7.06612	2.51769	high
GSM1854936	31.6274	0	7.47336	11.2775	6.93874	3.68163	5.3877	2.64206	2.34612	5.94196	4.909	5.48843	10.0861	6.04956	7.26565	5.89572	6.26316	11.3417	6.63735	8.89761	7.68435	5.3997	8.25022	6.5353	1.39816	low
GSM1854937	31.9562	0	6.53286	12.7345	8.00143	3.14715	6.44075	3.09356	4.67961	7.596	6.26108	5.46723	7.81752	6.64521	8.26491	7.43186	8.78951	10.7273	8.46257	9.70877	8.49138	6.28288	6.1433	6.98396	1.95988	low
GSM1854938	2.59726	0	2.80816	4.43857	8.30686	4.29316	8.8395	3.12143	10.1671	9.28538	5.42811	6.05519	3.93001	9.46205	3.63524	9.7645	10.6014	6.16091	9.90744	10.2361	9.2015	7.32782	4.85179	8.67825	3.32814	high
GSM1854940	31.1342	0	5.93339	12.0489	8.14121	6.44587	6.84414	5.75661	5.75492	7.31971	4.31012	5.31987	6.39883	5.85398	7.53482	6.94213	6.71004	10.0888	7.51467	9.17613	7.73449	5.84246	4.5894	6.50275	1.9785	low
GSM1854941	22.6521	0	4.76238	12.5461	9.847	4.58235	9.11951	5.11432	2.52072	5.88926	7.51467	5.4156	7.3583	7.81079	8.63415	9.26545	7.35409	9.61425	8.57949	11.1504	8.86265	7.80071	3.85248	7.98052	1.73722	low
GSM1854942	17.326	0	2.95176	7.9197	8.57658	3.53469	9.0849	2.91359	4.87572	5.98666	7.4256	5.54003	11.7448	7.84944	5.73885	8.27625	9.74051	8.30937	9.24366	11.7778	9.35459	7.88708	9.70603	8.13451	2.22657	high
GSM1854944	38.3342	0	6.326	11.1193	8.35732	5.84286	7.64773	5.06453	6.54269	7.69452	5.59939	5.53545	4.51853	7.4435	8.62475	7.37612	5.95674	9.2937	7.29187	9.44636	8.43577	6.19303	8.39526	7.49061	2.39971	high
GSM1854945	65.2274	0	4.9461	11.25	8.68231	4.29196	8.95638	4.93249	7.39871	8.56662	9.35636	5.5623	6.89341	8.28571	5.72702	8.90625	6.37646	8.60729	8.23643	9.30297	8.89172	6.47736	9.04298	8.12335	2.89192	high
GSM1854947	9.23836	1	4.56073	7.34465	8.29176	10.1277	8.48331	2.88622	8.8446	6.01659	8.35946	5.5667	10.7989	8.62738	4.01628	9.55856	6.07491	6.70235	9.04545	11.1235	8.97372	6.41745	10.5802	8.99913	3.11838	high
GSM1854948	10.1918	1	5.00881	12.276	7.4348	4.20253	5.71304	9.84641	6.04702	5.68422	5.72617	5.31536	7.56462	5.28703	8.07251	6.16763	10.8622	9.30475	6.66206	8.21121	6.93269	5.34867	4.02382	6.59413	1.71239	low
GSM1854950	28.7342	0	5.64741	12.8171	8.7097	7.93642	6.05519	8.81137	6.38331	6.52571	5.0593	5.19609	9.2332	5.16765	8.49138	7.02803	9.37595	9.77666	6.8054	9.23234	7.63395	5.1637	4.087	6.48339	1.79562	low
GSM1854951	2.63014	1	5.85523	11.6838	8.01554	4.18815	6.59918	5.35938	4.86319	5.22804	4.02046	5.63465	7.80142	6.66938	8.8395	6.65189	8.27696	9.46343	6.97913	9.39252	8.31489	6.22591	8.40815	7.22218	1.69653	low
GSM1854952	36.3616	0	6.09199	12.7606	7.6745	5.1409	6.00018	10.8241	4.02343	5.32474	4.23998	5.52627	10.0457	6.36899	8.23821	6.71584	11.304	10.256	6.58321	9.03078	8.12858	6.19006	4.23711	7.22	1.28126	low
GSM1854953	58.4877	0	6.80024	10.4969	8.0011	3.12246	6.66938	3.30081	3.43156	4.53009	4.87014	5.4366	4.9776	6.44547	6.67437	6.73005	5.27591	10.7619	6.97693	9.39068	8.10231	6.31538	6.36408	6.88956	1.5151	low
GSM1854954	32.7452	0	4.54781	9.44082	7.56083	3.50795	9.06961	5.73885	5.96064	8.43289	5.91254	5.6465	6.34526	8.70475	5.41975	8.51251	7.31761	8.62779	8.83438	9.53486	8.9079	7.16655	9.76071	8.32972	2.71868	high
GSM1854955	24.9205	0	6.53567	7.13029	6.83656	7.99974	5.91858	4.37364	2.79302	5.78206	5.47879	5.43888	9.33651	5.89788	8.40136	6.70732	6.05434	8.69441	6.85503	9.12738	8.05008	5.52539	4.71334	7.37888	1.65883	low
GSM1854956	15.1233	1	3.18024	7.13214	10.4719	2.93328	9.15831	2.91019	2.61899	4.79407	6.20466	6.16892	3.29266	9.98451	6.99973	8.91551	7.40117	6.95096	9.90863	11.3771	11.2659	7.42839	7.06758	9.14561	2.21395	high
GSM1854957	9.30411	1	5.62102	12.8275	7.81449	3.51568	6.0606	10.0478	3.32141	4.65579	3.26308	5.68986	3.58992	7.32565	9.61067	8.74072	3.57321	10.2479	7.39175	9.54756	8.55899	5.92454	4.06124	6.65351	1.49637	low
GSM1854958	30.2795	0	6.0065	11.0035	7.33441	4.00799	5.91817	7.35273	9.0426	6.62334	4.34269	4.94779	9.91637	5.75057	8.54044	7.19038	9.6629	10.6962	6.76723	9.62748	7.93408	5.67508	6.87799	6.55257	1.94462	low
GSM1854960	31.2	0	3.92477	12.3433	7.39941	6.38781	6.69502	3.08578	6.03514	5.86778	8.77663	5.83859	6.50315	7.02214	9.04876	7.86203	9.24236	7.49681	7.78643	9.4297	8.68122	6.12754	4.76931	6.4951	2.26042	high
GSM1854961	3.71507	1	6.55457	9.17529	9.55712	3.69544	9.39346	6.78958	2.44952	5.30032	7.05306	5.57427	6.84632	9.03576	5.81177	9.1417	8.86963	5.19085	9.2183	10.4719	8.89209	6.3211	9.17782	8.47491	2.10127	high
GSM1854962	26.5644	0	5.87915	12.6362	7.51467	3.76044	5.05795	6.70886	4.68732	7.81987	7.59424	5.54398	5.44016	4.83856	9.48354	6.57133	6.59175	9.96487	6.05813	8.69217	7.87823	5.58832	6.63152	6.6523	1.9147	low
GSM1854963	1.15068	1	4.85792	6.56116	6.78276	5.44987	6.94617	3.63968	7.55249	8.50751	6.58632	5.87211	6.15424	7.71162	4.68309	7.66872	6.14709	7.36635	8.03349	9.3541	7.90505	6.56823	11.5009	8.03244	3.00738	high
GSM1854964	21.1068	0	4.89946	10.8316	7.927	11.718	6.50671	9.02998	9.03977	7.20884	3.89418	5.22757	6.9399	6.69961	5.48141	7.11869	11.616	7.95768	8.11775	9.06677	7.59948	5.57427	5.34293	7.0829	2.61304	high
GSM1854965	22.3562	1	4.34151	12.2324	8.67825	4.04514	8.86342	5.53364	10.2411	9.63	2.82162	5.95546	4.17519	7.4854	7.24583	8.30264	4.15637	7.45451	8.26944	9.60512	8.76566	7.01856	7.77016	7.89593	2.90512	high
GSM1854966	0.756164	1	5.52844	13.2243	7.23169	5.67947	5.7929	8.65631	5.25773	6.8396	6.16975	5.39353	8.09304	4.94128	8.83633	6.26818	8.3023	10.1437	6.52691	8.9443	7.49648	5.71345	5.95081	6.16219	1.77767	low
GSM1854967	30.3781	0	5.21689	11.2235	7.83483	4.13155	7.1601	6.33682	7.96013	7.7023	8.00314	5.81695	6.85842	7.52212	7.31019	7.30598	7.65779	9.19936	7.95979	9.55905	8.0474	6.11207	9.9279	6.37354	2.63374	high
GSM1854969	11.7041	0	3.13716	9.95491	8.03632	2.86928	8.12505	5.71438	2.43814	6.22017	7.83247	5.72702	5.51814	8.09689	6.79682	8.54044	5.81909	7.07264	8.64785	10.502	9.31765	6.79485	8.77815	8.09724	2.23768	high
GSM1854970	12.8877	0	5.41975	11.0734	9.40046	2.97941	7.47402	2.57363	6.88105	4.99789	7.88095	6.0015	5.55963	7.15335	6.58707	7.62172	5.92069	6.27352	8.08333	9.9469	8.44837	6.61403	5.34602	6.52095	2.0818	low
GSM1854971	16.0767	0	6.07743	12.7003	8.372	8.26595	6.87198	8.98897	10.2354	5.99471	5.06497	5.55778	8.8442	7.57461	7.67794	8.10438	8.49576	9.23627	8.17065	9.41533	7.90713	6.08834	5.3061	7.3914	2.42708	high
GSM1854972	30.2137	0	5.55337	12.0178	7.10052	3.71425	5.62285	6.34081	2.36288	5.60992	5.95249	5.22487	8.28644	5.59497	9.21788	6.21513	10.9499	11.2692	6.30339	8.86848	7.91288	5.90299	5.13013	6.22959	1.26002	low
GSM1854973	30.0164	0	4.68309	13.4047	9.24449	4.88268	7.51159	11.6348	6.66055	6.02836	8.3591	5.2014	6.21218	6.18796	8.46257	7.04617	5.49906	7.65119	7.60693	9.49571	8.60654	6.40255	8.08646	6.83199	2.18656	high
GSM1854974	27.6164	0	5.59539	8.85713	7.75726	5.40019	6.99426	5.2125	3.76305	4.95474	5.77002	5.32381	4.25924	5.65609	7.21927	6.38574	7.20054	9.8401	7.01379	9.75146	8.56854	6.1517	6.52732	6.58444	1.75505	low
GSM1854975	29.9507	0	3.69953	7.43083	9.15917	4.27886	9.99567	5.61122	10.0315	7.58702	3.20637	5.61742	6.24944	8.87478	4.54906	9.1417	5.11474	6.7085	9.43251	10.4917	8.40245	6.51698	7.96155	8.75641	3.00963	high
GSM1854977	22.7507	0	6.4319	10.7124	8.26036	10.6363	7.68164	9.1261	4.10891	5.30831	7.38342	5.01368	5.13682	7.00716	7.93951	7.30598	10.5939	8.01206	7.84196	9.98627	8.08162	6.32894	6.40583	7.58873	2.12012	high
GSM1854979	24.6904	0	6.1517	12.8171	7.14692	4.79407	6.65584	7.84367	3.22944	5.30214	5.42245	5.49772	9.65047	7.01456	7.72528	6.95057	11.4053	10.4694	7.62301	9.59355	7.60555	5.50655	5.02652	6.86286	1.50923	low
GSM1854980	24.6247	0	5.39305	10.0795	8.2698	6.3821	5.94103	4.26794	5.20716	4.95168	4.73793	4.76671	11.3977	5.58179	9.24449	6.01529	7.82056	7.9304	6.52216	9.00035	7.37856	5.51949	5.38724	5.72046	1.40917	low
GSM1854981	19.4301	1	3.40273	12.0066	8.16601	3.27096	8.23047	4.04828	5.02159	5.02878	7.69893	5.52972	4.65332	8.63945	4.87923	8.12788	8.07772	5.89486	8.89683	10.3546	9.27257	6.3748	4.6299	7.7766	2.19324	high
GSM1854983	3.8137	1	5.21775	8.78402	8.54461	8.50123	7.75211	7.05668	6.21092	7.15195	6.90498	5.79639	6.33185	7.7952	5.60593	7.93676	4.91421	6.89672	8.30161	9.93149	7.91492	6.10254	5.28131	7.098	2.49912	high
GSM1854984	0.657534	0	5.78994	5.09828	7.60224	4.00799	6.55844	3.88147	5.12482	5.52214	6.34205	5.35495	5.67508	6.43799	7.19947	7.00048	4.91944	8.2698	7.35545	9.56106	7.76985	5.97822	8.36417	7.13214	2.11987	high
GSM1854985	22.5863	0	6.98363	11.9588	8.15235	3.79181	7.62338	6.02333	5.8996	6.06784	4.56322	5.5702	6.09613	6.8178	8.89723	7.12235	7.15195	10.945	8.01657	9.98506	8.69177	6.45523	7.79626	6.88889	1.94696	low
GSM1854986	18.9699	0	4.23126	7.6484	8.20983	4.73113	8.28431	6.29524	6.53328	8.96078	8.2516	5.4574	4.45362	7.71607	7.03794	7.84839	4.58321	7.02916	8.59244	9.83724	9.29239	7.07773	7.83858	7.91526	2.82802	high
GSM1854987	30.8055	0	5.69648	13.3013	7.94567	4.8619	6.85169	10.6174	8.23821	5.05571	4.70056	5.17025	9.99063	6.7166	8.96229	7.01784	10.5895	9.71183	7.0332	9.30297	8.12439	5.78688	4.08817	6.11584	1.64495	low
GSM1854988	25.8082	0	6.80098	10.9973	7.02803	6.91654	6.63427	8.11603	8.97814	5.59672	3.4204	4.98771	9.5531	5.87297	7.75349	6.62606	10.5773	10.4228	7.24728	8.87	7.82392	5.8012	5.89358	5.97989	1.91967	low
GSM1854989	31.6274	0	5.87742	12.5897	7.61524	8.15201	7.23807	3.55446	3.58992	5.65482	4.52755	5.37114	10.092	7.15511	8.14334	7.3042	6.13915	11.0125	7.51735	9.38291	7.74979	6.14752	4.98596	6.83921	1.67392	low
GSM1854990	27.2877	0	6.1984	13.237	7.01856	4.80021	5.67813	8.67333	9.14003	5.22088	3.30044	5.38368	10.4054	5.57919	9.47367	6.80246	7.99768	11.7502	6.81556	8.85359	8.21993	6.21723	4.65371	6.37763	1.66557	low
GSM1854992	18.2137	0	3.74098	10.0517	7.99637	5.4756	7.29047	6.52016	7.45969	7.45861	5.57875	5.23592	7.25854	7.27966	4.60833	7.20738	9.15187	7.79591	8.46219	10.2678	8.53677	6.29687	7.7715	7.35933	2.4918	high
GSM1854994	29.7534	0	5.40892	11.0439	7.53829	5.29095	6.77107	9.94388	8.22199	4.85569	5.44061	5.26649	6.98986	5.95761	8.73694	7.14762	9.54278	9.65257	7.16189	9.25937	7.69587	6.56075	4.90465	6.94213	1.94261	low
GSM1854995	16.3068	1	2.28544	10.0315	8.42503	8.11425	8.44405	5.15533	7.38791	6.66206	3.96152	5.82903	5.68204	7.91628	5.95461	7.83892	5.62014	6.72437	8.67825	9.88177	8.32863	6.57538	4.59234	8.08477	2.61206	high
GSM1854996	21.4027	1	7.15683	8.79838	7.89285	6.69075	7.70606	6.08457	2.83097	6.81219	3.26089	5.49287	6.49955	7.10163	7.81987	7.35237	9.06961	7.53552	8.15269	9.55409	8.25826	6.17261	8.55127	7.19873	1.93616	low
GSM1854997	19.726	1	7.11575	10.3756	7.01675	4.03945	5.77476	4.12693	3.11285	6.7472	6.47975	5.83378	9.22403	5.34077	8.30578	6.0317	9.38291	10.459	7.13826	8.7161	8.22584	5.77944	3.54094	6.33797	1.47873	low
GSM1854998	28.011	1	5.81393	10.7723	7.48749	6.01659	6.89302	7.72014	8.0941	9.37317	5.23022	5.51683	9.68397	6.77861	6.33959	6.15046	10.6389	9.34066	7.64426	9.03457	7.93846	6.07784	5.02204	6.51977	2.26962	high
GSM1854999	29.4904	0	6.09658	10.8415	7.6673	4.57776	7.08324	4.49856	3.20637	5.86863	4.25612	6.07656	6.30656	6.4878	6.86895	6.76184	5.28478	8.4987	7.67117	9.3636	8.26002	6.77107	7.67794	6.95323	1.78387	low
GSM1855000	26.5315	0	5.71392	8.07216	8.56928	4.33546	9.13338	2.91806	10.5548	10.5765	7.09056	5.64606	3.62864	9.31627	4.51646	8.83476	3.91949	7.8287	9.67599	10.7414	8.97613	7.35614	10.3594	8.58021	3.55218	high
GSM1855001	16.011	1	3.97288	11.9447	8.55753	7.36314	8.65487	9.36182	6.54594	7.40085	4.13478	5.40299	8.09689	7.96912	6.26401	7.66802	8.61694	8.97694	9.22715	10.8535	8.3065	6.58004	7.34152	8.03699	2.45638	high
GSM1855003	27.8795	0	5.82641	11.5328	7.76586	5.16191	7.095	8.33902	5.17649	6.61011	5.59361	5.31006	7.74299	5.41424	7.76519	6.25693	5.09525	9.24192	6.23505	9.43992	8.3255	6.09744	4.87923	6.95584	1.65932	low
GSM1855004	33.8301	0	4.9556	13.0389	7.34535	4.62612	6.46514	9.89383	4.65371	6.76298	4.93121	5.35634	5.15969	5.71304	7.6281	6.25737	10.2434	8.74072	6.96506	8.85874	7.96701	5.76873	4.77842	7.78102	1.84095	low
GSM1855005	32.1205	0	4.69839	10.7182	7.48206	5.16145	7.19111	4.71628	5.59761	7.02286	6.33185	5.59539	7.31971	6.55457	6.62258	7.34711	6.08164	9.54081	7.52067	9.39665	8.56408	6.41704	8.15588	7.90164	2.29612	high
GSM1855006	32.4822	0	3.98459	9.35729	7.3095	4.35591	7.26031	3.12106	5.73932	6.66591	7.54518	5.86477	7.89183	6.72476	6.20921	6.99755	6.90388	10.0451	7.2922	9.30255	8.65746	5.88743	7.74536	7.22104	2.30371	high
GSM1855007	37.1507	0	7.03942	11.8468	8.44837	5.62761	6.6523	6.91397	3.81217	5.11742	6.58942	5.22088	8.56999	5.87614	8.64897	6.83199	5.41295	7.87862	7.39597	9.2528	8.74849	6.02664	3.81856	7.05128	1.48168	low
GSM1855008	27.0575	0	6.12254	11.7395	8.04906	5.80385	6.53168	6.90688	4.83006	8.20216	2.80231	5.78071	6.55726	5.72742	6.24986	7.18613	10.9833	9.46111	7.59567	8.69789	8.35196	5.67373	5.20311	6.90044	1.94915	low
GSM1855009	24.8548	0	3.81819	12.3659	8.46926	6.22504	8.91073	7.74979	5.81303	5.55253	7.2621	5.27148	7.11754	7.3726	6.10591	8.72089	10.4038	9.20502	8.63983	9.94568	9.36182	6.16724	5.22047	8.47454	2.32011	high
GSM1855010	22.389	0	4.87315	7.35273	7.6032	6.13252	7.37648	3.55372	4.83006	8.01311	4.49089	5.919	3.89943	6.25071	4.33592	6.51575	6.58444	9.69816	6.97028	9.04545	8.18703	6.26859	5.66312	7.56462	2.26668	high
GSM1855011	33.2712	0	5.04726	11.3058	8.17174	6.35434	8.45414	8.67825	3.06331	5.40571	4.58109	5.87614	5.30169	7.69142	8.39032	8.85117	4.89121	10.0755	8.04706	9.82157	9.5214	6.98621	9.05444	8.1181	2.07985	low
GSM1855012	35.474	0	6.04999	9.76503	8.52607	4.82659	8.78277	6.68246	9.22448	9.67224	6.49997	5.6038	3.73237	7.39071	5.08711	8.10979	3.72785	8.22444	8.56553	9.217	9.67922	7.04543	9.46907	8.31009	3.10737	high
GSM1855014	36.789	1	4.94651	12.8477	7.92286	8.75419	6.83573	9.99063	7.19911	6.5142	6.05639	5.19609	9.20459	5.84112	8.65415	6.78584	6.31282	9.10135	6.98507	9.48931	8.38564	5.83295	6.24986	7.14762	2.11663	high
GSM1855015	28.537	0	7.05236	12.9589	7.75081	4.3407	5.06992	7.56633	7.54343	5.70433	3.74062	4.99398	10.2649	5.24665	8.79032	5.67597	9.91516	9.34066	6.47265	8.74733	7.59667	5.11347	4.4778	6.64877	1.47068	low
GSM1855016	32.6795	0	5.2462	9.76176	8.14578	6.4675	8.06028	3.39464	7.84704	6.768	6.67591	5.71522	6.98174	8.57512	4.31012	9.02497	7.50882	6.24206	8.82356	10.35	8.56408	6.57579	9.66449	8.40245	2.84489	high
GSM1855018	28.8658	0	5.04949	11.1607	8.47634	6.00191	8.56227	5.9693	5.15176	6.96186	6.71156	5.64081	6.08038	7.03535	7.1973	7.68266	9.57148	8.20774	6.94213	9.79175	9.07993	6.30495	9.00077	7.43825	2.24061	high
GSM1855019	11.7699	1	3.73347	11.5052	8.52161	5.45437	7.23947	3.50759	7.10498	7.95428	7.41981	5.95081	6.10128	7.67149	6.29015	7.5338	8.22062	7.84571	7.53552	9.68182	8.82861	6.10753	9.37456	7.80848	2.6964	high
GSM1855020	39.0904	0	3.01955	12.1172	9.3916	4.32585	9.90335	2.99927	6.8993	5.70173	7.95157	5.64298	7.57461	8.91353	8.77852	9.19673	8.37766	7.37434	9.77553	11.006	10.0907	8.18703	4.83306	8.62627	2.42882	high
GSM1855021	29.2603	0	7.6731	11.5202	8.13026	6.71816	7.76037	8.10231	6.20382	5.51345	7.70127	5.37559	3.83358	7.87894	5.32474	7.36562	3.79141	8.49211	7.98947	9.45108	9.36094	6.29432	8.99991	8.15556	2.41814	high
GSM1855022	27.3205	0	4.0723	11.2875	7.69214	5.71172	8.36593	9.81824	9.63576	7.83624	3.79181	5.34867	8.04318	8.16774	6.13465	7.52067	6.42703	7.57837	9.01386	10.3161	8.96154	6.66478	6.15088	8.51143	2.64424	high
GSM1855023	38.5973	0	5.4156	11.856	8.10674	7.9481	8.77401	6.8716	2.23586	4.99702	8.79876	6.08038	10.226	8.74651	5.02117	8.92124	11.2708	10.9145	8.9938	10.2663	9.74104	6.42587	8.80594	9.2937	2.24076	high
GSM1855024	33.074	0	4.61348	10.4633	7.62641	4.77966	6.89815	5.09961	4.56816	6.47107	6.43676	5.58004	8.71909	6.3817	6.19754	6.31326	8.9651	8.68758	6.78924	8.77852	8.02972	6.21891	10.3854	7.46669	2.07527	low
GSM1855026	34.126	0	5.81221	12.4176	8.9229	4.48883	8.54681	8.33617	8.23858	6.33682	6.90349	5.92197	5.49906	7.81516	6.95511	8.09167	5.91131	7.83347	8.79764	10.2347	8.76177	7.21961	5.68248	7.75349	2.4283	high
GSM1855027	27.5178	1	3.56038	13.0165	8.17547	6.11756	8.34623	8.07008	4.62612	6.81368	5.27776	5.8599	9.5442	7.94844	6.51027	8.28607	9.49811	10.218	8.79915	9.52474	9.14473	6.51776	7.61631	8.2395	2.27488	high
GSM1855028	29.9507	0	4.53635	11.548	8.48737	7.75935	9.07083	11.2923	2.87237	6.97505	6.28528	5.48501	9.58142	8.14505	9.03198	8.49941	12.0144	9.98451	8.62816	9.72207	9.23407	6.55104	6.39767	8.55387	2.09631	high
GSM1855029	25.6438	1	3.70802	9.54179	7.76248	2.87512	10.0406	3.39574	8.25367	9.91098	8.01623	6.17303	3.45112	9.61787	4.26514	9.5267	4.36764	7.49272	8.60026	11.0478	9.80477	7.3422	9.50486	9.6453	3.33342	high
GSM1855031	33.9616	0	5.83117	11.3435	7.78815	2.86968	7.63532	3.76305	3.29644	5.99298	7.35545	5.44143	7.94051	5.64215	7.00461	6.73157	7.50951	9.23713	7.159	9.50486	8.57805	6.01573	6.54393	6.94289	1.69002	low
GSM1855032	26.8932	0	6.17877	11.5438	7.40845	4.38805	7.55839	5.41744	6.38989	6.18796	4.73665	5.5805	10.6428	7.06686	6.54311	7.27496	10.0907	8.41716	7.46436	9.52812	8.85441	6.29266	9.67544	7.74707	2.01979	low
GSM1855033	33.2384	0	4.08542	9.35317	9.23276	3.36319	9.50145	2.45027	11.4415	4.91032	7.9132	5.69559	8.41246	8.95071	3.79996	8.91353	4.9168	5.67597	9.40409	11.4032	10.436	6.92066	11.4789	8.72241	3.02752	high
GSM1855034	26.5973	0	6.68605	12.7081	7.5338	4.84708	6.31863	4.26837	5.25242	5.28835	3.15688	5.50521	9.78105	5.50084	7.92834	6.18374	5.77002	8.65973	6.36165	9.05977	7.96529	6.16178	5.20002	7.06937	1.38096	low
GSM1855035	35.3096	0	5.10235	12.0066	7.32744	4.94821	6.66631	8.53858	5.57919	5.25467	4.04132	5.3608	5.34822	6.75295	6.48575	6.68246	10.0315	8.15796	7.35273	8.72964	8.49689	6.12335	6.45151	7.58736	1.90142	low
GSM1855036	30.6411	1	8.03177	12.3942	8.14898	4.07153	6.11709	4.96256	5.62014	4.72608	4.33769	5.26341	8.86963	5.77641	8.76021	6.37968	9.87111	11.3575	6.68725	8.66346	7.72633	6.09362	6.28528	6.80764	1.4175	low
GSM1855037	34.7507	0	5.81909	9.90335	9.02205	11.7475	9.0573	6.3584	2.98516	6.41983	7.09979	5.55598	8.77891	8.13095	7.06574	8.66346	10.3357	11.1797	8.36201	10.5135	9.49324	6.34902	4.63826	8.62816	2.16727	high
GSM1855038	28.6356	0	6.51698	10.3397	7.96222	7.59251	7.81919	7.89626	4.40258	7.07846	7.45934	5.45615	5.70948	7.38408	5.36974	8.05465	9.59513	11.0388	8.4412	10.6448	9.22403	6.2321	9.25021	8.40136	2.46107	high
GSM1855039	8.77808	1	5.08711	6.33141	8.36629	2.69561	8.72128	2.82982	10.2239	9.56651	6.77749	5.91734	3.54278	8.57034	4.29903	7.85251	3.52748	6.62029	8.79915	9.892	8.37094	6.77975	8.70588	7.8768	3.25044	high
GSM1855040	26.5315	0	4.19828	12.7701	8.8403	7.15545	8.32195	8.96594	4.66407	5.7916	4.77583	5.40479	9.98451	8.16562	6.02207	7.94981	9.67438	7.92215	8.66961	10.0092	8.84928	6.57058	5.12887	7.59532	1.90587	low
GSM1855041	12.263	0	5.19477	12.7791	7.69622	4.51436	8.10877	10.3633	2.82316	4.0932	5.4535	5.56625	9.55462	7.32819	7.46536	7.78779	11.3995	11.3435	7.96425	9.61118	8.81253	6.7289	3.67835	7.74058	1.38868	low
GSM1855042	30.8055	0	7.36776	9.17148	8.53341	8.86576	8.7266	9.28675	3.74319	7.11754	3.8197	5.48501	8.64785	7.74571	8.09757	7.8724	7.89593	8.05254	7.7695	9.76338	8.41716	6.67553	5.96416	7.02688	1.84648	low
GSM1855043	33.8301	0	5.04993	12.6842	8.61876	10.4864	8.70668	5.66137	8.7161	6.48178	6.83882	5.57289	9.16726	8.62067	6.72554	8.68988	11.4317	9.92607	8.60989	9.7321	8.77852	6.16892	5.71438	8.18668	2.70901	high
GSM1855044	32.4493	0	6.10875	12.9015	6.91545	3.16608	7.02426	3.43414	9.33559	5.46812	6.05851	5.96024	7.27747	6.55064	9.15319	7.40675	7.4507	9.69657	7.06358	9.41213	8.51872	6.26903	8.9443	6.59214	2.25838	high
GSM1855045	28.274	0	6.24901	12.5182	7.93139	3.2736	7.23317	3.21266	3.03074	5.81739	8.59953	5.9095	6.86861	7.01748	7.51434	7.90953	7.91838	10.8	8.07177	9.30606	8.85795	6.2565	7.96356	6.92564	1.97383	low
GSM1855046	30.8712	0	6.44236	12.9702	7.7562	3.19788	5.67508	8.44405	8.14231	6.89851	6.94397	5.91686	4.43775	5.72574	9.13833	6.92104	7.02321	10.1203	7.14798	9.00694	8.26878	6.13293	8.98501	6.9008	2.34177	high
GSM1855047	33.5014	0	6.00903	12.3998	8.6948	9.65668	8.86031	3.00333	3.44442	5.51087	6.08164	5.36569	8.29281	9.00117	4.14317	8.13059	10.3422	6.85358	9.34289	10.1622	8.49393	6.34205	8.51695	8.28571	2.30532	high
GSM1855048	21.4356	1	4.64705	10.5611	8.23288	5.25815	4.45115	4.12152	6.43835	8.20355	4.69708	5.79038	5.7462	4.3238	6.29892	5.01146	7.52212	10.9295	5.98321	8.05435	7.53207	5.20581	6.87005	7.15683	2.12634	high
GSM1855049	7.2	1	6.02918	7.34928	8.72625	3.86253	8.10231	6.24497	8.1986	7.53108	3.45674	5.62545	7.19373	8.40318	4.97333	7.87516	9.1808	6.68246	9.5675	10.2304	8.60989	7.09133	5.4832	7.23667	2.36369	high
GSM1855050	22.9479	0	7.21462	12.2324	7.88269	7.74299	7.76003	4.86454	2.71217	7.11646	6.25609	5.81221	6.46595	7.37856	8.61136	8.07772	9.74321	8.82743	7.83555	9.45642	8.92489	6.61797	9.7342	7.47473	2.13894	high
GSM1855051	20.4493	0	6.33379	12.2047	7.44659	6.93835	6.60654	4.40995	4.43896	8.12575	8.43223	5.46852	10.154	6.35111	7.51735	6.27969	7.49896	9.17782	6.8456	8.9938	7.70367	5.63424	9.11995	6.87686	2.16123	high
GSM1855052	31.2658	1	5.33634	9.65151	7.57256	4.91728	6.54477	6.39808	5.03504	7.27931	7.10606	5.95288	6.36694	7.43963	6.40045	7.00533	7.13214	9.27977	7.80315	9.70877	8.58021	6.56306	8.3555	7.26913	2.27958	high
GSM1855053	33.3699	0	6.34365	12.3163	7.66144	5.24395	6.06186	7.43083	4.42871	5.79376	7.01086	5.46189	7.91765	6.11456	10.172	6.60654	6.86968	9.60362	7.40013	8.97694	8.18703	6.7197	4.16416	6.85987	1.63894	low
GSM1855054	29.589	0	6.90572	12.8899	6.84823	3.8204	5.8043	4.13276	5.12482	3.60471	6.33549	5.42727	8.24566	5.12215	9.03816	7.06358	7.59078	10.7966	7.12198	8.86418	8.2189	6.78584	3.52675	6.60114	1.37088	low
GSM1855055	35.3753	0	6.77784	12.441	8.3163	5.16415	7.65262	6.85358	6.04658	5.48843	6.29058	5.20581	4.17752	7.48439	8.66541	7.24977	8.87399	9.84937	7.345	9.53102	8.10231	6.08957	4.22376	7.08692	1.90422	low
GSM1855056	34.8822	0	2.83136	12.8477	6.92219	6.92492	4.29236	8.63713	5.20355	3.28964	3.02585	5.56407	6.65387	5.12438	10.229	5.53323	3.56146	8.17309	6.3388	8.94755	8.16669	6.14922	4.15442	6.69845	1.41782	low
GSM1855057	2.49863	0	3.47136	10.8152	7.86612	4.49352	7.25678	8.60393	4.57025	5.53822	4.03483	5.37512	4.0106	6.89221	7.52596	7.72146	3.5578	8.33216	7.45721	9.11541	8.82582	6.394	9.34155	6.92712	2.09821	high
GSM1855059	19.3315	0	4.51267	10.4909	8.0767	4.14788	7.00234	8.72506	2.73842	6.24415	6.10044	5.17255	4.90465	5.90557	9.5267	6.9913	6.13876	8.51365	6.88105	8.85482	8.51872	6.48376	4.84537	6.93082	1.64869	low
GSM1855060	33.9616	0	4.90603	4.11121	8.73694	5.24975	8.80441	2.66323	4.04325	6.99608	8.49612	5.99766	3.22245	8.89723	3.0251	8.59431	8.8446	8.13132	8.99788	10.5243	9.06229	6.94469	9.46343	8.05994	2.77505	high
GSM1855061	24.9534	1	6.72593	11.7284	8.39878	6.04359	6.7703	5.54092	4.3563	4.89469	4.50022	5.11871	7.42908	6.10753	8.44837	6.57133	6.68448	9.21179	7.04395	9.41258	7.76519	6.37885	4.33296	6.73005	1.44533	low
GSM1855062	19.726	1	5.89271	11.7258	9.05194	4.25181	8.79068	6.33464	6.32236	9.03328	8.24072	5.95166	4.84921	8.6497	5.59939	8.83438	4.80417	8.53752	8.98374	10.5602	9.37456	7.715	9.76284	8.55719	2.83181	high
GSM1855063	11.474	1	6.42427	9.98331	7.97776	4.44265	5.60205	7.05306	4.32664	5.4085	3.56762	5.49064	9.20502	5.28703	6.81556	5.54482	3.76198	7.52697	6.82973	9.01921	7.41912	6.00607	4.32748	6.40131	1.31676	low
GSM1855064	32.2192	0	4.13478	11.5591	8.68231	3.89907	7.40188	5.89271	6.94469	8.11844	8.123	5.65219	9.1844	7.85895	6.55457	7.10276	7.01822	9.66817	9.137	10.5504	8.51214	7.12053	6.82204	7.5729	2.45473	high
GSM1855065	23.8027	0	3.30821	11.7206	8.054	4.22648	7.67623	4.24355	5.23747	6.83354	7.54832	5.83545	6.50752	6.80617	6.07244	6.95998	7.77628	8.17102	7.51159	9.41306	8.56662	6.23465	6.6938	7.3397	2.248	high
GSM1855066	32.7781	0	5.76611	9.87531	8.79683	4.12693	6.93307	4.22692	5.17735	6.53088	7.02878	5.83589	6.05043	6.0728	7.23807	6.47107	6.50474	9.12738	7.637	9.40229	8.02211	6.67129	6.09917	6.67665	1.99593	low
GSM1855067	32.4493	0	5.29859	12.4176	7.24162	9.319	6.29607	8.96432	9.98331	7.00716	3.49534	5.46543	5.76873	6.07031	7.89695	6.08834	10.1869	8.71271	6.33759	9.07164	7.82023	6.12667	6.06907	6.78472	2.31705	high
GSM1855068	33.8959	1	3.35846	10.2361	9.24574	2.81736	8.75233	5.32739	4.13559	6.03944	7.5034	5.7104	11.1014	7.67724	4.33097	8.9455	8.96391	8.90625	8.353	10.9857	8.72697	7.54518	8.4596	7.43655	1.97809	low
GSM1855069	10.0274	0	6.92526	9.21396	8.03144	5.49465	6.94652	5.13233	3.13866	5.44186	3.19005	5.56142	9.63778	7.59113	5.72223	7.14762	11.006	10.5271	7.22289	9.31095	8.62514	6.48413	6.58981	6.98099	1.4354	low
GSM1855070	32.6795	0	2.79846	11.2022	8.55312	3.08426	6.68764	3.65511	3.97708	6.30138	8.31303	5.41467	10.1169	6.80172	8.40462	7.54761	8.15695	9.18827	7.82837	9.2611	8.59354	7.03101	6.56346	6.36045	1.85283	low
GSM1855071	19.6274	0	7.10386	10.8174	7.65709	9.60562	6.76879	9.0078	8.96919	5.74062	2.44329	5.63508	3.40563	6.76992	6.39844	6.9665	11.0296	9.08662	7.56013	9.00117	7.93207	6.46109	4.19828	6.71312	2.21449	high
GSM1855072	22.3233	0	5.22002	12.553	8.19754	3.41046	7.90611	7.68872	4.39934	6.23669	3.78888	5.09873	5.36347	7.37397	8.00143	7.56322	8.267	9.85168	8.45306	9.97957	8.64593	6.394	4.31737	7.4133	1.7778	low
GSM1855073	34.2575	0	4.92812	12.0409	7.34287	5.18146	6.81556	8.21925	5.90515	6.82164	8.76644	5.75837	7.43723	6.13421	7.76071	5.9376	8.01136	9.03775	6.9647	9.27531	8.00626	5.95461	8.57986	6.34487	2.20224	high
GSM1855074	24.0986	0	4.63031	8.64331	6.88889	6.73534	6.34819	3.42263	6.39316	5.27685	7.21209	5.29139	9.60362	6.11797	7.91935	5.82903	7.03942	10.0689	7.06506	8.94834	7.42424	5.71086	3.66476	6.37354	1.91764	low
GSM1855075	29.4904	0	6.31863	13.028	8.0467	3.93564	7.46948	10.0834	8.18525	5.26207	8.60766	5.58218	9.76225	7.75518	8.10642	8.14859	9.64631	8.56589	7.14333	9.72324	8.81877	6.47183	7.38687	7.11466	2.04599	low
GSM1855076	30.1479	0	4.76541	12.1816	7.66908	3.47426	7.22987	5.16724	5.30479	6.67783	7.02039	5.66883	9.25494	6.1792	8.2081	7.48062	7.76179	8.90305	7.96529	9.61271	8.6508	6.79186	6.54195	6.71463	1.96753	low
GSM1855077	28.1096	0	6.84862	9.51103	7.43963	2.68736	6.85053	5.91775	4.85882	5.45307	7.18613	5.70042	5.4179	6.52852	7.84196	7.15716	10.4873	10.9168	6.70925	9.16302	7.8861	6.52016	9.45642	6.79646	1.92026	low
GSM1855078	28.9973	0	4.16021	12.3715	8.372	8.24279	9.32535	9.53297	6.48494	6.76953	3.98303	5.70433	8.33004	8.07321	6.8716	8.56963	11.1014	9.68921	8.86886	9.62949	8.76757	6.24373	4.97423	7.73449	2.36054	high
GSM1855079	11.0466	1	5.97139	8.19967	7.66838	4.35193	7.8796	4.06966	7.414	7.90681	5.35988	6.45876	4.7551	6.94025	6.11249	7.3726	5.44899	10.3554	7.76886	9.2863	8.14932	6.16724	10.5091	7.16912	2.74282	high
GSM1855080	22.0603	0	4.57067	9.3796	7.36003	3.39609	6.67278	3.35182	5.28607	7.02878	8.55276	5.5702	7.35478	6.15253	6.49668	6.74569	7.23634	10.3887	7.24439	9.43575	8.45414	6.03423	9.49998	6.85725	2.2868	high
GSM1855081	25.5452	0	2.96581	8.95559	8.34372	9.76225	8.08371	4.46024	3.16644	5.64606	4.73026	5.74147	5.43398	7.65709	7.01086	7.80315	5.62852	8.29031	7.59113	10.3325	8.90076	7.04912	4.71836	7.54832	2.02908	low
GSM1855082	19.5616	0	5.87915	11.1519	7.02073	4.92812	6.97429	6.72319	4.48472	7.23494	6.77561	5.44899	7.37362	6.22938	9.09325	6.73269	8.30407	10.3014	7.37685	9.20632	8.522	6.00736	6.63115	6.78884	1.98165	low
GSM1855083	27.3534	0	7.30667	10.6812	8.89284	7.19074	9.35868	8.53122	8.09653	7.19514	4.36645	5.62503	8.68645	7.63734	5.919	7.95293	11.0243	6.65113	8.28815	9.87593	9.54372	5.98917	6.26233	7.77866	2.31134	high
GSM1855084	30.2137	0	7.85998	10.6267	7.45038	3.74062	6.03644	3.12722	2.71057	7.779	6.67015	5.34208	10.5584	5.73753	7.94255	6.25778	4.91289	10.6381	6.98837	8.91919	7.54201	5.70087	3.8174	6.11922	1.43029	low
GSM1855085	31.9233	0	5.25063	12.0257	7.32925	2.59279	6.54431	3.29003	6.83535	7.36244	10.3238	5.67463	9.27667	7.14836	4.73069	7.27857	5.38682	7.40504	7.36036	8.61472	8.70436	6.13377	3.78512	7.1872	2.1841	high
GSM1855086	28.9973	0	6.90949	11.2266	7.80451	2.53755	7.11906	3.64114	8.63193	7.97466	7.83146	5.87165	3.85702	7.24513	7.5041	7.40741	6.71934	7.66977	8.15235	9.88723	9.03977	5.99168	9.36448	7.8881	2.76146	high
GSM1855087	30.8384	0	5.77641	11.891	7.34005	5.11949	6.25195	11.0907	10.8938	5.27324	4.93381	5.24841	10.7577	5.68509	8.48439	6.60618	9.35681	8.64897	6.99719	9.25235	8.05219	6.20753	7.50608	5.92662	2.01528	low
GSM1855088	15.3863	0	6.21344	12.7258	7.26102	3.64258	6.00779	6.40583	5.92197	5.20716	5.43751	5.96802	9.89793	6.24618	8.27729	7.58873	10.7073	9.17063	8.06694	9.19384	7.858	6.40463	9.81993	6.94213	1.96421	low
GSM1855089	27.4192	0	5.72968	11.3383	7.36142	10.2231	7.2139	9.86642	6.91994	7.25364	3.45337	5.63164	7.49579	5.68078	6.2143	6.71463	10.6562	8.37589	7.53482	8.99465	8.55239	5.6456	5.65825	6.37393	2.2061	high
GSM1855091	30.7726	1	5.29409	11.7395	7.42597	6.32272	6.62334	9.51442	7.19514	6.93536	4.56485	5.58561	8.56408	6.84598	5.92366	6.35434	10.2732	8.99832	7.15791	9.50244	8.12924	6.03602	4.59147	6.6698	1.93656	low
GSM1855092	24.0658	0	6.71546	12.7345	8.43077	4.40747	6.52892	7.21098	6.69884	8.86693	5.39792	5.70862	6.80874	6.22504	8.83987	7.16408	8.28286	10.5773	7.1633	9.40645	7.82023	6.03043	6.36408	7.11185	2.14327	high
GSM1855093	25.1836	0	4.38764	12.9702	7.54448	5.20002	6.14578	7.74503	9.67544	7.61837	7.06901	5.25987	7.05988	5.81947	8.53304	6.76992	5.53545	9.49475	7.11832	9.30122	8.10674	6.06948	4.97717	6.8989	2.39042	high
GSM1855094	19.9562	0	2.91019	7.17233	9.63576	5.10325	9.23234	3.3798	7.20233	6.3837	8.48514	5.77264	11.7916	7.98332	6.57731	9.40409	10.7827	8.8395	8.6173	10.7629	9.76785	7.40741	9.60263	8.08442	2.57911	high
GSM1855095	19.0027	0	5.97139	4.28201	9.66865	3.18137	9.70444	3.08689	6.98291	9.6676	6.44909	5.55646	3.46539	9.06104	4.154	9.05363	6.79646	7.00308	9.63675	10.8768	9.69448	6.17343	10.5684	8.88118	3.17533	high
GSM1855096	26.8274	0	5.05974	9.4544	9.50288	4.22338	9.09916	5.16058	2.65273	4.3423	7.97188	5.56933	11.3333	8.64291	4.98379	9.13963	9.52281	9.41213	9.66037	11.0035	9.86704	6.80024	5.79989	9.01466	1.86046	low
GSM1855097	28.0438	0	6.14534	7.64358	7.01637	8.58324	6.51776	3.53843	3.22646	6.03125	6.05977	5.56976	7.1633	6.77182	10.5811	6.39767	7.98332	7.59632	7.59321	9.21012	8.05821	5.89229	10.4203	7.00823	2.17028	high
GSM1855098	24.9534	0	7.09169	13.4277	7.76819	4.67197	6.4687	7.28703	5.36347	6.94873	5.4366	5.46723	6.65665	5.55466	8.8516	6.12962	8.85117	10.7242	6.68844	9.74652	8.1061	5.79639	3.86588	5.96842	1.56987	low
GSM1855099	30.1479	1	6.43342	11.7019	6.80838	3.94975	5.63948	3.68993	3.81856	5.54521	7.1575	5.58701	9.36812	5.74836	7.58247	6.11328	5.34732	10.2486	6.80948	8.73657	7.33618	5.73272	5.39219	6.69617	1.59026	low
GSM1855100	28.537	0	2.74811	12.7345	7.49167	6.35514	7.19873	7.61559	4.3713	6.85208	4.33991	5.96064	7.59007	6.66747	5.78471	6.97579	5.35313	7.21063	7.62268	8.96879	7.95768	5.99891	3.80768	7.65639	2.02289	low
GSM1855101	30.2466	1	4.6783	11.4929	8.89134	3.69953	8.81443	5.3707	4.18138	5.86303	9.06229	5.9993	8.522	8.22444	6.71274	7.68941	9.53679	7.34324	8.59953	10.459	9.54278	6.96727	5.29457	7.15335	1.96706	low
GSM1855102	19.9562	0	6.58555	12.994	8.43151	5.12304	7.78234	4.83647	5.33321	5.78247	4.0364	5.52261	8.06028	7.87927	8.32936	7.75827	9.59411	8.84339	7.80815	9.99063	8.94793	6.59214	7.57393	7.56251	1.83614	low
GSM1855103	18.674	0	4.08892	7.6484	8.76177	3.76044	10.1756	7.73852	2.72392	5.71656	4.96174	5.54441	10.4111	8.9447	4.57817	8.73993	9.52424	10.9499	10.2538	10.6061	10.143	6.05175	7.3074	9.91637	2.19542	high
GSM1855104	3.22192	1	6.65032	11.1578	8.91115	9.96855	8.62142	10.3715	5.03152	8.06659	3.3056	5.89788	10.5003	8.88039	5.63598	7.79289	6.51262	7.17091	8.51251	9.41945	7.15369	7.06102	3.97634	5.58561	1.94757	low
GSM1855105	18.2466	0	5.26207	12.7606	8.18844	6.80909	6.03682	8.57072	4.8097	5.79248	4.61631	5.83378	10.4651	5.72484	9.14386	6.53921	8.07042	9.55661	6.81481	9.16726	8.15168	6.07533	5.02965	6.6109	1.54566	low
GSM1855106	10.0603	1	4.33632	7.5034	10.1594	4.39574	8.12788	10.6258	5.97311	5.40755	7.23099	6.05043	6.24695	8.38233	5.39538	8.46111	5.94062	9.83437	8.46369	11.0321	9.27209	7.19373	3.64043	7.66838	2.05626	low
GSM1855107	29.7863	0	5.15796	10.0221	8.76566	4.28717	9.07953	5.60765	7.3422	9.07415	5.46498	5.55598	4.2029	8.20668	6.45837	7.89593	4.44095	9.00117	8.64556	9.92728	9.16048	7.4171	9.49908	8.18984	2.80252	high
GSM1855108	30.1808	0	6.16975	9.5101	7.91902	5.81695	8.86926	3.74602	9.68237	8.30055	7.77285	6.29101	3.55744	7.92286	4.33462	6.95176	8.69826	8.37337	8.10301	10.0966	8.55276	5.65741	8.08582	7.11221	3.0542	high
GSM1855109	22.7836	1	4.20092	5.06992	9.61581	2.86355	9.14604	3.06025	6.36008	6.97143	8.96078	6.26444	3.5209	9.22359	8.22444	8.79876	9.13745	9.31053	8.84964	11.2708	9.53985	6.6444	10.9883	8.8882	2.96715	high
GSM1855110	22.3562	0	5.13817	10.6734	8.15168	4.64665	7.70059	3.35808	4.42176	5.60205	6.5142	5.79462	4.01551	7.21172	7.23386	7.75518	4.25612	7.71196	7.87448	9.78721	9.20416	6.79987	5.84071	7.50269	2.0699	low
GSM1855111	17.7205	0	9.11163	13.4542	8.01623	3.678	7.60423	7.6628	9.39573	5.06319	6.09157	5.30258	11.1136	6.81629	7.97776	7.12416	3.64913	10.4847	7.67117	9.23059	8.64518	6.52135	7.48858	6.57851	1.87545	low
GSM1855112	26.9589	0	5.10953	11.2808	7.46536	4.98245	6.38045	7.24513	7.41503	4.47136	5.43482	5.13956	8.93991	5.53276	9.14814	6.1538	9.16427	10.2815	6.34081	9.64079	8.14121	6.22218	8.28015	6.717	1.76395	low
GSM1855113	24.6575	0	6.73346	12.5182	7.05379	3.06895	5.49287	8.32195	3.08505	6.43593	4.76541	5.34955	7.81283	4.98999	9.05892	6.04615	6.57414	10.6458	6.45837	8.92044	8.32047	5.99811	4.60206	6.43264	1.25604	low
GSM1855114	23.2767	0	4.17633	11.4072	8.01554	10.5083	7.93479	4.79932	7.86815	6.33797	5.71086	5.94103	9.13833	7.38309	6.26191	7.50133	6.62107	7.9698	8.27625	10.1047	8.13307	6.21092	5.95461	6.95656	2.52609	high
GSM1855116	22.0932	0	5.72574	11.9009	9.2815	5.16329	8.43761	3.60652	7.04946	7.11791	9.07292	5.93717	8.57512	8.60804	4.87704	8.81329	8.02521	6.52773	8.87601	10.3854	9.37406	6.04156	11.8719	8.39212	2.84604	high
GSM1855117	15.4521	0	5.25726	10.3546	8.8824	10.7639	9.78271	3.51203	10.2472	8.85199	6.80392	5.71304	6.15088	9.30873	3.64806	9.2462	5.96024	5.35988	9.41897	10.8535	9.32985	6.59451	7.05882	8.49797	3.37586	high
GSM1855118	1.77534	0	6.69305	11.1461	8.77476	6.75537	9.01921	4.91243	11.3958	6.70157	9.38244	5.87433	6.5079	8.08956	6.5261	8.45163	5.33763	7.85455	8.95874	10.6494	9.58995	7.13937	7.99669	8.51108	3.07777	high
GSM1855119	25.6438	0	4.63074	8.8403	7.52931	9.137	6.55377	7.65225	5.09297	5.64215	3.11654	5.85737	9.04422	6.30378	7.20591	6.12837	3.68341	7.90399	6.55844	9.0074	7.41051	5.8455	9.47842	7.09391	2.02501	low
GSM1855120	7.10137	1	3.55263	7.85731	8.5722	3.50161	8.53086	3.23903	7.0149	7.5109	6.54233	5.39881	3.6206	8.20702	5.16765	7.63254	2.88157	6.80502	8.81966	10.094	8.80178	6.38128	5.80772	7.97324	2.68577	high
GSM1855121	9.66575	1	5.03373	10.8361	7.92389	7.16655	7.025	5.01629	5.07163	5.29457	5.66401	5.61742	7.73039	6.59214	6.23837	6.79798	7.64461	8.66997	8.08992	9.68237	8.25128	6.44752	4.26401	7.39489	1.92998	low
GSM1855122	24.8877	0	6.67627	13.5249	9.12862	3.39279	7.75827	3.86993	3.24387	5.85737	7.2218	5.5667	6.23167	8.02071	7.72214	9.23013	4.21744	6.45759	8.17859	9.26591	9.33156	5.90557	6.13505	6.54712	1.84965	low
GSM1855123	24.9863	0	5.49595	12.4236	8.6669	5.00743	6.67665	9.21743	10.8633	6.93835	4.75982	5.23242	6.28327	6.65623	8.18596	6.90044	9.03612	9.29285	7.81181	9.79738	8.53304	5.73272	6.45008	7.08506	2.4211	high
GSM1855124	35.8027	0	5.73316	11.7154	8.48255	3.56944	7.87483	11.0175	2.66951	5.76009	3.11357	4.9469	8.49576	7.8813	6.63657	7.58974	11.5459	9.953	7.84809	9.55808	8.80944	6.42064	5.46325	7.64497	1.38646	low
GSM1855125	0.558904	1	4.26476	9.62849	7.76753	3.49607	7.15791	2.86051	3.4837	7.58419	7.6598	5.70304	4.99128	6.70539	6.76953	7.26737	8.92044	8.36812	7.86612	9.33516	8.6631	6.51262	9.89906	7.23634	2.3485	high
GSM1855126	18.9699	0	5.55253	13.2618	7.69176	5.80385	6.50953	3.17646	2.97294	6.24042	7.32148	5.90688	3.76414	6.99865	9.81939	7.02803	3.96453	8.21615	7.01301	9.25937	8.07597	6.15007	9.1685	6.84156	2.09029	low
GSM1855127	17.7205	0	5.88308	12.5461	7.75011	5.69738	6.86059	9.12738	5.63164	7.7983	5.16458	5.24123	8.2213	6.58043	7.97675	6.86478	8.26667	9.21311	7.83312	9.57047	8.0259	5.96064	5.02697	6.44431	1.93692	low
GSM1855128	29.7863	0	5.81177	9.04298	8.42689	4.79242	8.36018	3.11878	5.10279	6.92896	7.24196	4.98199	7.70883	8.38454	6.44158	7.28911	5.82769	10.9306	8.092	10.5352	8.45815	5.82948	8.48956	6.71196	2.21676	high
GSM1855129	20.6466	0	5.59139	12.4652	7.78471	10.5548	7.05882	4.33338	4.51436	5.40479	6.05519	5.26738	10.8567	7.37989	8.15201	7.14728	7.48028	9.09325	7.98639	9.9574	7.9916	6.13128	4.39132	6.73232	1.83996	low
GSM1855131	22.8822	1	4.15018	10.6467	7.77083	4.97503	7.35581	6.0728	4.8766	8.01867	4.39974	5.78559	7.81013	7.25188	8.23324	7.28	5.85059	7.63395	7.71641	9.27209	8.39878	6.01029	7.43416	7.052	2.18187	high
GSM1855132	28.2082	0	6.11039	11.6066	8.46149	4.32057	7.11001	6.16006	9.75406	6.54477	5.14271	5.27464	8.9854	7.13971	8.25295	7.1662	7.73616	9.87409	8.33326	9.03371	8.3002	6.08124	5.69738	6.6919	2.25254	high
GSM1855133	23.0466	0	6.5087	12.4061	8.10265	7.24404	6.01529	8.26282	6.56039	5.4579	5.2892	5.21775	8.38267	5.54003	9.06961	6.43835	9.18124	10.6754	6.91545	9.40365	7.70712	5.59361	5.51904	6.44395	1.75698	low
GSM1855134	12.5589	1	6.71312	12.5673	7.51329	5.70692	6.79145	7.31091	7.32744	5.26386	3.62427	4.91637	10.6353	6.13421	8.53012	6.519	9.11911	10.4986	7.26772	9.42407	7.99974	5.63555	5.56888	6.39067	1.63503	low
GSM1855135	17.7205	0	4.62633	10.8372	8.60989	4.40461	8.68194	4.73535	6.98099	5.528	7.49272	5.90601	7.6738	9.11541	6.61127	8.25757	4.69364	7.27966	8.53454	10.4969	9.60918	6.95962	6.63697	7.53795	2.31071	high
GSM1855136	0.131507	1	5.88573	13.1631	8.31489	7.25504	7.28	3.50464	11.6964	6.15758	5.97651	5.37202	4.01933	7.22254	8.3928	7.70264	7.08692	8.28782	7.4507	9.84937	8.32371	6.21554	9.38291	7.02426	2.82666	high
GSM1855137	18.3123	0	3.92964	11.8594	7.81616	3.18102	7.80142	2.87355	6.92896	6.74077	5.46412	5.07121	6.8182	7.70195	7.07587	7.6177	10.6389	6.41942	7.80882	9.78162	8.96959	6.68687	5.25863	7.20267	2.0836	low
GSM1855138	20.3507	0	5.93932	10.51	8.38125	3.42382	8.63751	4.33296	4.74992	4.72475	4.55447	5.90515	4.26837	8.40745	8.17244	9.21916	3.03643	6.4086	8.5191	10.2823	9.67544	6.98025	8.80255	8.00451	2.13128	high
GSM1855140	27.2877	0	4.87014	12.8477	8.41608	3.53653	6.77412	3.84283	4.85136	6.00403	6.45318	5.69342	6.55688	6.69732	7.56564	7.37576	6.77749	11.2792	6.64645	9.45057	8.16885	5.98321	8.41891	6.74759	1.9229	low
GSM1855141	26.9918	0	7.15231	11.0933	7.15052	4.92121	5.24168	7.69006	3.39829	4.82047	3.6603	5.59273	4.15675	5.47608	10.2231	5.21294	6.80392	9.41389	6.09279	8.77437	7.88477	5.92237	5.4606	6.326	1.30268	low
GSM1855142	27.3205	0	2.76502	10.0283	8.65593	4.05248	8.17379	4.62654	4.30096	7.40401	4.14093	5.74105	5.73753	7.45451	7.91089	8.44625	7.08182	8.65826	7.84196	9.98145	9.04626	6.29648	4.73793	7.58666	2.08615	low
GSM1855143	19.4301	0	5.69957	13.1995	8.29775	4.43119	6.34243	3.77131	5.20806	4.07687	5.81653	5.53276	9.231	6.70385	9.57837	7.27785	5.08045	7.3183	7.16153	9.14386	8.52385	5.76395	5.90729	6.16091	1.55359	low
GSM1855144	27.9452	0	4.68393	12.994	7.85251	4.95168	7.77183	4.262	3.88778	6.2935	8.61917	5.62633	7.68367	6.67898	9.38244	6.86401	9.40409	7.88577	7.74466	9.71234	8.68795	5.79038	3.74932	5.68509	1.80996	low
GSM1855145	26.5973	1	5.79902	12.0218	8.18738	8.09444	8.74651	8.00937	7.96529	7.41843	5.21469	5.43128	7.80247	8.88354	8.03455	7.84537	6.09834	10.2685	8.33581	9.63527	8.39452	6.13999	7.9156	7.42259	2.59195	high
GSM1855146	4.66849	0	5.30653	12.0178	8.15932	10.5848	7.17163	7.97393	5.85904	6.06572	5.08399	5.46897	6.35313	7.5549	10.2107	8.06415	7.0112	9.35272	8.38196	9.9279	8.9938	6.52732	7.77596	6.68172	2.32279	high
GSM1855147	26.5315	0	4.34631	12.1294	8.14787	5.02249	6.96115	7.51803	5.19918	6.16849	6.79646	5.65741	6.1892	6.51378	6.46951	7.54378	5.82641	8.17823	7.35795	9.49956	8.42901	6.15546	7.70024	7.02356	2.13276	high
GSM1855149	27.3534	0	6.09279	13.028	8.08921	5.46454	6.18709	10.289	4.45891	4.79071	4.16062	5.21867	9.3172	5.63815	7.98639	6.54672	7.52726	9.5466	6.40981	9.47889	7.79939	5.61079	4.27316	6.66478	1.26303	low
GSM1855150	3.22192	1	3.67656	8.00487	8.02211	4.89684	8.46073	6.23002	8.59244	6.00403	7.72562	6.03644	3.99144	8.07811	4.37405	8.51071	9.41258	11.6862	8.68609	9.98691	9.46718	6.39235	8.39314	8.7161	2.98775	high
GSM1855151	26.2356	0	7.79289	12.9015	8.13804	6.07618	6.47107	9.0241	3.2246	4.83816	3.3724	5.64341	9.37729	5.37469	9.97345	6.19385	6.70196	8.278	6.60926	9.16766	8.25436	5.58876	7.67553	6.18626	1.25421	low
GSM1855152	26.2685	0	4.97805	12.4716	8.08022	5.55381	6.31282	8.90345	5.62896	4.01404	6.45561	6.0317	10.3577	6.32469	8.42796	6.98621	8.31525	8.75344	7.52423	9.46343	8.17343	6.4599	8.98859	6.79798	1.82728	low
GSM1855153	10.6849	1	6.49997	9.94197	8.22307	6.57851	7.59424	9.90029	3.89076	5.34077	6.80135	5.66707	3.41083	7.94705	7.00119	8.01898	5.50869	7.11791	8.61917	9.5839	8.39738	5.83944	5.3707	6.96764	2.13578	high
GSM1855156	32.1534	0	4.29479	10.2898	8.71156	8.1692	8.34989	6.69152	9.94138	6.41178	2.82122	5.57335	10.7103	8.07459	7.11537	7.93951	5.28653	6.96397	8.19479	9.56898	8.64593	6.34449	9.15703	7.87862	2.59674	high
GSM1855157	26.4986	0	4.27038	11.2642	7.46302	5.528	5.72046	5.16679	7.89626	7.54167	6.81896	5.46189	4.33507	6.09613	7.83826	6.33638	8.16488	9.42407	7.16117	8.86613	8.02038	5.91427	6.46951	6.44587	2.44272	high
GSM1855158	22.9479	0	4.95863	12.9361	9.04094	4.11424	6.80281	12.6676	3.88704	4.17324	4.38636	5.9791	7.44623	5.75921	10.8857	7.58525	6.50474	7.78471	6.86932	9.04179	7.92491	5.66531	3.63266	6.331	1.31765	low
GSM1855159	28.3068	0	4.90732	11.3108	8.0387	4.1448	6.46356	4.62612	7.339	6.78924	8.27375	5.63164	10.1783	6.21932	8.3838	6.5325	9.44082	8.22164	7.04431	8.96919	8.10195	6.31201	9.52578	6.55688	2.21665	high
GSM1855160	10.6849	0	4.64455	11.831	8.1384	3.65325	7.66386	5.58092	4.78561	6.36086	3.02657	5.57652	8.03805	9.03977	6.20837	8.77055	6.67591	8.7312	9.34331	10.098	8.27087	6.02418	6.69268	7.35099	2.08681	low
GSM1855161	10.9151	1	5.25553	12.0409	9.07993	3.85743	8.71573	4.59276	5.1659	7.0225	4.10891	5.51301	8.54903	8.60098	7.80451	7.70535	7.025	8.83358	8.99546	10.1299	8.91312	6.4979	9.95057	7.8894	2.22716	high
GSM1855162	24.1315	0	6.33379	11.4357	7.79452	6.25693	6.33593	9.16556	4.18216	4.19087	6.08208	5.48843	7.09056	5.65781	9.31053	6.09239	5.87433	9.19633	6.72121	8.83832	8.03526	5.80472	3.76672	6.48095	1.44967	low
GSM1855163	28.5041	0	4.62612	7.76919	8.77703	5.10191	8.02347	5.65001	6.03211	5.22002	2.89152	5.76523	3.44107	8.05928	6.04915	8.53454	2.62679	7.3726	8.35264	10.2597	9.39618	7.09242	5.43215	7.17054	2.10529	high
GSM1855164	27.2877	0	3.33692	8.11844	8.64097	3.16717	8.18112	2.8278	9.37777	7.15369	5.75793	6.23167	3.09278	7.6911	7.29469	7.70401	3.42155	7.29893	8.5557	10.0163	9.30738	6.42301	9.38925	7.2621	2.96107	high
GSM1855165	17.7863	1	6.70614	11.3108	6.95511	4.3403	6.11126	6.81705	2.57411	5.06062	4.01855	5.64787	7.09315	6.12797	8.08546	6.33797	5.12525	9.12446	7.07587	9.42314	7.58453	6.02459	4.45684	6.43676	1.30912	low
GSM1855166	22.3233	0	5.5702	8.79876	7.92971	5.40299	8.21582	4.67659	4.12654	7.44245	5.90688	5.99683	3.766	8.65452	7.17443	8.88118	7.98157	6.53763	8.80255	9.79738	8.96078	6.63776	10.8349	7.84094	2.65171	high
GSM1855168	1.31507	1	4.53297	8.50891	7.99301	6.49066	6.68725	4.42343	9.06395	6.14965	4.75036	5.18861	8.24381	6.74797	6.90985	6.5384	7.71057	8.2446	7.43655	9.22133	7.64562	5.72617	4.20759	6.78884	2.21358	high
GSM1855169	24.3288	0	6.84785	12.4353	7.3914	4.0106	4.29714	4.75469	4.22497	3.63162	3.72527	4.9922	7.43549	5.48628	9.9407	5.29725	9.81652	11.3846	5.88699	8.69826	7.33724	5.8489	4.68134	5.91643	0.987245	low
GSM1855170	17.7534	0	5.10638	12.1254	8.0467	7.28323	7.37224	10.0504	3.02217	5.28793	6.93118	5.41975	9.70177	7.26281	6.97913	7.05668	11.548	10.9883	7.63873	8.91233	7.94117	6.0577	3.99517	6.5341	1.61487	low
GSM1855171	37.9726	0	4.379	9.80873	8.68911	3.0112	8.21785	3.47863	10.1581	5.70477	3.58018	5.53234	6.11039	9.30785	4.9922	8.24951	3.55226	7.37085	9.15142	11.3023	9.39346	6.86513	7.4116	7.96737	2.53837	high
GSM1855172	26.2027	0	4.21899	13.3445	7.9429	4.40747	7.42631	4.17791	3.25316	5.85696	4.39337	6.30138	5.37651	6.76535	9.75249	7.63361	5.87657	7.66943	7.91089	10.5638	8.95191	5.98158	5.17875	6.30865	1.75815	low
GSM1855173	22.2247	1	3.45634	12.9589	8.04773	6.0732	8.25966	11.7502	8.1037	4.96467	4.1975	5.67903	9.77553	8.10195	8.07321	7.59984	3.54501	6.67937	9.48597	9.7596	8.15269	6.66401	3.62168	6.81934	2.14003	high
GSM1855174	17.7534	0	4.90815	12.5823	8.49502	5.50521	7.01525	6.78884	4.97462	5.00743	6.41178	5.47026	7.92735	8.09891	7.54343	7.54411	5.20669	8.08816	7.93743	9.66505	9.05485	6.54828	6.11207	7.34789	1.87856	low
GSM1855175	12.4932	1	4.6649	12.0409	8.97413	5.54701	8.25652	4.59147	7.64981	5.58921	5.1504	5.45394	3.82003	7.5314	7.06796	7.7464	4.78051	9.81883	7.99637	9.82619	8.72315	7.03609	8.45998	7.16583	2.40419	high
GSM1855176	44.3836	0	4.65079	10.1553	8.13132	2.85904	7.83996	4.16337	6.14666	7.42804	7.04357	5.87959	5.49333	8.04139	6.29972	8.228	5.37114	9.10716	8.40495	10.2072	9.01507	6.8993	8.32301	7.67117	2.49249	high
GSM1855177	18.7397	0	5.37787	12.2612	8.81719	3.86178	6.75416	5.65565	7.14047	4.88445	5.00925	5.65086	8.66126	6.30695	7.75759	6.61875	9.29942	8.25546	7.7016	9.76951	7.89424	6.01998	3.79399	6.20967	1.66804	low
GSM1855178	1.90685	1	6.86478	10.5161	8.57768	6.60576	7.99018	4.50064	10.0485	7.60423	7.44418	6.03	5.71609	7.67214	5.40209	7.41468	3.7282	5.03107	8.69105	9.54278	8.46738	6.2524	7.05812	7.94633	2.94008	high
GSM1855179	0.164384	0	5.51301	9.57301	8.04773	4.03524	8.27411	4.21471	10.8578	7.03645	6.54594	5.68986	5.90386	7.93983	4.76068	7.47438	4.50565	6.91843	7.86139	9.27894	8.66346	6.34695	3.8983	7.75518	2.63296	high
GSM1855180	18.2137	0	5.83725	11.299	8.72469	4.12001	6.65937	10.1547	6.57373	8.38454	6.94358	5.613	5.65351	5.59097	8.36275	6.30216	5.08443	9.91457	7.03101	8.86767	7.93173	6.01959	7.07123	6.86095	2.22749	high
GSM1855181	17.5562	0	4.88698	12.9015	8.76793	8.9379	8.20912	9.0082	8.80789	5.41931	6.46553	5.68248	6.99683	7.35721	5.97439	7.46234	8.59392	8.74572	8.91353	9.99567	8.18777	6.63386	7.225	7.52596	2.61241	high
GSM1855182	0.131507	0	6.70773	10.7977	7.8834	5.12174	7.21534	9.01839	3.29266	4.10243	4.51725	5.66181	9.42407	6.20668	7.72732	6.65387	10.4917	10.2072	7.11293	9.04545	7.69656	6.24373	8.74926	6.10633	1.43219	low
GSM1855183	55.6274	0	4.83306	12.1949	7.98437	4.42176	6.83693	3.75005	2.96581	5.13726	8.8192	5.21775	3.58552	7.40117	7.60834	7.74571	4.38342	7.18159	7.71705	9.61633	8.99089	6.26029	4.28923	7.28845	1.88769	low
GSM1855184	7.33151	1	6.47694	12.4061	7.98947	6.98693	7.2621	5.10097	5.20581	7.70535	5.66001	5.71964	5.91734	7.63183	7.81516	7.55213	6.62683	10.7012	8.25436	9.32852	8.49941	6.35434	8.24812	7.45861	2.38403	high
GSM1855185	35.6712	0	3.80289	12.2955	8.29246	3.58588	8.44661	3.51386	7.59183	7.60224	7.46367	5.9693	4.17442	8.13979	6.81104	7.94739	5.7627	8.0982	8.26561	9.91035	9.33242	6.24455	10.6676	7.41263	2.86623	high
GSM1855187	29.9836	1	5.44363	9.89077	8.07561	3.55888	5.96152	10.3523	2.91205	5.68467	5.56449	5.49019	11.1109	5.88968	7.63631	5.86343	4.20562	10.6315	7.81652	8.28049	6.80062	5.87657	3.80253	6.92672	1.42977	low
GSM1855188	44.6137	1	5.70777	13.0752	7.59286	5.64517	5.95848	4.13828	4.41356	5.24975	3.7124	5.62852	7.74571	6.13588	9.06061	7.19799	7.33618	10.9595	7.00533	9.28407	8.21682	6.22298	5.12525	6.63819	1.54374	low
GSM1855189	27.7479	1	5.37469	11.6561	7.24369	9.90335	6.33722	9.21311	3.96908	5.91775	5.23022	5.71345	9.61787	6.78735	6.6958	7.33131	6.58867	9.52957	7.85895	8.75493	8.5191	5.72968	3.80578	7.27257	1.89775	low
GSM1855190	17.0959	1	5.46897	11.0973	8.29985	4.74648	7.99603	5.25287	7.64261	8.18668	7.95629	5.87253	7.56564	7.88269	5.91216	7.60834	6.69075	9.21613	8.63906	9.97044	9.13115	6.33464	9.84763	7.65779	2.77212	high
GSM1855192	7.85753	1	3.35772	11.3298	6.92599	4.01255	7.48306	5.96024	6.3903	6.01154	7.0527	5.4606	5.27819	6.89032	7.47683	6.6786	6.6444	9.83437	7.41677	9.28824	8.76332	6.421	7.927	6.24332	2.25547	high
GSM1855193	11.474	0	5.43215	10.5361	8.20252	8.87518	7.81013	5.40571	7.55351	6.8818	9.40548	6.10875	3.88853	8.45706	9.10962	8.2189	3.7342	10.1086	8.69638	10.2626	9.18785	6.66861	9.87173	8.12955	3.09246	high
GSM1855195	33.6986	1	5.51554	5.9351	7.86612	3.51607	7.39805	8.25295	2.81042	7.75314	4.76541	5.79773	4.95347	6.0015	6.68172	6.8814	5.11037	8.21088	7.58352	9.47797	8.41891	6.40295	5.93296	6.99608	1.90675	low
GSM1855196	51.2877	1	6.7626	11.2611	7.99405	5.42502	7.4507	5.32561	9.21137	6.333	7.00085	6.40338	5.39486	8.40886	8.74109	7.6857	7.38479	10.253	8.522	9.29546	8.63983	6.42503	11.5438	7.47923	2.88294	high
GSM1855198	18.5425	1	3.80914	8.40318	9.07164	4.11811	8.6669	3.34441	4.0761	6.36979	7.27359	5.61471	9.37729	8.08921	4.45981	7.87862	7.00234	7.72355	8.65559	10.6494	9.48216	6.93953	9.51491	7.79939	2.22695	high
GSM1855199	9.63288	1	3.89794	8.14898	8.25617	11.0667	9.9297	3.80507	9.01425	9.25937	7.85012	6.24577	10.1396	9.34423	3.49278	6.77486	8.41321	5.83164	10.1121	9.77779	9.2876	6.63271	9.3541	7.85522	3.4539	high
GSM1855200	34.6192	1	5.70521	10.7473	8.94755	4.58899	8.30791	12.0841	2.4926	4.71377	3.44739	5.66137	6.05519	8.22623	8.23605	7.91729	11.5009	9.05771	8.8148	9.94138	8.96432	7.16296	3.79584	7.64497	1.47621	low
GSM1855202	20.6137	1	6.76421	12.5182	8.21925	4.26359	7.95664	6.7008	2.44742	5.74453	6.46476	5.6003	4.85662	7.21209	4.38677	8.3083	10.2165	10.0425	8.64058	9.44311	8.95638	6.012	4.08817	7.68773	1.82904	low
GSM1855203	12.9863	0	3.59645	9.67544	8.3638	4.99961	8.47209	3.74062	4.31699	5.77901	7.45969	5.78858	9.10921	8.70399	3.96228	8.39249	11.1977	6.70964	9.15703	9.7028	9.25323	6.44909	7.43723	7.64773	2.30618	high
GSM1855204	33.1068	1	4.36806	7.63183	7.7016	3.89868	8.64556	6.36008	4.1936	6.13208	7.11791	5.59847	5.29274	7.567	7.46302	7.45934	7.38932	8.21407	7.75382	8.7713	8.4168	6.55218	9.33783	7.23494	2.31202	high
GSM1855206	22.389	1	2.96503	6.05132	9.0082	3.10467	8.52237	3.92553	11.586	8.61174	7.66908	6.12006	4.6869	8.61917	4.03183	8.36707	4.84516	5.36033	9.26591	10.4608	9.47464	7.43549	6.44321	8.32829	3.28225	high
GSM1855207	42.5096	0	4.60665	3.89305	9.56456	4.46809	10.0367	6.98326	10.5261	9.78494	3.50502	5.90386	3.65546	9.56155	2.7344	9.99375	4.10088	6.31578	9.49028	11.2112	9.91637	7.96013	8.03595	8.49138	3.24355	high
GSM1855208	42.5096	1	5.52042	10.141	9.04834	3.96192	8.31085	6.93609	2.95176	5.74881	6.11167	5.83033	3.71536	7.98844	7.65743	8.25403	3.16828	6.54516	8.18738	10.1066	8.39452	7.06428	4.60124	7.09242	1.84605	low
GSM1855209	31.8247	1	3.68808	3.58992	9.84183	4.62146	8.28709	4.13317	4.64536	4.38515	8.78086	6.44075	4.20054	8.0467	9.80137	7.51968	3.76972	11.1461	8.59431	10.5575	9.59244	6.52454	7.927	7.58631	2.41661	high
GSM1855210	60.5918	0	6.2234	12.3267	8.4121	4.95303	7.6731	6.6574	4.92514	4.19597	4.73364	5.39708	10.3317	7.3383	7.11432	7.73039	11.5635	9.43623	8.78637	9.95057	8.17581	6.07618	3.34441	6.60654	1.52351	low
GSM1855211	53.1288	0	3.27135	8.62589	7.56427	9.77553	9.03413	7.99018	2.56882	4.82879	7.46098	5.66312	11.5307	9.16685	5.19609	10.1176	12.4176	10.0241	9.33292	9.95117	9.67599	6.93874	6.27352	8.71573	2.25599	high
GSM1855212	51.2548	0	7.71162	9.29285	8.37799	4.09896	6.40174	4.2522	2.82202	4.13235	6.94137	5.38544	6.25984	6.87422	7.01748	7.3095	10.2064	11.3175	7.28943	9.67815	7.83483	5.89229	10.1956	7.11537	1.7173	low
GSM1855213	55.989	0	5.59273	13.4047	8.70129	9.09877	5.85566	5.04286	7.54659	6.49549	7.03681	5.23331	9.92728	7.62074	7.05415	7.53588	7.16408	9.4032	7.65709	9.42083	8.54122	6.40086	5.71086	6.3748	2.14334	high
GSM1855214	60.2959	0	6.47614	12.453	7.49896	3.81662	5.66752	9.17613	7.12235	4.46228	4.59147	5.46232	8.5053	5.15443	9.3796	6.79334	8.52535	9.2475	6.57021	8.82861	7.76281	5.50869	4.7754	6.21136	1.52108	low
GSM1855215	50.9918	0	6.68805	13.2618	8.87684	4.97717	6.41221	10.5922	3.41557	3.54203	3.77314	5.58179	7.76071	6.58082	9.89502	7.32708	12.0029	10.3485	7.76553	9.58338	8.08477	6.29305	6.22261	6.42427	1.26879	low
GSM1855217	51.0904	0	4.90815	12.4778	6.95249	8.58512	4.75721	9.17275	4.28434	3.90913	6.90005	5.20935	10.4368	5.62457	10.5083	6.48697	7.58176	8.60913	6.38574	9.03937	7.7358	5.92784	4.39574	5.83679	1.39303	low
GSM1855218	16.0767	1	5.61927	10.3945	7.61971	4.92298	5.68118	3.48188	6.26567	5.25863	7.06506	5.14678	7.68841	5.97013	9.06104	6.27636	7.67623	10.1818	6.96432	8.71537	8.10742	6.05851	5.35002	6.04956	1.80449	low
GSM1855219	7.10137	1	6.46356	11.8404	7.07335	8.71686	7.08361	3.39609	7.32005	6.90537	7.97743	5.47608	3.73011	6.8989	5.83033	6.63347	3.74458	7.73317	7.8796	9.56053	8.3255	5.69867	9.48216	6.42861	2.75641	high
GSM1855220	49.6438	0	4.41973	6.9425	10.5029	4.44179	8.75268	3.40013	3.7482	5.04773	3.71128	6.25483	4.09049	8.38669	3.98959	9.06354	3.69399	5.09209	9.41345	11.0853	9.6929	7.10124	9.72099	8.16281	2.28868	high
GSM1855221	23.0466	0	6.98837	11.4184	8.72584	6.31408	6.10508	9.56602	3.97177	4.48883	4.69235	5.24303	6.76146	6.72593	7.71774	7.2582	11.8217	11.027	7.79591	8.98217	7.636	6.04915	3.53255	6.63657	1.46989	low
GSM1855222	44.811	0	6.31494	12.4593	9.32761	4.05021	6.54751	4.74303	3.49639	4.68732	3.22496	5.63293	4.02692	6.7707	7.76281	7.22597	5.57608	8.65116	8.02347	9.87702	7.93242	6.768	4.29557	6.85286	1.47475	low
GSM1855223	37.3151	1	4.48686	10.5396	7.87448	4.86364	7.82971	3.37872	7.07736	5.07338	7.09315	5.53686	8.15832	7.4407	8.03751	7.79555	8.14334	9.69816	8.07772	9.17951	8.85834	6.08251	7.05668	7.26317	2.28857	high
GSM1855224	20.3178	1	4.89814	4.60624	8.54157	4.78469	8.9905	3.24052	4.32218	9.0573	8.59244	5.73404	4.23011	7.56875	4.19671	7.40401	4.55115	9.37133	8.78363	9.78609	8.67443	6.39275	11.0047	7.87548	2.96711	high
GSM1855225	34.0932	1	4.03333	9.24979	10.2224	3.55664	10.6734	3.56038	4.47016	5.39036	8.51472	5.30436	4.43409	9.93642	4.65414	8.36742	4.13004	8.29458	10.0663	11.8874	10.8644	8.21445	3.53881	8.15588	2.17154	high
GSM1855226	52.5699	0	7.24942	11.3922	7.99267	10.5868	7.35307	6.37686	4.63535	5.11993	4.82793	4.88268	11.6635	7.23913	8.15832	7.20957	11.5179	9.53297	8.06873	9.15618	7.95428	5.51047	4.78261	6.79761	1.72608	low
GSM1855228	5.62192	1	6.12667	12.453	8.16601	6.6821	7.63081	7.75244	5.21867	6.93953	4.73284	5.17782	7.66556	7.03249	7.46603	7.90988	7.98194	9.2815	9.1282	9.62196	7.80142	6.20093	5.52754	7.05128	2.13384	high
GSM1855229	68.2849	0	7.06024	11.0439	7.70712	4.19162	6.20132	4.50275	3.96831	3.56981	3.27209	5.63815	9.75305	6.24695	7.15618	6.67704	8.69863	9.73477	6.24656	9.27257	7.92527	6.06616	6.52053	6.12175	1.12371	low
GSM1855230	54.3123	0	4.53754	13.3013	7.80713	9.59766	7.22635	4.09049	5.89445	5.28524	8.30717	5.30345	9.11624	6.96542	5.54137	7.19588	8.50786	7.94879	8.39032	9.07745	8.75721	6.71196	4.32174	7.03942	2.18011	high
GSM1855231	16.0767	1	5.77044	13.0055	8.67297	8.11215	7.98229	9.49571	2.77809	4.85925	3.24052	5.66224	9.42549	8.22869	5.88786	8.49977	11.6862	11.3367	8.65973	9.49908	8.42503	5.87701	5.39395	8.01797	1.72533	low
GSM1855232	25.0521	1	4.20802	8.82545	8.38962	9.30432	8.09062	4.7294	9.13246	8.32406	7.29756	5.81303	4.56447	8.51801	4.29518	8.11391	9.81993	8.86576	9.02705	9.67068	8.6106	6.91994	9.97345	8.05641	3.3495	high
GSM1855234	55.6603	0	3.22646	10.7774	8.48845	4.58855	8.6402	5.8497	3.04866	7.39667	9.62041	5.95546	5.15622	9.38693	5.06104	7.57009	5.84156	7.58211	8.35232	9.95988	9.00197	6.53607	9.69392	7.47787	2.54438	high
GSM1855235	23.4411	1	3.12759	12.2565	7.85522	4.24159	7.01892	8.23858	6.75612	5.31447	9.35868	5.67463	10.8099	6.77372	7.2646	7.03064	7.16692	6.5305	7.58006	9.2015	8.0941	6.18374	4.24395	6.33638	1.98036	low
GSM1855236	54.3123	0	4.01933	12.9702	7.39597	5.15443	7.5684	7.08254	7.42459	4.14439	7.12702	5.5267	9.22541	7.25538	8.78598	7.6598	6.68172	9.87231	7.76248	9.86193	8.6032	6.18504	4.79325	6.83237	1.98301	low
GSM1855237	5.95068	1	4.62487	4.43693	7.99435	8.29422	8.82161	3.45634	10.6903	7.42155	9.0631	6.04032	5.77684	8.24776	3.5039	8.27159	3.97561	6.05132	9.39302	10.0882	8.77815	6.30378	10.1707	7.95157	3.60535	high
GSM1855238	53.5562	1	7.05341	10.2906	8.52423	6.44909	8.57693	4.30096	3.2488	5.47069	6.69342	5.85142	7.45451	7.57837	6.21976	8.13556	12.4778	12.155	8.55973	9.52812	8.48809	5.83944	7.20021	8.11012	2.09892	high

## Sheet: sup table8
supplementary table 8: the risk scores and risk grouping in GSE31210 dataset
id	futime	fustat	ANKRD29	C4BPA	CDC7	CDH17	CDKN3	CLDN2	DKK1	FOSL1	GPR37	GPRIN1	GSTA1	HJURP	HLF	KIF20A	KLK11	LPL	PRC1	RFC4	RNASEH2A	TCF19	TNNT1	UBE2S	riskScore	risk
GSM773540	14.3671	1	6.89262	14.3132	10.4426	5.56876	7.28096	11.6211	8.30661	6.8443	2.39975	4.53272	9.07966	7.09775	11.0511	9.04251	2.49365	8.73774	9.2516	9.47301	8.01034	8.05524	9.53128	5.96173	2.04874	high
GSM773541	24.4274	0	7.48768	11.8224	8.92067	2.72236	7.89176	6.45328	5.77876	7.11371	4.11142	4.15032	7.70404	7.60794	8.80233	9.13522	5.81215	12.0509	9.4696	10.268	8.66257	8.16434	4.17113	7.044	1.74396	high
GSM773542	85.5123	0	5.57588	12.6395	9.25686	5.79638	7.03061	7.03795	7.97537	6.76733	6.88652	3.23512	7.79462	6.6286	8.53608	8.19743	6.48261	10.0091	9.04099	9.26703	8.39525	8.11058	2.76234	5.78533	1.93381	high
GSM773543	38.5644	0	7.87963	14.3813	8.97117	2.75825	7.49007	7.21655	7.81622	6.2458	8.61712	5.24361	7.18949	6.66651	9.78718	8.53982	5.43198	9.19598	8.97876	9.29763	9.22148	7.54697	6.11009	6.31626	2.10826	high
GSM773544	77.8849	0	8.18856	13.2312	8.16359	5.77304	5.98226	6.24203	9.81334	6.87719	9.43897	3.91268	8.53647	5.8942	9.30025	6.98192	6.49462	10.1762	8.1558	9.30764	8.08022	7.17621	3.93334	5.82409	2.08611	high
GSM773545	61.7753	0	9.45425	13.4761	8.84264	2.7615	6.96486	5.24888	12.0762	6.04676	6.39101	4.96745	10.5659	7.16193	8.63343	8.94175	8.51011	11.3372	8.8393	9.51817	8.18747	7.72733	8.5547	6.69977	2.29361	high
GSM773546	19.9233	0	5.43471	13.0922	8.80585	2.19578	8.30102	6.55966	6.73729	6.27943	8.73949	3.63267	8.96645	7.10254	7.45757	8.59609	6.81339	10.5161	9.43219	9.59236	8.99368	8.38627	3.18217	7.17919	1.89762	high
GSM773547	9.86301	1	9.10639	14.3667	9.69862	5.11224	6.42536	5.53236	7.00577	5.06153	5.9243	4.03735	8.54645	6.48173	9.68134	7.79229	8.28358	10.9373	8.01333	9.00316	7.64999	7.56707	3.5582	4.96147	1.36682	low
GSM773548	63.0904	0	7.42442	12.0762	9.31663	5.39397	5.99403	3.24929	7.16279	6.63468	8.56404	3.82263	7.60753	6.46455	8.32016	7.56665	7.3052	9.77245	8.35431	9.6245	7.28016	7.76486	8.00615	6.06014	2.07467	high
GSM773549	60.3288	0	8.93308	14.213	8.83184	3.73178	6.65795	6.46237	8.85954	3.22382	5.75345	4.68658	9.66573	6.68904	10.258	8.76923	6.60094	11.1834	8.13568	9.12462	8.42744	7.54095	2.20554	5.76431	1.38172	low
GSM773550	60.0986	0	5.97942	13.98	8.92801	6.52901	5.52112	5.06858	7.68789	8.25361	8.85266	3.02098	7.68628	6.52354	8.11467	7.18695	4.85389	9.83636	7.82404	8.76418	7.55137	7.54423	4.33983	6.17826	2.07819	high
GSM773551	60.526	1	9.1286	12.0281	9.79316	6.43049	6.29952	7.21741	7.4383	7.11502	7.29865	2.90219	9.71709	6.35598	8.17561	7.6297	8.09653	10.7148	8.71414	9.17185	7.88821	7.28096	7.05788	6.16495	1.89552	high
GSM773552	21.0082	1	5.96366	7.85812	9.94873	5.95375	9.31447	4.91639	9.91668	8.76564	6.70606	3.80613	7.11277	8.9561	5.67336	9.71355	4.76911	8.70604	10.7192	10.5034	9.05765	8.95499	9.12934	7.98627	3.04111	high
GSM773553	43.1014	1	11.9577	12.4512	9.08607	6.6947	7.36117	7.86166	11.7755	6.05154	2.99219	4.75012	8.66871	7.0583	8.1514	7.37046	9.88313	9.82502	8.8997	9.00872	8.12962	7.80447	6.35905	1.85628	1.77072	high
GSM773554	36.0986	0	8.66767	13.1099	9.27176	12.4231	6.40082	8.43248	9.50279	7.06767	1.7736	3.08664	11.5205	7.21356	7.74229	7.42236	11.3011	10.2585	9.40892	9.34391	7.22382	8.20245	3.07165	5.86977	1.82499	high
GSM773555	39.0904	0	9.85454	10.6681	9.82142	5.70348	9.01462	6.84045	11.7897	7.53217	6.19429	4.98589	6.87763	9.43146	8.90311	10.016	8.17445	8.12709	10.0827	9.92367	9.36277	8.7181	9.15476	7.79269	2.85873	high
GSM773556	127.003	0	7.65664	14.0162	9.3203	3.40532	6.95834	7.62799	5.16837	5.85806	5.33252	4.22591	7.54821	7.52171	8.06162	9.29179	8.00995	10.4349	9.76258	9.49705	7.129	8.35038	5.8437	6.14803	1.72114	high
GSM773557	48.4932	0	10.3638	14.4362	9.42625	9.6245	7.68956	5.11081	9.4138	6.97596	5.06634	3.46585	7.18902	8.0954	8.2279	8.88259	6.72726	9.40448	9.45584	9.54623	8.08928	8.05414	3.64847	7.06941	2.17275	high
GSM773558	61.0192	0	6.15213	11.0633	10.0332	3.23434	9.6245	5.9987	4.11545	6.23538	3.96948	3.54893	7.53605	8.68654	6.16824	9.85732	11.1297	11.2508	9.78521	10.2331	8.56326	7.50795	3.1609	8.81063	1.74904	high
GSM773559	100.833	0	7.4045	9.75334	9.55374	6.29075	9.32807	5.92156	11.1422	8.22534	7.93758	5.69732	7.08909	9.8971	5.46241	9.41873	5.9613	10.7857	10.5284	10.3867	9.33587	8.46194	10.3591	9.44926	3.37272	high
GSM773560	37.5452	0	6.50003	12.0161	9.45969	6.75954	8.68032	4.95655	11.8066	8.62265	5.68331	5.75418	7.63472	9.06992	6.06875	9.7774	6.45585	9.73618	10.582	10.1637	8.8069	8.92871	9.77855	8.80618	3.29709	high
GSM773561	60	0	9.15912	13.0325	9.24723	7.34703	5.61983	8.14391	8.4696	3.98253	4.8228	2.5727	10.9011	5.86198	9.12497	7.13243	8.24914	9.68403	8.41286	8.9777	7.10254	7.05122	3.20668	4.7711	1.27364	low
GSM773562	52.9315	0	8.59939	12.5415	10.3876	11.7232	10.0374	10.3229	11.9345	8.04229	6.47173	5.13677	7.50795	9.46849	7.91942	9.99282	7.3027	11.032	10.8368	9.75902	8.1053	8.69239	5.30812	7.10509	3.09493	high
GSM773563	66.2137	0	8.72218	10.9398	9.72326	7.31811	8.93563	4.76059	8.03921	7.75825	8.40763	5.34915	7.58065	8.77867	10.6338	9.63148	7.15364	9.55865	10.8611	9.35983	9.15661	8.50193	9.36421	7.38031	2.89007	high
GSM773564	60.0329	0	9.07829	13.1615	9.35052	6.89001	6.37236	10.5872	6.26521	6.11052	3.33268	4.30152	9.12785	6.03003	8.80269	7.27367	6.4167	13.3159	8.45314	8.44515	7.16628	7.54821	3.01698	6.41319	1.47179	low
GSM773565	72.0329	0	7.64999	10.616	9.72969	13.9276	8.82571	8.39219	10.6961	8.81868	4.42111	4.48215	7.98926	8.22459	6.89486	8.75311	8.76453	10.7463	10.5674	9.70998	8.43575	8.31287	5.58982	7.17144	2.98585	high
GSM773566	109.874	0	8.25095	13.1982	9.41037	9.77013	6.76646	8.16581	10.3532	6.1918	3.94735	4.57738	10.2991	6.94916	8.81975	7.71843	9.36532	9.82062	8.98092	9.10741	7.69195	7.52209	3.81223	6.47084	2.07829	high
GSM773567	43.6603	0	9.34051	12.8805	9.12282	7.01971	6.85496	10.5487	9.63027	6.79424	3.61371	3.98503	8.50831	6.76306	8.3633	7.90456	6.43563	12.4809	8.93495	8.74883	7.33072	7.28353	2.49175	6.04875	1.88868	high
GSM773568	96.1644	0	7.59575	7.99573	9.26165	4.56717	7.37174	5.11081	7.27367	6.88519	6.29359	5.12916	7.06291	8.1135	8.15395	8.88947	5.80884	12.4176	9.88183	9.5777	8.21412	8.21854	7.66281	6.44862	2.37644	high
GSM773569	94.6849	0	9.36608	13.3844	9.09689	4.67126	6.71393	5.51852	7.59575	3.90921	5.68493	4.28954	8.63819	7.09862	9.69093	7.91044	6.67038	11.9667	8.94755	8.83702	6.89663	7.52171	3.28814	5.77876	1.54137	low
GSM773570	56.6795	0	8.18235	13.7938	9.8561	3.04935	6.60351	10.3229	9.7868	6.01687	3.38537	3.33511	7.82089	6.95048	7.82326	7.42609	8.47513	9.47924	8.45463	9.19335	7.0583	7.62282	1.71926	5.7251	1.47854	low
GSM773571	90.9041	0	7.17621	10.3476	9.40093	4.02009	6.18442	6.81606	6.47487	6.71828	8.38593	4.35599	7.84432	6.86716	8.13725	7.70238	7.33116	11.0359	8.6764	9.11142	7.62282	7.63804	5.45091	6.31498	1.96476	high
GSM773572	50.2685	0	8.08597	13.133	9.93543	5.90218	9.57204	6.82388	6.35053	8.04759	6.02836	3.73609	7.49786	8.82643	8.27807	9.03888	5.51818	10.6665	10.0562	10.3819	8.11766	8.27017	6.46153	8.46711	2.30089	high
GSM773573	7.26575	1	7.94799	6.16287	8.81103	3.97601	8.55683	6.44742	10.3638	7.25529	3.98703	3.50531	7.1273	8.887	5.22222	9.72731	5.30342	8.15029	10.3494	10.0857	8.19633	8.26291	11.0828	7.89952	2.79142	high
GSM773574	17.9507	1	6.98323	12.8834	9.87887	7.32259	8.4482	7.06331	6.00335	6.41583	6.85456	3.20923	7.66649	8.44326	6.70186	9.37311	6.21516	10.028	10.3914	9.94917	8.41498	8.42561	7.07999	7.0083	2.21157	high
GSM773575	11.3753	1	7.92518	13.141	8.54023	11.6472	8.35106	5.60888	8.97592	6.2382	7.9225	3.3455	8.08479	8.76418	6.83663	9.4816	7.98367	9.08198	10.9621	10.5151	8.81103	8.71737	9.56286	5.73308	2.73254	high
GSM773576	28.0438	1	7.88381	11.9368	9.03199	5.20812	6.87105	5.69335	6.50904	3.29387	5.09858	3.69396	9.30799	6.64007	8.17897	8.02666	7.52094	11.0299	8.8048	9.16858	8.13195	8.05414	2.95189	6.33458	1.33847	low
GSM773577	87.4849	1	9.49137	13.043	9.57461	6.22782	7.00447	7.11502	6.35098	5.95884	4.87602	2.67166	9.60579	6.77382	8.92476	8.0317	8.79541	10.8646	8.79834	9.32845	7.73858	7.36752	6.76899	5.7884	1.55008	low
GSM773578	26.8603	0	9.08784	10.4194	9.8222	7.9829	8.68434	6.1359	7.19652	7.04738	7.58957	4.36447	8.31039	7.71244	8.26256	9.66883	5.84716	10.916	10.3448	9.90135	9.3657	8.42302	8.64968	6.79943	2.48059	high
GSM773579	13.9726	1	8.42232	10.2918	10.2045	3.4414	8.35507	6.91706	5.88398	6.62516	7.29697	4.85273	9.65504	8.55899	9.96299	9.69976	7.2883	10.8922	10.7342	10.8402	8.14354	8.77136	6.26857	6.83494	2.02467	high
GSM773580	42.1151	0	8.44515	13.6092	9.5824	3.24008	7.12942	8.23088	7.92213	7.11034	3.84238	4.44398	7.7176	7.05914	7.41744	8.04154	6.36538	10.4825	8.58985	8.96929	7.2827	7.97187	2.83205	6.52271	1.68896	high
GSM773581	34.3233	0	7.76025	7.10158	10.4724	3.72535	8.94649	5.1409	6.98458	8.64788	6.5912	6.04875	6.77518	9.51151	6.71563	9.65232	3.42109	10.4359	10.9865	11.0455	9.12282	9.01094	9.31627	8.49138	2.81247	high
GSM773582	18.5753	0	8.42527	13.6935	9.40163	6.24162	8.495	5.02994	10.0272	6.42192	6.51575	5.47221	7.04445	9.6516	9.8376	10.3285	7.05957	10.2335	10.492	9.84896	9.54501	7.83526	9.62672	7.87729	2.86615	high
GSM773583	34.8164	1	8.28993	13.1025	9.2777	6.81819	8.04573	8.68032	10.3115	5.91594	3.89127	4.87924	8.35397	7.8566	7.39701	8.86643	8.65338	10.1101	9.39221	9.52275	8.13341	8.16879	6.15496	6.83058	2.24163	high
GSM773584	53.4247	1	7.99645	9.02307	8.87968	6.02017	7.49457	5.1888	6.3991	5.87168	5.18036	5.52628	6.88652	6.76983	6.7639	8.95836	10.2437	11.8783	9.618	9.58357	7.71641	7.52977	5.55085	6.27985	2.1369	high
GSM773585	55.726	1	7.29736	11.1189	9.33692	5.73462	7.44119	6.12409	6.054	7.66768	7.52133	5.64936	7.91745	7.39619	8.02703	9.0608	7.52731	10.9747	9.42438	9.757	8.61677	8.36662	5.76703	6.28825	2.21483	high
GSM773586	97.8411	0	8.51048	9.11252	9.3716	8.48103	8.57879	5.99639	9.41533	6.70351	4.34383	4.0581	7.42398	9.01388	7.41907	8.99053	4.30201	8.15214	10.7947	10.6785	8.79169	7.97612	6.08114	8.92977	2.63253	high
GSM773587	37.5781	1	8.17113	11.4767	9.39332	8.21078	7.2161	8.85884	6.24701	6.14171	3.71882	4.77684	10.9215	7.49786	7.79229	8.8581	10.9724	10.7229	10.4301	9.66413	8.27767	8.23649	7.54296	7.38031	2.0464	high
GSM773588	55.2986	0	9.24247	9.63309	9.35052	5.81489	7.06724	5.72621	5.64079	5.15967	5.24853	2.54741	10.1342	6.8843	8.37391	8.24391	6.73472	10.6702	8.97305	9.27805	8.04994	7.67949	2.34972	6.35731	1.31764	low
GSM773589	40.8329	1	7.56621	12.6796	9.28135	9.69862	8.67856	7.01273	12.0308	6.72379	7.32382	3.32614	7.72279	8.60083	7.47473	9.00911	7.07727	9.98314	10.5245	10.3452	8.2219	8.51614	2.83462	6.94824	2.6572	high
GSM773590	74.0384	0	7.99839	10.7718	9.72326	4.97925	7.16106	7.51856	7.64628	6.48346	6.05761	3.98001	8.0556	7.83202	7.47347	8.87968	5.07834	9.51705	9.34947	9.58937	8.30431	7.95769	2.71472	5.88398	1.84099	high
GSM773591	31.0027	1	7.33585	12.7331	9.92037	5.68758	8.24507	6.35483	7.53059	2.92576	7.67243	4.8208	8.59242	8.45207	7.69523	9.44261	8.52963	10.3965	10.5299	10.046	8.72716	8.73774	8.73005	6.76256	2.14496	high
GSM773592	44.2521	1	5.07524	8.78009	8.90271	5.8734	7.72528	5.20007	6.53419	5.80805	7.51078	5.11979	9.1028	7.72775	8.76102	8.62377	6.79236	10.0366	9.39068	8.95096	8.11432	7.58144	3.53435	6.39558	2.1631	high
GSM773593	48.7233	1	8.49424	10.381	10.2229	7.76635	7.98068	7.59793	8.34885	6.36191	7.82647	5.25214	7.52448	8.25402	8.26138	9.19259	6.08188	10.9477	10.2442	9.65196	7.96618	8.88225	8.20805	6.36584	2.55137	high
GSM773594	78.4438	0	9.74938	12.6442	7.99154	3.46823	6.20355	6.28825	7.04613	6.82923	4.4769	3.02345	10.8091	3.20348	10.0001	5.99207	9.05541	10.0673	7.65832	8.87499	7.31719	7.75427	2.52605	5.14566	1.08225	low
GSM773595	51.2877	0	10.0954	13.8838	8.69676	6.75522	6.69933	7.41825	5.87648	3.41178	6.39101	3.93138	10.6509	6.66696	9.49705	7.9851	9.34355	10.6134	8.32259	9.46163	8.10381	7.54254	2.53135	5.66194	1.13156	low
GSM773596	32.9096	1	9.91009	13.3793	8.39561	5.91915	5.60818	8.84824	6.82035	6.69387	4.8022	3.9232	8.64215	5.08356	9.49552	5.76942	10.2712	10.813	7.41662	8.9111	7.28572	7.05251	2.31846	6.11176	1.30498	low
GSM773597	8.51507	1	7.50254	13.7237	8.85987	7.31103	6.73031	8.08517	7.01927	7.03454	8.30694	3.90001	8.75627	6.94115	8.49795	8.34555	7.85162	10.3619	9.19335	9.11219	7.80291	7.74589	2.58197	6.09371	1.98213	high
GSM773598	75.2548	0	5.89461	11.6755	9.43001	10.4242	7.9814	5.70574	7.90737	6.38728	4.43381	5.30745	8.60834	6.55267	6.9403	7.67949	8.77795	9.39411	9.34011	9.36865	7.87925	7.16106	3.59194	7.77441	2.35297	high
GSM773599	62.9918	0	7.60203	11.3803	9.94369	10.5619	8.88449	7.07636	4.78829	6.29655	6.06418	3.54586	8.56438	8.63744	6.95521	10.0566	11.3004	11.5622	10.1576	10.1289	8.59275	8.92321	1.99438	7.04096	1.87919	high
GSM773600	67.3315	0	6.31626	9.82015	10.7468	3.33991	8.26138	5.75728	7.15978	6.30811	5.5426	3.52365	7.37003	8.43575	6.29483	9.54034	8.15029	8.36797	10.1767	10.5963	8.3687	9.16314	2.4533	6.8059	1.83102	high
GSM773601	48.4932	0	8.13118	10.8706	9.65078	12.2758	8.58131	5.84443	13.2019	8.11543	6.91923	5.23731	7.31676	9.03528	5.41491	9.40093	6.12242	7.20347	11.6826	11.0881	8.83853	8.5817	7.59913	7.41272	3.47145	high
GSM773602	50.5973	0	10.1038	13.227	8.93423	5.60818	6.16575	6.48432	7.42314	5.90446	4.41723	3.44222	10.0673	5.81489	10.0651	6.80726	8.63524	12.0294	7.91422	9.05114	7.23471	7.42686	2.08319	4.88154	1.18547	low
GSM773603	20.9096	0	6.57231	12.1138	9.79081	10.5933	8.83627	6.47173	5.39654	4.22431	7.83722	3.23686	7.56113	8.9141	5.72999	9.56743	7.93062	8.27846	10.8424	11.2112	9.48457	8.50871	8.08101	8.61569	2.3295	high
GSM773604	41.9178	0	8.17034	10.5455	10.069	7.91901	7.94339	7.79121	11.1679	8.85987	3.76089	3.6803	6.99481	8.56438	6.60446	9.30101	3.39411	7.9097	10.9392	10.3891	8.54724	10.7896	3.87967	7.91422	2.55788	high
GSM773605	65.9178	0	9.09247	13.7477	10.341	2.56902	7.62411	6.93727	6.98064	5.68939	3.87154	4.10863	8.00181	7.42908	8.81691	8.27392	6.84827	11.6603	8.98092	9.27805	7.70844	7.69275	2.3888	6.03857	1.3964	low
GSM773606	64.6027	0	11.2375	13.3253	8.94319	4.59326	5.58636	5.34648	6.45628	4.82317	3.45984	4.90924	8.24541	3.42798	9.7749	6.05891	7.62761	12.8805	7.51696	8.76923	7.76717	7.35773	3.21082	5.53765	1.06197	low
GSM773607	79.726	0	10.0638	13.3687	9.3006	4.64399	5.41528	7.89138	7.86902	5.63707	4.28448	4.04105	8.56295	6.40508	9.24387	7.0625	8.09077	12.5804	8.28101	8.51982	7.33249	7.4119	6.01269	5.37949	1.51802	low
GSM773608	51.4849	0	10.1708	13.636	9.80777	5.49266	6.11421	9.16858	7.09531	6.261	3.72379	3.45028	8.99512	5.82409	10.5689	6.32011	6.94738	11.2333	7.78094	9.08458	6.78343	7.81037	1.97484	5.33213	1.10943	low
GSM773609	32.5479	0	9.74896	13.98	9.2446	6.57141	6.46594	10.0039	6.72164	6.87016	5.45023	4.36447	10.1258	5.75418	9.98013	6.94607	8.79098	11.3238	8.37958	8.88259	7.12984	6.99221	2.32994	4.51289	1.41815	low
GSM773610	23.9671	0	9.13923	13.2747	9.17479	6.73336	6.74441	7.12613	7.06812	6.97723	6.37609	4.30773	9.98648	6.58856	8.63819	7.77402	8.20547	10.904	8.75311	9.03382	7.50834	6.65305	2.58721	5.06004	1.7152	high
GSM773611	77.3918	0	10.7679	10.0963	9.20956	5.80374	6.53036	9.58277	8.18269	6.31626	5.84251	2.80688	8.33484	5.53236	9.7774	6.80338	9.26923	11.6307	7.14219	9.01644	7.25787	6.90055	3.67066	4.68454	1.36836	low
GSM773612	26.8932	0	8.75627	11.5048	10.0387	2.71981	7.2178	6.84343	7.3367	7.16764	5.35101	3.68751	7.56496	7.48151	7.68269	8.26326	4.48488	10.2969	9.31411	9.65344	7.39132	8.09999	3.54362	4.7831	1.65431	low
GSM773613	66.0493	0	7.65498	10.3814	10.396	5.98226	9.24132	6.40464	8.10606	8.80047	4.22929	4.5579	8.548	8.30431	7.50172	8.74991	8.36023	8.90897	10.7479	10.7175	9.20592	8.84607	7.23334	7.56241	2.44744	high
GSM773614	83.8027	0	10.3814	13.6785	9.7566	4.39553	6.95091	5.70945	7.29781	6.10187	4.77317	4.9469	9.06627	6.31841	8.94544	7.78536	9.47527	11.5859	8.32374	9.40776	7.72088	7.29904	8.36217	5.10635	1.67186	high
GSM773615	112.142	0	9.40269	11.1664	8.43215	9.12429	6.7505	9.77329	8.36727	6.74064	4.98367	4.42888	9.47527	7.36662	7.13974	7.79583	10.2243	9.15437	9.13149	9.3757	7.67476	8.00657	2.77647	5.32368	1.85936	high
GSM773616	59.3753	0	7.87809	12.562	11.0095	2.95711	11.1471	8.19369	5.47923	6.33252	6.87065	5.30599	10.8916	11.0486	5.05597	11.5073	4.33285	7.65664	12.6607	11.8382	9.70759	10.1726	3.08004	9.63497	2.1467	high
GSM773617	63.6822	0	7.66649	13.9538	9.12605	7.11938	6.58351	6.09454	6.1253	6.19709	8.15949	3.81708	10.3662	6.24162	9.76533	7.11623	8.3179	10.1298	8.46711	9.4769	8.34185	7.43872	8.43793	6.41104	1.88143	high
GSM773618	49.9726	0	10.8351	14.3404	8.42994	6.58267	6.34262	10.964	11.8439	5.34352	4.18108	3.86257	11.0985	6.61521	9.89834	7.04529	7.8439	11.6452	8.24655	8.73662	7.9248	7.39048	3.26261	5.65206	1.63939	low
GSM773619	45.2055	0	8.52284	13.9985	9.44856	5.30884	6.18035	7.76025	8.55866	5.70463	5.17849	3.41639	7.72088	6.81072	8.86283	7.08386	6.46455	12.6537	8.44999	8.85665	7.42158	7.4975	3.50378	3.75309	1.51216	low
GSM773620	57.7315	0	10.4061	13.1741	8.80727	6.48947	5.40675	7.32731	7.18224	5.95336	3.30606	4.92115	11.1485	5.58086	9.8026	6.87586	9.24837	12.0387	7.61664	8.90656	7.58957	7.08087	5.24138	5.38877	1.34249	low
GSM773621	52.5041	0	6.27309	4.67717	9.83263	6.62126	9.39895	4.41524	5.67445	8.56839	11.4442	5.53725	6.91142	8.88294	5.44011	9.7622	5.4949	7.97415	10.8957	10.3733	8.66223	8.70494	8.99404	7.94297	3.12682	high
GSM773622	56.3507	0	11.1706	13.1982	9.45389	5.23692	5.87807	5.92117	8.3633	7.55538	3.30758	4.08082	7.53257	5.2892	9.82297	6.48173	8.44259	12.7258	7.73734	8.69161	7.33406	7.55137	8.43859	5.65845	1.72574	high
GSM773623	53.8192	0	11.7325	14.493	9.52732	6.27601	5.1261	7.20878	8.08022	7.43872	3.80482	3.92126	8.55502	6.56659	9.3624	7.76717	6.10692	11.9615	7.85435	8.23759	6.91578	7.31103	3.15175	3.87561	1.40076	low
GSM773624	54.3452	0	8.97982	13.7151	9.43111	8.00844	5.74577	11.2203	11.0505	4.97776	1.47636	3.83094	8.74169	6.70648	9.03995	7.03105	7.00702	9.65425	7.49335	8.85884	7.26967	7.47179	2.83205	6.42626	1.54315	low
GSM773625	39.3205	0	9.80896	13.458	9.98562	2.96381	6.14552	7.37261	8.74308	8.67131	5.06261	4.54703	8.48403	5.69959	9.96048	6.19512	8.14621	12.3268	8.30661	8.85559	7.30687	7.21954	2.1808	6.15911	1.67966	high
GSM773626	55.9562	0	8.84005	11.4163	9.91175	2.82252	7.58103	7.3867	8.42744	6.11009	8.23795	3.93017	7.24374	7.37475	9.30944	8.53348	5.78992	10.4359	9.57204	9.35125	7.7224	8.02214	7.33716	6.49715	2.16273	high
GSM773627	67.3973	0	8.02293	13.9276	9.7618	3.82962	6.90573	9.05401	8.76853	6.20103	7.24292	4.49048	10.2955	6.57188	10.4734	8.18377	9.38441	10.4382	8.43756	9.37455	8.63744	8.05674	8.32517	5.46282	1.86885	high
GSM773628	41.2932	0	5.50024	8.2447	11.2234	5.86274	8.49535	2.84748	8.90156	6.7255	7.67356	4.62166	6.97679	8.67572	7.28484	9.89425	7.37821	10.487	10.0349	10.1857	8.78044	9.38118	6.94824	6.38301	2.56696	high
GSM773629	26.8932	0	9.69132	11.6531	8.73698	4.72965	6.38465	7.16674	7.55374	6.6947	4.62249	4.66405	7.6154	5.55884	9.07829	7.01497	8.37247	12.1658	8.00146	8.76453	6.93347	7.39985	2.55143	6.77335	1.64743	low
GSM773630	37.9397	0	4.36588	12.2324	11.5414	2.45124	11.6278	5.98792	4.00183	7.41619	7.14716	5.57062	7.39293	9.95969	8.97592	10.7601	4.18958	7.82964	11.5489	11.7625	9.72568	10.8804	10.4421	9.70797	2.55193	high
GSM773631	100.537	0	10.9808	13.98	9.56045	6.03606	5.99244	6.26269	6.78966	5.79373	4.90348	2.34082	9.90597	6.93221	9.31377	7.07727	8.07791	10.989	8.5023	9.32141	7.54254	7.8613	7.93185	4.83487	1.33379	low
GSM773632	63.8137	0	10.3527	14.213	9.56084	5.96568	7.03283	7.40066	11.0855	4.84469	7.06165	4.60817	7.43072	7.01143	10.6391	8.1421	6.84088	10.527	9.07171	9.31553	7.5458	8.4132	3.11205	5.80296	1.94673	high
GSM773633	52.4712	0	5.90099	13.0957	10.6452	5.77343	8.79466	9.40744	10.3304	6.15947	6.57491	3.3933	7.70404	8.88259	9.25538	9.8226	4.80101	8.7831	10.9367	10.0336	8.21412	9.60208	9.71623	6.74188	2.63518	high
GSM773634	80.5479	0	9.29587	11.9823	9.52275	3.75815	6.34888	5.67516	6.77822	5.22222	6.57444	3.46977	7.67712	6.72504	8.9079	7.33116	7.33328	11.3984	8.70064	9.33401	7.37046	7.862	6.90446	5.54521	1.60104	low
GSM773635	61.8411	0	9.76533	13.5637	9.15365	6.27899	7.02539	7.44202	6.94472	6.97419	3.62817	3.03104	10.3467	6.17405	9.43219	7.28572	8.72599	11.0479	8.70604	9.22764	7.62569	7.80682	2.26487	5.60853	1.32735	low
GSM773636	53.8192	0	10.8999	12.9503	9.84776	5.62628	6.77073	12.4919	8.1308	3.42331	5.83251	3.59034	8.69789	6.89092	8.83816	8.92174	10.2414	9.63892	9.62791	9.31517	7.4119	8.9976	3.09985	4.73261	1.31478	low
GSM773637	66.8712	0	9.31553	13.962	9.7774	6.35053	6.84088	8.08665	6.70432	5.83744	5.08469	3.85245	8.65446	7.06291	9.61341	7.33981	7.49293	11.4451	8.55326	9.22255	7.76374	8.01408	3.22045	5.83933	1.4349	low
GSM773638	70.1589	0	9.03382	11.1762	9.27735	7.30196	5.6607	8.20207	8.52643	6.61137	4.32364	3.23434	10.4584	5.59399	9.24498	6.18442	9.58972	10.2881	7.41744	8.77563	7.4913	7.16062	2.21905	5.15564	1.35921	low
GSM773639	25.611	1	6.69888	8.85921	10.1275	7.71287	7.57903	14.213	8.7108	6.28693	4.7084	3.50619	7.63429	7.50952	9.49855	8.2765	9.21935	9.83841	10.2028	9.89508	8.5784	8.01256	7.52171	6.35984	2.26105	high
GSM773640	17.7534	1	8.46333	12.4343	8.57687	5.07759	6.89352	12.4085	5.78569	5.01277	4.21503	4.50472	7.22341	6.75259	8.59423	8.58876	7.51451	11.2522	9.41303	9.14686	8.42341	7.77763	3.04522	5.8907	1.52232	low
GSM773641	43.2986	0	9.04324	14.2251	9.4119	4.52286	7.33291	6.66991	5.17809	5.39095	0.647357	3.23929	10.4205	7.33543	11.5773	10.1118	4.55647	9.08644	8.92731	9.27735	8.23318	8.35689	2.68422	7.47179	1.11049	low
GSM773642	65.0959	0	10.692	12.5021	9.43219	3.51162	7.17102	8.25028	5.2781	6.3493	3.98253	5.25801	6.85829	7.08169	10.274	9.01321	5.90446	10.0656	9.54427	9.1407	7.49169	7.92324	3.87967	6.22436	1.59796	low
GSM773643	23.0795	1	9.15365	11.8144	10.0361	8.985	8.34331	8.61569	8.33782	5.5407	3.36265	4.18318	8.05488	7.41488	7.96225	9.29058	8.64788	10.6144	9.72134	9.61262	8.03961	7.85625	8.27989	5.79064	2.13679	high
GSM773644	18.5425	1	7.06459	12.2054	9.26126	6.45462	7.53605	7.29697	7.3243	5.44697	7.42568	3.30525	9.26773	6.852	7.28959	8.32051	7.91463	9.78284	8.9621	8.99831	8.24507	8.16803	3.26341	3.97279	1.64759	low
GSM773645	25.9068	1	6.28825	11.6654	9.90559	4.00371	8.27017	5.83054	5.69082	6.04253	8.58913	3.82483	8.06304	8.43718	7.51286	9.19446	6.00856	8.64603	10.0806	9.69632	7.77069	8.7053	6.41104	5.58048	2.02863	high
GSM773646	48.0986	0	7.70561	12.8772	9.58869	6.87412	7.81545	5.09094	7.54212	3.2084	9.10673	3.46137	7.74351	6.88736	9.13081	8.01034	7.25569	9.37045	8.89749	9.80735	8.26735	8.0054	6.40035	5.53085	1.82103	high
GSM773647	44.2192	1	7.30434	14.1916	9.43445	5.95613	7.19523	8.13235	6.91142	5.89222	7.19742	4.20469	8.83853	6.55095	9.52656	7.73287	7.33806	9.65038	8.73306	9.22148	8.31323	7.55576	2.57076	5.71815	1.67458	high
GSM773648	27.3534	0	7.04871	13.4411	9.44447	3.69615	7.76523	7.87541	6.13146	5.10672	7.66397	4.69527	8.47184	7.4505	7.69109	8.64215	8.37064	10.3276	9.01786	8.93844	7.24025	7.95536	6.71643	6.04418	1.87975	high
GSM773649	88.3397	0	6.48085	11.4863	9.89553	6.24623	8.71159	5.58086	10.1266	6.18035	5.98544	3.2906	7.37607	8.52753	6.55312	9.36456	6.4589	10.8664	10.6411	9.76854	8.97512	8.88409	6.60009	6.81519	2.50522	high
GSM773650	36.8877	1	9.22366	14.0075	9.89093	4.05625	7.84432	6.75608	5.64511	3.89057	5.68493	3.33101	10.0009	7.01971	8.78194	8.73911	6.13017	10.3796	8.82929	9.77567	7.9491	8.447	1.93222	5.29364	1.02364	low
GSM773651	87.7151	0	5.81087	13.6858	9.92488	3.19761	10.01	5.56767	7.84272	6.83184	8.55434	5.06223	7.89988	8.70281	6.42715	9.41911	8.81764	8.27162	9.66131	10.4224	9.56476	8.81394	5.76664	7.16935	2.31222	high
GSM773652	63.6493	0	11.1733	14.3264	9.62411	6.2429	6.70957	9.10143	4.61857	5.23592	4.76949	4.5928	7.24678	6.48691	10.2991	7.36164	6.97723	9.00539	7.97496	9.29439	8.5005	7.98068	4.51471	6.05891	1.17715	low
GSM773653	28.6356	0	10.1554	13.262	9.22079	6.91448	7.11502	5.46202	6.10692	5.68533	6.36854	3.55202	9.73541	7.13758	9.74938	8.65372	6.21344	11.0128	8.43031	9.32473	8.67572	8.13491	6.09077	5.94478	1.55742	low
GSM773654	87.8137	0	9.2008	9.55265	10.0013	8.22459	8.46997	13.133	6.07436	6.16867	6.24416	4.30251	7.02933	7.41825	9.55677	8.88006	7.72201	10.3605	9.40892	9.29474	8.35805	8.72676	7.61207	6.67428	2.06288	high
GSM773655	48.7233	0	8.31861	14.3539	9.21857	2.41465	6.17361	6.69251	9.4816	5.47846	6.01481	4.85229	9.60579	6.40552	9.8836	7.04096	5.52372	9.39027	7.97843	8.63925	7.51615	7.04529	6.15539	5.47662	1.74283	high
GSM773656	37.0849	0	9.36721	13.4519	10.1681	8.51259	7.02669	8.18635	6.47261	8.16507	4.95765	4.16208	7.34622	7.03105	9.29511	7.77194	5.81174	11.6755	9.03922	9.28025	8.23685	8.20618	2.77647	6.2366	1.81285	high
GSM773657	34.2575	1	10.4541	14.3404	10.0108	5.5952	6.90275	6.42235	7.51167	6.36024	4.76018	4.35547	7.96144	6.48859	9.71237	7.29361	6.26521	11.2731	8.45243	8.73264	7.74589	7.69195	5.62175	5.26418	1.62284	low
GSM773658	40.4055	1	3.94735	12.0862	11.466	5.054	9.89553	9.58045	8.39147	6.32224	6.18079	5.62135	7.3684	9.24723	8.52284	10.4501	7.95769	10.0324	10.6827	11.2966	9.97087	10.1934	3.01296	7.42821	2.28794	high
GSM773659	74.4	1	7.78418	8.83411	10.5151	2.39581	9.23803	4.73704	8.92105	8.46636	7.00964	6.49761	6.84131	8.95205	6.36369	9.3986	5.91206	10.2721	10.5341	10.8858	9.25198	9.68477	4.6238	7.7447	2.56457	high
GSM773660	58.1918	0	8.69161	14.2999	10.0382	6.32183	8.03961	12.1943	10.1193	6.04592	6.93905	3.66387	10.6598	7.4546	10.0514	8.04267	7.77521	9.64833	8.9923	9.53615	8.24988	8.3687	3.29225	5.78454	1.78952	high
GSM773661	47.1123	1	7.99953	13.3894	9.20592	5.34951	7.92018	12.4474	6.73247	6.0077	8.17185	4.5889	10.0108	7.39825	9.25869	8.68363	10.1753	10.8164	10.1628	9.57279	7.48358	8.17263	8.82321	6.51493	2.17164	high
GSM773662	59.9342	0	9.76655	14.0251	8.46369	6.04797	6.27771	8.92437	7.77927	4.52286	5.33252	3.86257	9.97419	6.07867	9.63961	6.67988	8.82537	11.2792	7.4885	9.04997	7.73534	7.0869	2.89107	6.04178	1.26441	low
GSM773663	65.3589	0	8.74704	12.0664	9.42555	2.94589	7.04569	8.21706	6.93477	7.27584	4.99578	3.01935	9.84572	6.33458	9.44821	7.20525	6.82793	10.3771	8.06856	9.11913	8.54724	7.6496	2.31219	5.76002	1.27955	low
GSM773664	47.1452	0	10.4475	14.2862	9.15185	3.24929	6.45026	10.2072	5.09752	5.15857	6.08635	3.36592	8.48179	6.58267	11.0306	7.51206	7.82089	11.6582	8.59498	8.76816	7.44761	7.7451	2.33784	5.49758	1.05876	low
GSM773665	20.7123	1	8.15539	13.078	9.48758	3.57348	8.62573	3.6477	8.37139	6.53166	6.11634	4.5106	9.24132	8.44891	7.48686	9.49364	6.25671	9.01356	9.904	10.0272	8.148	8.44113	3.0792	7.0435	2.01767	high
GSM773666	50.5315	0	8.53205	12.3114	9.49934	5.18698	8.03426	4.88233	9.04396	5.78302	8.62685	4.12843	8.52643	7.28138	8.47553	8.24835	6.66861	10.8723	9.36865	8.72369	8.17185	8.26735	2.93423	5.0667	1.9848	high
GSM773667	46.9808	1	8.05976	13.9538	10.4692	5.19529	7.67116	12.8741	11.0076	6.30467	5.48667	2.80606	8.34592	7.09694	9.64994	9.27952	7.59078	9.52505	9.53845	8.9443	7.95065	8.28317	4.72739	5.64936	2.01739	high
GSM773668	34.126	1	9.69288	10.9772	9.11142	6.20483	6.35344	7.57903	5.57136	6.61352	9.36826	4.21992	7.83962	6.77997	8.90687	7.48314	9.10033	10.9069	8.21524	9.1693	7.61577	8.27989	5.87013	4.45627	1.68113	high
GSM773669	81.7315	0	7.044	14.1507	9.44261	6.44609	6.93435	8.15872	9.52924	5.24511	4.85909	3.51615	8.76137	7.16498	9.25762	8.692	5.88161	8.56988	9.13775	9.48001	7.95415	7.78615	8.44856	5.71709	2.07507	high
GSM773670	24.3288	0	8.77602	12.9473	8.80012	5.66462	6.37867	7.36707	7.06981	5.74847	4.30933	4.79273	7.93647	6.2366	8.4132	7.51777	6.7225	10.75	8.15067	8.93532	7.97537	7.57565	7.59663	5.42671	1.7319	high
GSM773671	34.2575	0	9.35792	13.6223	9.91009	3.30285	6.3919	8.43503	7.17451	5.69649	1.30695	3.62365	8.85148	6.51237	9.72894	7.62282	6.24873	11.5133	8.57879	8.75378	6.92884	7.26254	2.38978	6.02502	1.19823	low
GSM773672	41.6548	0	7.19785	13.4254	9.96663	5.83328	7.55909	6.48129	8.99616	6.37191	7.8431	4.13824	8.69789	7.46298	8.32815	9.08999	8.4601	9.87172	8.88375	9.35496	8.13607	7.86976	3.44537	5.6359	2.03341	high
GSM773673	33.4356	0	6.66049	12.0187	10.0806	3.29387	8.82643	10.3848	9.06921	5.83671	6.78087	5.59479	10.3356	8.34002	8.43793	9.32178	11.2973	10.1114	9.15549	10.2514	9.25055	8.32016	4.74848	7.03589	2.01973	high
GSM773674	34.2247	0	6.51195	8.35322	10.3386	9.94075	8.67421	4.16657	11.5971	7.65747	6.95302	5.44437	6.8528	9.02693	7.01838	10.057	6.7394	7.70316	11.1933	10.6723	8.8581	8.81935	5.58531	7.21356	3.1898	high
GSM773675	61.1178	0	8.05903	14.1614	10.063	5.15118	6.99801	10.1898	7.80804	6.43431	5.8777	3.57275	9.91128	6.7394	8.54988	7.99803	9.63579	12.2726	8.85846	9.48646	8.27846	7.85435	3.63267	6.39602	1.62632	low
GSM773676	56.4493	0	8.68654	12.823	9.52543	6.00538	7.71206	8.03125	8.67243	6.37404	7.06853	4.38765	9.67315	7.12491	8.33484	8.90078	7.62282	12.3215	9.38552	9.11142	8.34922	8.19743	3.67213	6.4524	2.01352	high
GSM773677	49.1178	0	7.93906	11.6259	9.20339	5.10563	7.89835	9.58752	7.87925	6.02587	6.51409	5.16007	9.16718	7.51777	8.29522	8.38031	5.61874	9.35904	9.42397	9.68367	8.11058	8.18856	7.03589	6.48045	2.11863	high
GSM773678	24.789	0	8.9621	13.0126	10.4373	6.05561	6.95387	8.70356	7.12652	5.86	4.8462	4.76018	11.1847	7.19353	8.58876	8.30929	8.49686	10.8634	8.82049	9.86063	7.09862	8.63925	2.41162	5.83591	1.4112	low
GSM773679	77.7205	0	8.81835	11.8393	9.52048	3.54126	7.34024	4.71467	7.32942	6.22062	6.08188	4.31963	7.45715	7.53304	7.97078	8.35322	6.15621	10.8587	9.27697	9.56627	7.62761	7.80162	2.98975	6.4404	1.80417	high
GSM773680	56.9753	0	7.89877	14.3813	9.02797	9.71512	6.35821	10.0634	9.60728	5.31921	4.95618	4.92957	9.14212	6.18404	9.59654	8.12185	9.18244	9.89508	8.76667	9.33978	7.85089	7.80917	6.26684	6.29115	2.10572	high
GSM773681	63.8137	0	9.71709	11.5205	8.8997	5.25949	5.2907	5.92234	6.12409	6.3698	5.49685	2.82252	10.2481	4.79742	9.47218	6.38425	9.81257	12.2948	7.42686	8.548	6.85708	7.62282	2.10361	5.47255	1.08832	low
GSM773682	25.4466	0	9.16237	14.2018	8.83076	4.77317	6.71393	9.61381	10.9299	5.57515	5.83134	3.15923	9.87088	6.41141	9.99412	7.29007	9.22255	11.0208	8.31545	9.42476	7.67712	7.76794	2.2759	6.06097	1.60473	low
GSM773683	95.7699	0	5.30711	6.783	9.71079	4.86143	9.34497	6.07741	8.52928	6.22188	9.69519	5.39751	7.24549	8.7649	7.47473	9.69054	4.34191	9.22798	10.3378	10.0566	9.21777	9.09689	9.28361	7.12942	2.88349	high
GSM773684	59.2767	0	9.13004	11.6442	9.04174	5.93365	7.09904	7.22517	8.19487	4.54562	5.6607	4.38415	9.595	6.654	9.18849	7.81077	8.12521	10.7159	8.37545	8.96093	8.01294	8.0889	6.25626	6.48304	1.72818	high
GSM773685	62.8603	0	9.89508	13.5896	9.41115	2.94166	6.28361	5.4923	6.76087	6.74106	6.74147	2.98467	10.2817	6.28912	9.85494	7.3561	6.96486	11.0828	8.5817	8.96285	7.86166	7.37781	3.60217	5.74577	1.38065	low
GSM773686	48.6904	0	9.4176	13.7399	9.1508	6.18569	5.60509	9.0302	6.1253	5.26529	3.98637	4.34627	10.4835	5.24321	9.88727	7.02802	7.96421	11.4433	8.08702	8.80912	7.23851	7.80012	3.64401	4.55514	1.13069	low
GSM773687	40.4712	0	9.38441	11.7921	9.52656	4.04291	6.28996	7.64421	7.87655	7.57607	5.02886	3.66166	9.00722	6.85496	8.57725	7.42908	7.21488	12.0678	8.1856	9.02008	7.27708	7.25366	10.0562	6.1319	1.94712	high
GSM773688	64.5699	0	10.4697	14.12	8.57394	3.53435	6.74481	12.2514	10.7414	5.60927	8.01142	3.34634	9.29366	6.66819	10.1983	7.60203	4.42254	11.481	8.4924	9.19783	8.0198	7.50795	7.16628	6.16904	1.9271	high
GSM773689	110.203	0	9.53388	14.5377	9.34355	6.94162	5.84945	7.76224	8.05639	5.31625	5.14011	3.40783	11.3141	5.7418	10.5465	7.26628	7.80917	10.7658	7.82647	8.78917	7.21008	7.42686	3.16005	5.3303	1.30173	low
GSM773690	70.9479	0	10.0677	14.1815	9.22255	3.81708	7.1346	7.8898	6.30811	7.04264	4.72325	4.14583	7.79043	6.61832	9.87297	8.51541	6.22995	11.6163	8.60153	9.11693	8.07712	7.73369	2.89977	4.18442	1.37916	low
GSM773691	113.951	0	9.10852	14.3264	9.25648	2.83723	6.04505	5.3096	6.38465	5.25179	6.85365	3.25551	10.6712	6.33759	9.49176	7.21187	7.08131	11.9212	8.59939	8.77494	7.50754	7.93531	2.29853	4.63255	1.11695	low
GSM773692	107.277	0	9.23098	13.9715	9.77613	5.98624	6.47529	7.44635	7.77636	7.42158	6.38771	4.45021	8.73379	6.30893	8.96171	7.19267	8.15029	11.5651	8.28807	8.90824	7.80842	7.46515	3.35271	4.74725	1.68305	high
GSM773693	59.9342	0	9.01462	12.1516	9.61988	6.07867	5.84945	8.67131	6.64443	6.46237	6.75568	3.47306	10.1101	6.53212	10.3522	6.8524	8.60654	11.7498	8.67963	9.12056	7.22424	8.54467	8.30431	5.67111	1.67838	high
GSM773694	61.0192	0	9.64001	13.9538	9.48943	5.52372	7.64048	7.00447	7.36662	5.60197	4.53365	2.5362	9.86844	7.02235	9.00539	8.15799	7.50993	10.3147	9.07171	9.64306	7.9833	7.7645	5.84673	6.27479	1.53386	low
GSM773695	80.5151	0	9.54541	12.6959	9.39707	6.10377	6.16251	8.16246	6.74147	7.37952	4.98039	3.85317	9.66689	5.34164	9.39296	6.94607	8.47627	11.7498	8.19288	8.99546	7.23471	7.70363	2.91129	5.93244	1.46904	low
GSM773696	61.1178	0	12.0429	12.9439	7.94799	5.52553	5.28739	4.90348	6.04637	5.90256	5.51818	5.23142	9.23657	5.80374	9.69211	6.63642	6.25161	12.7566	7.45583	8.13157	7.84973	7.42158	2.22229	4.76632	1.19043	low
GSM773697	65.6877	0	5.69082	7.01709	10.0207	5.61425	9.1606	4.79861	5.76782	7.7381	9.10108	5.80412	7.38152	8.84044	6.11675	9.04997	6.20143	9.60762	9.88521	9.60989	8.6287	8.85627	8.14875	7.10772	2.6762	high
GSM773698	60.8877	0	9.97	13.2747	8.54645	5.68977	6.95222	8.15949	8.30321	6.45501	5.92825	3.22966	8.78882	7.2277	10.0583	8.81935	9.12133	8.81063	8.46924	9.45892	8.3062	7.33202	3.57804	4.21126	1.57656	low
GSM773699	62.2685	0	11.5367	14.1407	8.65847	2.67711	6.00813	4.98703	5.98465	6.55225	4.07357	3.11369	9.45351	5.70574	10.4051	6.85869	7.87498	11.3951	8.24353	9.00574	7.34109	7.79081	3.55973	5.31587	1.03292	low
GSM773700	61.1836	0	8.72793	10.3485	10.2229	3.84857	7.14848	8.27235	7.50369	6.00941	3.59194	4.47266	7.52012	6.52181	9.00198	8.30584	5.23592	10.4609	9.03639	9.03922	7.22983	7.66963	9.21443	5.76046	1.93451	high
GSM773701	54.8712	0	10.8858	13.3205	9.1508	3.44874	6.51066	6.91747	8.57173	4.4572	4.85152	3.52365	7.28914	6.77382	9.94917	7.84973	8.71737	12.7857	8.67243	8.98532	6.99846	7.97112	7.92213	5.21263	1.59457	low
GSM773702	104.844	0	10.421	13.227	9.45584	6.20235	6.95222	6.21937	5.24853	5.80842	5.97864	2.46216	6.99395	6.91578	8.79393	8.42561	8.51086	11.4675	9.25869	9.30731	8.35181	7.77597	8.86133	6.06498	1.69629	high
GSM773703	59.9014	0	6.06339	12.5001	11.6714	7.31066	8.2551	11.242	6.60661	6.73247	6.23082	4.42162	6.69035	9.24092	9.69899	11.0646	8.23944	10.7266	11.3033	10.6082	8.08405	9.67358	7.42036	6.28361	2.37737	high
GSM773704	59.474	0	10.1988	14.1003	9.37083	5.8045	5.85449	11.8604	10.2305	3.23929	4.64443	3.02345	10.2234	6.86582	10.3083	7.87379	8.12783	12.344	8.22645	8.9428	7.7986	7.78651	2.92483	5.58704	1.2574	low
GSM773705	83.9014	0	10.8073	12.9039	9.08681	5.64114	6.5346	5.31406	7.06853	5.85531	5.66734	3.96275	8.6961	6.61521	9.60762	8.25132	8.28699	12.2102	8.25587	9.1407	7.57691	7.71561	3.89264	5.66269	1.49941	low
GSM773706	97.5781	0	9.18776	14.0902	8.07677	2.81553	5.86671	5.37397	6.18442	5.26127	5.56426	4.15203	8.59275	5.87807	9.74215	6.58481	8.4586	11.2799	7.18393	8.88597	6.88477	7.47643	3.89593	5.32517	1.16392	low
GSM773707	100.8	0	9.38401	14.0715	9.03639	6.69081	6.49462	8.50193	5.59249	6.26434	7.36372	4.33227	10.0801	6.06459	9.58045	7.8694	7.67356	11.4933	8.42048	8.85774	8.24279	7.29484	6.22436	5.93796	1.67482	high
GSM773708	46.4219	0	10.2771	14.2372	8.79276	2.32464	6.43049	12.6086	8.88776	4.70102	0.909148	3.95701	8.86817	6.75819	10.8483	7.66768	7.323	9.87386	8.31323	8.16689	7.52643	7.64128	2.46509	6.06256	1.1394	low
GSM773709	43.2986	0	10.486	12.7937	10.2281	6.40508	6.34844	6.98545	7.57565	5.96249	6.66779	3.77687	8.20925	6.71172	9.25351	7.86663	6.64361	10.4501	8.79541	9.08198	6.79424	7.91665	8.38807	5.18996	1.84878	high
GSM773710	38.7945	0	10.0984	14.0715	8.98427	6.13146	6.56659	10.8278	9.19973	5.63398	5.93097	2.27054	9.59614	6.77249	9.50929	7.78576	7.17874	11.3547	7.71443	8.77384	8.00501	7.54013	2.63468	4.59326	1.32886	low
GSM773711	55.4959	0	9.58515	14.13	8.35468	4.37531	6.39019	9.20043	7.39985	6.07093	4.98039	3.79714	10.1128	5.96853	10.448	7.23471	5.48518	12.0294	7.65419	9.01388	7.73011	7.47221	4.00943	6.08311	1.36292	low
GSM773712	46.5863	0	11.2218	14.4228	9.39482	2.99302	6.11262	8.16434	7.17698	5.769	4.9855	3.90986	8.18747	5.72281	10.5465	8.08962	7.23766	11.7487	8.1308	8.44663	6.66949	7.54054	2.38191	1.34406	1.00587	low
GSM773713	46.8822	0	8.13911	12.9164	9.77613	5.61913	7.24935	7.76143	6.61221	5.72393	7.0625	4.34888	7.68747	6.67254	8.52019	9.09141	7.67556	11.2056	8.86709	9.48001	7.48026	7.76635	5.40086	4.42736	1.77819	high
GSM773714	55.0356	0	10.1753	14.2251	8.54174	3.50378	7.16193	5.94802	8.22834	2.39782	6.21554	4.67002	11.8144	7.43371	10.2239	8.09959	5.86431	12.5477	8.99723	8.84642	7.56862	7.63558	4.8018	5.65804	1.39801	low
GSM773715	60.7562	0	9.37972	14.1815	9.27137	6.58815	8.38256	6.79986	5.26822	6.6355	10.0519	3.39093	10.3891	7.35526	9.04997	8.47775	9.32663	11.7466	8.91994	9.12246	8.44075	8.20925	3.75815	3.45028	1.5257	low
GSM773716	61.0192	0	6.43651	13.0398	10.9664	3.33101	9.16718	7.31386	11.7423	5.58601	8.04994	4.73175	7.59292	7.68061	7.93147	9.60762	6.547	10.2969	10.1175	11.028	8.64283	9.44558	2.44661	6.72164	2.27551	high
GSM773717	58.5205	0	6.8685	14.1003	10.0143	6.63594	7.817	6.06097	8.46744	5.22704	6.51455	3.71514	7.90306	7.87729	8.79169	8.23725	8.52092	8.74883	9.54072	9.60947	7.61956	9.7316	2.53714	5.75572	1.78036	high
GSM773718	68.5151	0	10.9288	12.7541	9.67078	6.12044	5.92506	7.78813	8.77103	3.04522	6.37065	4.31406	9.28467	6.11509	10.1158	7.17658	7.33806	10.4407	7.95453	8.89056	7.48559	7.71123	8.1338	5.09201	1.51814	low
GSM773719	61.7753	0	9.00393	13.636	8.9428	6.19795	6.05761	7.91345	6.71958	5.20736	5.55951	2.58197	8.59861	5.81569	9.77855	7.30312	7.59038	11.7933	7.68424	8.86205	8.35805	7.35138	3.50921	4.61289	1.20127	low
GSM773720	36.6247	0	8.82679	13.4821	10.3178	5.69227	5.90177	7.29945	6.04013	7.25062	7.39899	3.24093	7.49912	6.36626	10.9614	7.26377	5.65245	10.3165	8.39219	9.01057	7.39943	7.6915	6.14803	5.19827	1.67429	high
GSM773721	92.2521	0	11.1847	12.4066	8.67747	5.48212	6.01523	6.79236	6.48476	4.83573	5.18262	3.63949	8.31974	6.40809	9.2421	7.04824	8.33594	11.7886	8.18413	8.52856	7.15626	7.83805	3.09403	5.50131	1.23282	low
GSM773722	54.674	0	10.4175	13.5067	9.23695	5.99286	6.26811	8.91074	5.94874	5.26347	7.39328	3.48725	10.3532	6.36584	10.2758	7.10422	8.82822	11.7519	8.46126	9.03567	8.2279	7.40779	2.20229	5.28337	1.19646	low
GSM773723	56.7452	0	7.75588	10.2015	9.38226	5.18185	7.55695	4.61029	6.56969	5.83896	6.86932	3.76722	8.98394	6.83014	7.83845	8.58386	7.08298	12.7776	9.217	9.20379	7.54733	7.79542	6.24997	5.88551	1.93245	high
GSM773724	53.5562	0	8.71773	12.1544	9.37678	5.38507	7.25829	6.03975	8.11839	3.81022	7.85162	2.68075	9.50042	5.63666	8.96821	8.12222	7.60753	10.6447	9.16428	9.4808	8.05447	8.34476	3.22716	5.58314	1.50924	low
GSM773725	71.6384	0	11.0254	14.1507	9.60762	6.14127	6.86178	9.02158	8.24621	4.75447	6.61395	3.9358	9.28175	6.77997	9.40127	8.20014	5.79027	10.701	8.51475	9.18498	7.13842	7.89063	3.32203	6.14426	1.5339	low
GSM773726	63.0247	0	9.3986	13.8754	9.4696	3.25871	6.33969	7.10687	6.26811	5.27229	6.57918	4.62592	7.04096	6.33593	9.03495	7.34875	6.34502	11.1005	8.13118	9.48385	7.702	7.51977	3.44874	5.29142	1.36984	low
GSM773727	47.5397	0	8.12851	11.5057	9.29401	6.25706	7.50501	7.68628	6.79511	6.89444	8.8069	4.15432	8.17561	7.47556	8.85559	8.08517	7.33202	10.8858	9.04709	9.26923	8.3426	8.03582	3.39667	5.68574	1.94016	high
GSM773728	38.2027	0	8.60226	13.962	9.3255	6.44126	6.89486	13.8098	5.86431	5.75692	4.71959	4.33486	9.2516	5.50458	10.3096	6.61053	5.33287	10.3581	8.14288	8.85411	7.28353	7.80842	2.8583	5.20361	1.26599	low
GSM773729	40.4712	0	10.2291	14.0343	9.14686	6.37565	6.92108	10.6582	5.1348	5.57212	7.10112	3.23347	9.40163	6.68947	9.84411	8.62832	10.8594	11.1854	8.21966	9.37311	8.5314	8.02479	2.40477	4.85909	1.12852	low
GSM773730	30.937	0	7.6364	10.0254	9.71394	3.12447	7.48272	5.85104	6.34844	5.81948	5.81682	3.4414	6.9876	6.67213	8.69572	8.6113	6.85618	10.692	9.18643	9.54924	8.47254	7.90347	2.36298	5.38061	1.54642	low
GSM773731	53.3589	0	10.5191	12.691	9.3723	3.47228	6.38383	11.0581	6.74839	5.94802	6.00813	3.12121	9.54072	6.38639	9.33978	7.20614	8.64428	12.0595	8.63454	8.58386	6.55706	8.0369	4.89492	5.45164	1.34348	low
GSM773732	60.9863	0	10.1708	11.1797	10.103	6.05521	5.8804	6.10106	5.88081	6.01601	5.55689	4.75772	8.7653	6.21471	9.21484	7.10811	7.85278	10.6317	8.88006	8.94244	7.23938	8.19253	4.81875	2.66815	1.35522	low
GSM773733	46.1589	0	9.41074	11.8604	10.1005	2.34872	6.39816	9.39972	5.68758	6.34584	5.73765	2.41655	6.7933	6.48346	10.3243	7.71963	6.05684	11.0738	8.97911	8.77635	7.36532	8.44481	3.228	4.08198	1.18331	low
GSM773734	73.0192	0	11.2553	13.65	9.82663	5.50597	5.67908	5.60158	7.71406	3.4437	4.17894	4.01199	7.7645	5.81006	9.19368	6.51237	8.11058	12.2929	8.20734	8.68254	6.95387	8.14731	2.37252	3.3367	0.970641	low
GSM773735	27.9123	0	9.55374	14.3264	9.08999	6.19026	6.98238	11.3177	9.61988	6.14301	4.2745	3.26261	8.11058	6.22869	10.6354	6.60661	5.65166	11.7274	8.22907	9.03382	8.02551	7.68832	2.37992	4.55514	1.46766	low
GSM773736	27.3205	0	9.74728	14.5227	9.52696	5.46282	6.22782	8.16507	6.56616	6.30599	5.11488	4.71877	8.94947	5.37735	8.64678	8.06856	8.13725	11.5595	8.35038	9.09689	8.16214	8.0727	5.97618	5.67111	1.55166	low
GSM773737	105.83	0	10.6509	13.501	10.3229	5.73693	6.91448	5.44956	6.20483	6.0476	6.58683	4.32312	7.67318	7.57607	9.26202	8.60335	7.78218	12.2843	9.50823	9.27515	7.39985	7.95188	6.71217	5.80103	1.82393	high
GSM773738	84.9863	0	9.21029	12.5021	9.44151	3.73107	6.43994	13.4308	4.44648	2.92483	5.06375	4.42643	8.98649	6.59726	10.5265	8.28662	6.85753	9.96421	9.22949	9.03347	6.44428	8.21484	7.64869	4.84302	1.21461	low
GSM773739	80.2849	0	8.29292	14.3956	8.88807	5.37735	5.95849	8.69276	6.53212	5.56767	3.52068	3.18545	10.9196	5.9243	9.45508	7.53101	7.33072	10.8882	7.9015	8.35689	7.07817	6.95834	3.32614	4.42395	1.14967	low
GSM773740	62.7945	0	7.52485	12.982	9.35352	2.06623	7.23163	5.55535	6.07527	6.43731	7.52293	4.30102	8.32885	7.16976	7.93459	8.67058	8.94579	10.217	9.19934	9.37348	7.41026	8.68326	3.58347	5.38692	1.63859	low
GSM773741	60.2959	0	7.80639	12.6218	8.76705	3.24505	6.35943	5.13867	5.59365	5.64588	5.04355	4.71051	10.8774	6.74795	7.30642	7.40066	7.80804	9.4749	8.31935	8.92287	7.57737	7.61664	5.36949	6.27352	1.44764	low
GSM773742	95.9342	0	8.65809	13.501	10.4071	4.8018	8.54645	7.02371	8.5547	6.57834	6.22354	4.8022	8.24621	8.15693	9.12462	9.10603	8.85665	9.87516	9.68058	9.98314	8.10151	7.96921	6.23617	6.47173	2.14955	high
GSM773743	75.1233	0	8.5406	14.3264	9.14972	6.84174	5.9995	7.74718	6.0018	5.33213	4.69487	2.79849	12.7513	5.63482	10.274	8.26911	8.85738	11.4251	8.24541	8.9969	7.08864	7.67712	1.88759	5.62819	1.08374	low
GSM773744	70.6521	0	10.1694	13.359	8.60335	5.75305	6.22869	8.06491	6.77472	5.41125	4.90423	4.59849	8.25361	5.27376	9.62102	6.86087	9.10818	10.9658	6.9694	9.24353	7.11938	7.5975	2.2995	4.88387	1.14729	low
GSM773745	84.1973	0	7.25872	10.1726	9.50005	5.33573	7.60878	4.00126	8.69713	6.47261	8.28172	2.92924	8.46492	7.57446	7.68384	8.13985	6.95475	10.9896	9.36974	9.45158	8.41932	8.80585	7.11541	6.08635	2.18283	high
GSM773746	64.011	0	9.14719	14.0715	9.52314	7.03589	7.07416	5.7232	7.42197	3.59356	4.92417	2.4226	8.32592	6.66269	9.18209	8.64319	7.03923	11.5312	9.35904	9.21178	7.98812	8.77973	2.09891	5.2841	1.30135	low
GSM773747	60.526	0	10.4431	14.3667	9.07606	4.50517	4.74645	12.3741	10.3211	8.24765	4.83689	4.35739	10.0328	3.46356	10.2143	6.45376	5.56131	10.7701	7.96103	8.29219	7.07679	7.79158	2.63292	5.39253	1.61106	low
GSM773748	64.8	0	10.8822	14.4786	8.84534	5.16309	5.80604	7.07957	7.0791	4.07357	1.60654	3.36095	7.96729	6.65706	9.94873	7.23766	5.13255	10.5867	8.14621	9.22578	7.26337	7.92561	2.89107	4.04822	0.885756	low
GSM773749	79.2	0	8.12962	10.75	10.1333	6.79465	8.21152	7.64213	6.66651	6.18608	8.48885	5.30673	7.50795	7.33249	8.83223	8.90431	7.11152	9.84612	9.36346	9.91334	7.59165	8.49832	8.40013	6.36455	2.30634	high
GSM773750	53.3918	0	10.9166	13.7865	9.01212	5.71517	5.98387	10.063	6.63737	6.0038	6.64044	3.48971	9.28948	5.32368	10.6411	6.1795	9.40269	12.403	7.79193	8.38627	7.02971	7.53349	2.88151	5.42671	1.24043	low
GSM773751	79.8904	0	10.3625	14.493	9.57654	6.36412	7.50454	10.982	5.97618	5.5639	4.92761	4.97465	10.4194	7.0337	10.7924	9.1911	5.4568	9.11875	8.64393	9.37491	7.7451	8.30066	6.66395	5.22038	1.49629	low
GSM773752	61.0192	0	8.94134	14.0343	9.03995	2.16706	6.34054	5.80065	8.46527	3.79655	5.81531	2.59643	8.03245	6.20725	10.361	7.49375	8.68398	10.2345	7.0786	8.99938	7.55499	7.64421	1.98155	5.50131	1.03354	low
GSM773753	49.8411	0	9.95437	13.8251	9.10673	7.4472	6.98545	11.0227	9.25274	6.10377	7.70445	4.39213	10.1501	6.36669	10.0246	7.93266	9.21253	10.361	8.40047	9.11367	7.87729	7.68061	2.37895	5.44879	1.75173	high
GSM773754	59.8027	0	8.3525	13.6711	9.38693	6.32436	6.47658	7.28572	5.48969	5.82482	4.69277	3.407	7.82246	7.27178	8.5057	7.87692	5.54298	10.3247	8.80549	9.28432	6.71874	8.03426	5.53347	5.70385	1.55523	low
GSM773755	79.3315	0	8.70246	14.4098	9.8005	2.26487	6.40082	5.13292	5.88592	6.23576	7.24635	5.68178	6.40888	6.28322	8.49138	7.68424	6.04138	10.8136	8.50831	9.29951	7.66963	8.08854	8.41651	5.21263	1.80442	high
GSM773756	60.789	0	8.73228	13.3639	9.92565	5.38877	7.4811	8.29799	8.44891	5.59061	5.93281	4.13481	8.9912	7.08386	8.15214	8.72185	6.54453	10.8321	9.11557	9.60208	8.02214	8.29687	3.79299	5.16423	1.70325	high
GSM773757	71.7041	0	8.30283	14.0801	9.98688	2.34872	6.20191	9.97213	6.64317	5.61728	5.8429	2.7164	11.2471	6.15253	9.57081	7.04695	10.5893	10.3233	7.97496	8.80116	7.91782	7.38626	3.23686	4.31598	0.964549	low
GSM773758	71.2767	0	9.87213	14.4098	8.87601	4.33931	5.50633	5.88514	6.85324	5.81293	6.8042	3.41949	10.0332	5.90481	10.5216	7.45998	8.23126	9.18704	7.4909	8.60799	7.96305	7.71206	1.58339	4.3777	1.06823	low
GSM773759	70.8164	0	9.04396	13.9448	8.30321	2.98975	5.71092	9.71826	6.68331	5.63629	4.56809	3.77687	7.89793	6.05561	10.9883	7.03589	5.50318	10.6254	8.41463	9.19259	7.73858	8.27235	2.21905	3.26261	1.05206	low
GSM773760	68.1534	0	8.4183	14.13	9.05037	3.73107	6.4085	9.55865	7.84665	4.59503	6.38684	3.73969	10.2019	6.18822	10.9299	7.31185	8.264	11.2868	7.92561	9.08119	7.87175	7.13071	8.34222	5.25543	1.53346	low
GSM773761	65.5562	0	9.30657	14.0619	9.12605	3.53124	6.24162	8.26842	5.27336	4.38812	4.20899	3.45113	10.2771	6.0018	9.95088	6.82035	9.36826	11.4634	8.48988	8.93161	7.27543	7.31978	7.26047	4.98965	1.11511	low
GSM773762	70.2575	0	7.57334	13.3387	8.32259	5.9423	6.7548	7.94833	9.98562	6.20316	6.8636	2.8893	8.48919	5.6031	10.7015	8.00383	8.02628	10.8196	7.79081	9.23253	8.30102	7.86166	4.9532	5.87845	1.87986	high
GSM773763	65.6877	0	10.0779	13.2442	9.37348	6.26562	6.09332	5.80683	6.01099	5.84871	6.05521	4.35645	9.09247	5.72165	10.1716	6.02094	9.95004	12.1975	7.88038	8.38066	7.38239	7.73941	3.20186	5.3303	1.30031	low
GSM773764	62.7288	0	9.3624	11.1167	9.81257	5.00835	7.93834	5.85449	6.29115	5.35982	7.15887	3.19689	9.96787	8.10151	8.22038	9.28869	4.58757	9.50482	9.15837	9.42925	7.82285	9.02949	2.11931	5.80923	1.43969	low
GSM773765	54.5753	0	9.12021	14.0801	9.52163	4.38661	5.86713	8.19147	5.63555	5.64859	4.31147	3.63049	10.1324	6.54617	10.2557	6.96067	6.89444	10.2335	8.27612	8.26842	6.82614	6.69595	2.68422	5.5155	1.17036	low
GSM773766	14.3671	1	11.8088	13.1249	8.99193	2.94	5.8907	6.34304	7.61207	4.40605	1.06932	3.89127	7.47815	6.14674	9.93176	6.66612	8.11391	12.6218	7.95145	8.65263	7.37562	7.38196	6.62034	4.96186	1.10762	low
GSM773767	24.4274	0	11.2844	13.5575	8.99301	5.66851	6.97506	6.29483	6.9131	5.90683	3.08747	4.2735	8.50793	6.80204	9.5426	7.99724	8.76236	12.4672	9.22837	9.11726	7.70799	8.10076	7.38925	5.84179	1.63677	low
GSM773768	85.5123	0	12.1431	13.8171	9.60579	4.23717	5.38546	5.26418	6.91621	5.83976	5.01162	4.04763	7.5641	5.66231	10.1279	6.209	9.07392	13.262	7.46637	8.06088	6.26898	7.02802	2.92669	2.26609	1.01267	low
GSM773769	38.5644	0	11.4968	13.3021	9.30429	2.43862	5.70309	6.05806	5.98624	5.27998	4.1907	3.20348	7.4672	4.87005	10.4526	6.50174	8.46369	13.0459	7.80048	8.38139	6.98192	7.33981	5.899	5.10487	1.07676	low
GSM773770	77.8849	0	11.2868	13.1697	8.75164	5.21966	5.49378	5.17327	6.39101	5.44769	2.67443	3.69113	8.4917	5.08469	10.2405	6.18035	8.37316	13.1173	7.6212	8.49315	6.94916	7.10071	2.70596	4.78829	0.999063	low
GSM773771	61.7753	0	10.7505	13.501	9.8005	5.24246	6.58097	4.75051	7.75749	8.86322	5.0533	3.79784	8.48885	6.24033	9.69782	7.26175	8.37105	12.5999	8.37353	8.42302	7.19916	7.40192	3.21327	6.11221	1.751	high
GSM773772	19.9233	0	11.3787	13.227	9.49588	3.01207	6.66314	5.60275	7.21054	6.65835	4.51742	4.15374	7.56621	6.79554	9.88606	7.71406	8.3125	12.2261	8.53723	9.01462	7.49954	7.98585	2.61667	5.41932	1.35989	low
GSM773773	9.86301	1	10.9543	13.3301	9.19783	5.72203	5.49415	5.35356	7.795	7.5786	4.41428	2.88151	7.51495	5.35573	10.3165	6.28872	8.10606	12.9786	7.90656	8.80948	7.25744	7.38239	6.51918	6.52858	1.65319	low
GSM773774	63.0904	0	10.9513	13.1372	9.04887	2.96293	5.5305	5.91289	7.58103	7.72279	4.00743	2.88242	8.35652	5.74999	10.6417	6.67472	7.4045	12.7033	8.12709	8.43321	7.15978	7.3243	6.84219	5.65696	1.51939	low
GSM773775	60.3288	0	10.9288	13.7477	9.44039	5.48289	5.72851	5.98021	7.5033	7.03193	3.10637	3.48576	8.01605	4.80797	10.2053	6.92796	8.90007	12.7913	7.9225	8.8378	7.14469	7.52933	4.48261	6.22782	1.42786	low
GSM773776	60.0986	0	11.0633	13.9448	8.96359	5.14744	5.68258	5.75536	7.56496	5.30054	3.3455	4.08606	9.33658	5.64588	10.4051	6.73082	8.79867	12.1544	7.95262	8.67747	7.06596	7.71881	3.70406	5.64705	1.21845	low
GSM773777	60.526	1	10.9513	11.2568	8.86535	4.05007	5.57371	6.23576	6.73774	5.51031	4.33781	3.15421	8.05942	5.31552	9.84255	6.521	8.03623	11.6327	7.82404	8.78194	7.31066	7.49954	4.32771	5.29581	1.17623	low
GSM773778	21.0082	1	11.2276	13.4821	9.06418	6.08435	6.0316	5.75118	7.71123	5.47328	4.22591	2.97052	9.25648	6.0757	9.82864	6.19976	8.60301	12.7695	7.80722	8.49062	6.90922	7.52209	6.51747	4.3609	1.2991	low
GSM773779	43.1014	1	11.8132	13.5957	9.52389	3.29225	5.89857	5.68832	7.72201	5.60079	3.77063	4.42352	7.08648	6.24539	10.328	6.96861	8.23795	12.6465	8.31039	8.90861	7.39328	7.99306	3.82761	4.68736	1.24671	low
GSM773780	36.0986	0	10.8391	13.359	8.96971	5.97825	5.65429	6.14216	6.76349	6.58225	4.88854	3.07675	7.41068	5.26712	10.5336	6.26521	8.06379	12.8421	8.44963	8.76853	6.97506	7.49169	5.33573	5.28812	1.48444	low
GSM773781	39.0904	0	10.3424	12.4532	9.76493	6.81429	6.35142	6.56616	8.75486	9.29871	5.1261	3.20587	10.0511	4.18161	9.75861	6.35053	8.28993	12.2229	8.21893	8.42818	7.19916	7.30981	4.92686	6.10762	1.86971	high
GSM773782	127.003	0	10.6801	13.8923	9.01057	5.11262	5.36129	6.16947	7.16498	7.18308	1.99438	3.15175	8.90233	5.58203	10.8828	6.61915	8.34772	12.7407	7.97378	8.62721	7.01838	7.22603	2.06142	5.4923	1.16411	low
GSM773783	48.4932	0	10.6432	13.4097	9.7868	3.37817	5.9613	5.46056	7.91782	9.01135	1.22414	3.16746	7.97415	4.81596	9.46703	7.15501	7.85812	12.6819	8.47845	8.44549	6.42235	7.27796	3.47228	5.73193	1.50059	low
GSM773784	61.0192	0	9.77409	12.4415	9.29725	6.00222	6.13017	7.044	9.57581	7.22729	4.24993	4.92726	10.2867	3.65354	8.87352	4.97121	8.20925	10.7952	7.03015	9.18957	7.4433	7.09987	3.89461	5.80176	1.55596	low
GSM773785	100.833	0	11.2347	12.9722	9.00946	5.75192	5.20181	5.72999	8.96285	5.54665	1.62311	3.97089	9.97173	6.11052	9.98858	7.19785	7.96729	13.458	7.84628	8.6367	6.79898	7.18654	3.51082	5.36762	1.29067	low

## Sheet: sup table9
supplementary table 9: the risk scores and risk grouping in GSE3141 dataset
id	futime	fustat	ANKRD29	C4BPA	CDC7	CDH17	CDKN3	CLDN2	DKK1	FOSL1	GPR37	GPRIN1	GSTA1	HJURP	HLF	KIF20A	KLK11	LPL	PRC1	RFC4	RNASEH2A	TCF19	TNNT1	UBE2S	riskScore	risk
GSM70127	59.8333	0	7.82099	10.4529	8.65532	5.1298	8.54264	7.0328	8.83899	6.29411	2.32532	7.51808	7.97816	8.24366	7.03412	7.96743	8.68605	8.8054	8.07828	9.99286	8.97915	8.52309	4.90831	9.6167	2.16265	low
GSM70129	11.6	1	7.37446	6.69472	9.37849	6.8635	9.90275	7.45297	11.8623	11.1278	6.27824	7.20501	8.30983	10.3031	4.68511	10.3558	10.4762	8.12971	11.2416	10.9937	9.99801	8.6955	4.21754	11.4669	3.60125	high
GSM70130	34.8	0	7.03223	13.2532	9.28854	11.1865	8.15583	11.3689	10.0357	6.7379	5.6481	7.22146	9.87414	5.58106	8.24403	8.36548	10.6406	9.09182	8.07768	10.2932	8.85441	8.52544	7.83834	9.38591	2.64434	low
GSM70131	35.6667	0	7.57479	12.0922	9.43065	7.72623	9.60309	8.83553	8.65568	9.61235	7.18116	6.09906	8.31496	9.10169	6.92367	8.46828	8.24186	9.71434	9.92925	9.88717	8.75401	8.5622	3.74291	8.83208	2.76738	high
GSM70136	43.3667	0	7.29888	14.5945	8.85605	5.71039	7.67958	11.0598	7.98317	6.40194	3.2069	5.76582	10.1663	5.6189	8.98425	8.36755	7.7685	11.2124	7.92646	9.99286	9.11491	8.94711	4.69495	9.14598	1.77407	low
GSM70138	60.7667	0	8.0449	13.8882	9.78485	9.31036	9.35952	8.9658	7.7912	8.17282	4.7286	4.43356	12.4228	9.8268	7.35721	9.9137	11.9795	9.51151	10.4777	10.4833	9.22447	7.78156	4.6643	10.9567	2.46449	low
GSM70140	33.8	1	10.0157	8.44475	9.90451	7.80857	8.8635	8.19509	12.2156	9.40655	2.95988	6.96902	8.46188	9.95463	6.77736	10.5961	9.67802	9.56257	11.2371	10.7918	9.97861	9.78946	5.24644	10.9878	3.12831	high
GSM70144	58.5333	0	7.79961	10.0905	9.07842	5.68755	8.44337	9.85798	8.7963	7.41119	2.03665	6.88656	8.21555	9.45043	6.7898	9.62834	12.2065	10.1266	9.98356	10.5015	8.99442	8.79301	7.18143	10.4877	2.58211	low
GSM70145	33.5667	1	6.62805	9.56118	8.65532	6.24718	7.72883	8.56819	8.06341	7.94213	5.5976	7.18432	8.40015	8.97103	7.1519	8.74627	8.2616	8.9468	8.43748	10.1297	8.65001	8.84925	5.6775	10.1192	2.54639	low
GSM70148	24.1	0	9.02759	10.1348	8.9158	9.85073	8.91924	7.75289	7.8491	8.92275	5.54833	7.54203	7.68742	9.04307	9.0874	10.2223	5.06835	8.90185	9.85699	9.60972	9.7679	8.70613	6.14841	10.4552	3.00113	high
GSM70150	39.6	1	8.79654	14.4703	8.47307	8.43691	8.08284	10.0412	7.86757	6.73532	5.15379	7.34142	9.43691	6.94251	9.4659	8.75928	8.86677	11.0749	8.56714	9.37979	8.74718	8.35395	4.66508	9.69711	2.29715	low
GSM70151	35.2	0	8.59127	11.5644	8.86991	8.1186	8.14798	13.2848	10.1143	8.29711	6.17783	6.20998	7.79822	6.5839	7.6574	7.19017	9.98256	10.0678	8.5186	9.54278	9.04154	7.61242	4.7889	9.05396	2.57165	low
GSM70153	42.8	1	8.04711	8.60063	9.87819	7.87791	9.7745	7.31202	8.99622	5.96248	6.1369	7.04445	8.37732	10.6893	6.72528	9.6177	6.19389	8.65135	11.8792	10.8067	9.69849	8.70336	8.75884	12.1995	3.22654	high
GSM70154	68.3333	0	7.20248	9.87652	9.48364	8.00583	8.51946	7.81472	7.43705	6.83699	6.99658	4.24937	12.4775	9.45724	7.89387	9.42309	10.7324	10.383	10.5071	9.91289	9.91462	8.63597	4.28096	10.9417	2.37967	low
GSM70155	16.9333	1	7.40012	5.12089	9.28535	9.16714	7.21786	8.33175	9.30809	6.60755	7.18143	6.61105	9.42944	7.1615	7.41643	8.89032	5.73824	8.39581	8.18389	9.307	9.65525	9.66762	4.60353	9.65658	2.5105	low
GSM70156	20.3	1	7.77023	8.63443	8.5186	6.28073	8.63275	9.03306	9.67599	9.53004	7.15886	6.97701	8.3657	8.24415	8.00569	8.73436	5.70789	12.0961	9.50782	9.34622	9.34561	8.21942	9.62559	10.2128	3.25024	high
GSM70159	73.3333	0	8.73423	8.44641	9.92968	12.2135	8.99286	8.63732	12.799	5.31238	5.59741	6.66086	8.38269	10.2736	6.6443	10.2544	9.94084	7.96064	10.9385	10.3349	9.98395	8.39797	5.5098	11.3468	3.27524	high
GSM70161	63.5333	0	8.82034	10.4498	9.55835	5.40192	9.2714	5.73413	7.64359	8.70234	3.04711	7.18779	9.58706	10.1526	7.02911	9.74318	9.1851	8.14237	9.99591	11.4712	9.85073	8.8621	4.65177	11.1066	2.44506	low
GSM70163	21.3333	1	7.38325	6.79282	9.1122	7.70116	7.716	7.4613	8.36803	9.98568	3.81661	5.28261	8.50576	9.49948	7.95163	9.2425	9.33381	10.1539	9.30319	10.1822	9.29708	8.39619	10.1851	10.7479	2.94183	high
GSM70164	54.3	0	8.16208	11.8967	8.95642	4.38552	7.52577	10.2229	9.10062	7.3797	4.54419	6.51943	10.7529	7.43617	8.0029	8.36472	10.7852	9.35899	8.3402	10.2089	8.23158	8.67829	4.61213	8.81887	2.03906	low
GSM70169	22.5667	1	8.23184	7.92682	9.17326	7.20071	9.42282	6.79425	8.84363	9.21067	4.96531	7.16893	8.53932	8.57811	6.22715	9.20981	4.959	8.83633	10.1978	10.6124	9.04192	9.68392	10.9062	12.2727	3.26079	high
GSM70170	19.1667	1	7.04604	10.7944	9.56061	6.84545	8.36108	8.52226	9.59608	8.21475	6.03512	7.15819	7.85615	8.79355	7.1515	8.98831	11.8908	9.91499	9.90248	10.2544	8.60603	9.40707	5.47454	11.0416	2.89768	high
GSM70171	49.5	0	7.89075	9.24763	10.0761	8.22549	10.6654	8.04454	8.85923	10.7473	7.48527	7.57715	7.87518	10.502	6.83573	10.4246	8.48568	8.2078	11.9759	11.8792	10.3789	9.86743	4.57723	12.1976	3.44081	high
GSM70172	49.4333	1	7.83259	11.7057	9.09309	6.75475	8.36755	7.05001	8.6759	7.9175	4.58941	8.03836	7.84604	7.86999	7.93691	8.97737	8.28857	11.2464	8.66127	9.42422	9.47322	8.72807	6.51834	10.4777	2.69552	low
GSM70173	4.9	1	6.78021	5.55941	9.30381	14.2392	9.75572	12.2583	8.6869	9.52147	6.43663	5.82367	7.93427	9.54397	7.18561	9.25116	8.07377	7.36298	10.614	9.87637	9.21481	9.56466	4.34112	10.8981	3.28491	high
GSM70174	12.4667	1	8.02371	9.91207	9.65766	11.1637	9.073	8.20732	11.6882	9.59688	4.20751	6.24378	8.82412	9.54915	6.04096	8.92051	5.49968	8.78039	10.502	10.2425	9.88949	8.84938	4.60132	10.5119	3.1926	high
GSM70175	70.8667	0	8.65446	11.7043	7.6747	12.0768	8.2915	11.8829	9.45799	8.70018	2.26456	6.71354	11.1469	7.42118	8.01609	8.40564	10.9984	10.4785	9.56257	9.64352	9.13168	9.03204	4.21312	10.0586	2.59403	low
GSM70177	1.06667	1	6.43535	10.3553	9.01396	5.30526	9.65698	8.62877	8.74095	9.67052	5.63637	7.65517	8.31099	8.84245	5.83341	9.00734	10.8537	8.53832	10.6077	10.4173	9.63025	8.35986	9.37979	11.8458	3.32095	high
GSM70179	55.3667	1	8.92969	12.8954	8.69006	5.59479	8.5488	8.70922	8.83843	7.96185	6.68341	6.94424	9.41107	8.08209	8.70314	8.40596	7.34117	9.74485	9.14961	9.5815	9.26704	8.4267	5.20156	9.37838	2.48985	low
GSM70181	42.6333	0	9.02287	12.1547	8.82678	5.25415	8.21974	9.72386	9.05258	8.46167	5.84986	6.12727	10.3549	6.17169	8.57848	7.78414	9.71908	10.5314	8.5264	9.27665	9.31795	8.56888	3.52184	10.1788	2.23539	low
GSM70183	59.4667	0	10.4278	12.7182	9.07346	7.42736	7.34394	8.00383	7.23472	6.06763	6.42649	6.46898	9.7125	6.41576	10.2049	7.0952	4.50135	10.6659	6.54203	9.07275	8.42886	8.171	4.13632	7.87103	1.65917	low
GSM70184	11.1667	1	7.7588	11.6248	9.7024	6.00332	8.37857	10.2495	12.9167	9.38807	6.64043	7.23306	9.86743	8.82251	7.99088	8.21999	6.16046	9.07715	9.37354	9.97967	8.86862	8.85636	6.28249	10.9198	3.13596	high
GSM70190	27.2	1	8.04292	11.9339	9.14898	7.99122	9.79329	13.712	7.84723	7.07025	5.92142	6.1353	12.8791	10.7082	6.55718	9.85073	12.4961	10.1649	10.9752	10.5844	9.95243	8.57525	3.91436	11.932	2.53634	low
GSM70193	28.3667	1	6.77786	14.0062	8.15223	7.67094	8.98199	5.5326	8.56199	8.68983	5.42554	4.92139	10.3858	9.4479	7.09584	8.91651	13.3674	7.75248	10.1844	10.457	9.1943	8.26061	8.40732	10.1719	2.79363	high
GSM70194	51.2333	0	8.40809	7.55144	9.20135	5.07747	7.7567	7.50923	8.62255	7.84591	2.43904	7.33811	8.45029	5.4608	7.05668	8.94268	7.66116	9.02912	8.87092	10.0753	9.12535	8.36646	9.32707	9.88257	2.56562	low
GSM70195	12.3333	0	6.68297	5.58311	9.85314	7.52577	10.0991	8.01794	8.02623	8.56443	4.17972	6.19253	8.87825	10.5905	5.02109	9.72654	10.2582	7.85753	11.1944	11.4829	10.371	10.0946	9.11752	10.5775	2.96459	high
GSM70196	37.5	0	8.68217	12.2388	8.69128	7.07368	6.46161	13.2276	7.52577	7.57408	5.68482	6.08222	8.38525	8.01108	9.86133	8.285	5.47849	7.24114	7.98877	8.16918	8.87844	9.11279	4.71367	8.45415	2.06333	low
GSM70197	29.1333	1	7.04618	9.4202	9.19078	10.7643	8.78731	8.25271	12.1634	9.72082	7.88393	7.65959	10.6177	10.5338	6.55984	9.93929	8.69351	9.21408	10.9358	10.4649	9.74164	8.65446	9.38235	9.56003	3.75073	high
GSM70199	1.9	1	7.39938	7.82206	9.99016	4.383	9.96535	7.86598	10.5994	11.4441	6.56874	8.19487	8.1172	10.0595	5.59235	9.91462	5.58174	8.33771	10.7415	9.97727	10.1719	8.98199	6.83259	11.8908	3.58524	high
GSM70201	24.3333	1	8.62857	9.52935	8.7444	8.05893	8.72547	8.28391	10.1535	9.62698	2.30754	8.14622	8.61207	8.92363	9.01863	8.72599	8.46573	8.70981	9.02836	9.35522	9.67206	8.78687	8.27429	11.1373	3.03302	high
GSM70203	41.6667	0	9.6023	15.1802	9.13497	8.18527	7.70882	7.37888	8.05314	7.97019	6.91304	7.31949	9.02107	8.15379	9.33229	9.01804	4.79287	9.85003	9.07789	9.97658	9.50724	8.66744	7.58706	10.0437	2.63054	low
GSM70204	41.6333	0	7.83153	10.4887	9.8448	6.27501	8.77466	8.2491	8.99325	10.1402	6.76933	7.75268	8.71066	9.66679	7.70892	9.05287	5.5396	10.1747	9.44633	10.7758	9.84125	8.73982	7.93946	10.6841	3.05436	high
GSM70208	24.1333	1	6.92581	12.316	8.81346	9.5681	7.62518	9.7527	11.6284	8.92686	4.7377	7.09893	10.1352	8.28826	7.27855	7.45544	11.4101	8.82009	8.18359	9.90117	9.25171	8.78215	4.4282	10.1888	2.72333	low
GSM70209	19.8333	1	6.92474	10.0037	8.5341	5.87262	8.47296	8.2704	8.50681	9.04017	4.83481	6.91087	11.2532	6.71476	8.18441	8.57052	9.37631	11.3984	8.95207	9.51875	9.41661	8.70949	5.92119	10.0632	2.56221	low
GSM70214	39.8333	0	5.84179	9.03767	10.0124	7.98343	9.62493	5.26246	9.16866	8.66871	5.03773	7.59233	8.82412	9.5562	7.13651	9.94381	7.69818	7.31464	10.372	11.0702	10.235	9.51257	4.33689	9.1647	2.8766	high
GSM70218	6.5	1	7.94871	9.71022	9.18164	7.04686	9.12546	7.20394	8.56132	7.57561	3.42572	7.3259	8.75208	9.37163	6.18342	8.16348	6.0808	8.04563	9.40258	10.5157	9.12456	8.82453	6.34335	10.0213	2.56621	low
GSM70219	39	1	10.4403	15.7431	9.0361	5.50048	8.30713	7.36226	8.03003	8.03292	6.58242	7.72408	8.64562	8.39246	10.0775	9.42369	5.38109	9.85798	7.91925	9.42909	9.53058	9.23076	7.93265	10.1653	2.41169	low
GSM70220	7	1	7.76659	10.5534	8.57781	7.78772	8.52673	8.26767	8.39836	5.99212	6.11123	6.93321	7.3722	8.4606	8.3068	8.88711	6.19866	10.534	9.51079	9.68382	8.70791	8.28789	6.84562	10.215	2.74665	low
GSM70222	48	0	7.41878	8.75401	8.92922	7.25623	8.52427	6.70079	10.6173	8.03599	6.88121	8.0604	8.30593	7.82099	6.68341	9.0313	6.07257	13.5262	8.67912	10.1102	9.09145	8.67558	8.3178	10.0101	3.12556	high
GSM70223	31	0	7.89661	9.57769	10.0588	4.99797	10.8353	8.59386	11.7978	9.59895	4.23247	7.07826	8.19405	10.0619	6.98844	9.93285	5.43931	7.68509	10.6647	11.2567	10.2109	9.11399	10.8509	11.9931	3.45962	high
GSM70224	6	0	9.44536	12.5686	9.13829	6.2563	8.50871	10.4932	8.3128	5.71218	2.37932	5.44953	8.66996	8.64174	8.75115	8.48525	10.073	10.5499	8.68973	9.64819	9.22672	8.63322	4.3893	9.56879	1.85607	low
GSM70225	3	1	7.14935	11.5725	9.54147	5.56055	9.17843	9.10136	7.84507	7.74117	5.13958	6.53611	9.33568	8.68464	6.89206	9.03857	9.22436	11.2808	9.08125	9.8162	9.97824	8.63396	7.82805	10.0987	2.51784	low
GSM70226	2	1	9.37699	14.7773	9.05829	6.96205	8.28378	9.77024	8.62422	8.63367	3.29884	7.0425	7.91393	7.86112	8.75208	9.27831	6.18926	13.479	9.31906	8.46872	9.00574	8.76306	5.60017	9.66579	2.55001	low
GSM70227	24.5	1	8.0907	11.0388	9.2655	6.86913	9.57105	9.08456	9.7808	9.48033	6.94571	5.816	8.31881	9.8343	6.45261	9.39492	5.23029	8.82883	10.3485	10.3273	9.63152	9.33219	5.11415	10.9937	2.99471	high
GSM70229	11	1	7.14786	10.9766	10.0242	7.99953	10.0553	8.31191	8.45516	9.42848	2.63438	7.71939	7.51507	9.51003	7.68796	9.79811	7.90069	8.80312	10.7433	9.96829	9.52707	8.68226	8.97339	10.976	3.20815	high
GSM70233	9	1	8.53177	11.1263	9.30616	6.87165	9.43513	6.96996	11.6284	8.59598	3.76372	4.70043	7.87549	5.88459	7.52991	9.34655	5.42979	8.86127	9.51875	9.8476	9.54147	8.3419	4.66176	10.3684	2.75417	high
GSM70234	27	0	7.46641	9.47428	8.49878	4.69495	8.55911	8.16766	8.91786	8.95385	6.18853	5.88148	9.30381	8.75066	5.92553	8.90122	6.04214	7.83141	9.71056	10.4114	9.62124	9.05511	10.2651	11.6515	2.96466	high
GSM70235	10.5	1	7.76743	9.00357	8.88512	7.48338	10.2363	9.59344	7.40799	7.69402	6.65356	6.9208	7.49947	9.48798	7.49317	9.82936	4.79237	8.21879	11.2209	9.83189	9.73159	8.90733	10.1151	11.3752	3.26473	high

## Sheet: sup table10
supplementary table 10: GO and KEGG enrichment results for differential expression genes between high and low risk group in pooled dataset
ONTOLOGY	ID	Description	GeneRatio	BgRatio	pvalue	p.adjust	qvalue	geneID	Count			ID	Description	GeneRatio	BgRatio	pvalue	p.adjust	qvalue	geneID	Count
BP	GO:0140014	mitotic nuclear division	44/213	286/18866	2.97206e-37	8.50008e-34	7.56466e-34	ANLN/TPX2/KIF4A/CDC6/KIF2C/PRC1/CDCA5/NCAPH/BIRC5/KIF18B/CDC20/CCNB2/CDCA8/PLK1/TRIP13/CCNB1/UBE2C/MYBL2/BUB1B/UBE2S/PKMYT1/MAD2L1/NUSAP1/MKI67/KIFC1/CDT1/NEK2/KIF23/NCAPG/BUB1/DLGAP5/AURKB/SPAG5/TTK/ESPL1/SPHK1/ZWINT/NDC80/KIF11/CDK1/AURKA/CENPF/NUF2/EREG	44			hsa04110	Cell cycle	16/104	126/8164	3.34076e-12	5.67929e-10	5.55621e-10	CDC6/CCNA2/CDC45/CDC20/CCNB2/PLK1/CCNB1/BUB1B/PKMYT1/MAD2L1/CCNE1/BUB1/TTK/ESPL1/MCM2/CDK1	16
[truncated: 544 more rows]

[truncated: 3 more sheets: sup table11, sup table12, sup table13]
